# Supplementary material for: Molecular recognition of pyrazine N,N′-dioxide using aryl extended calix[4]pyrroles
Source: Chem Sci. 2020 Apr 20;11(22):5650–7. doi: 10.1039/d0sc01496f (PMC8159416; doi:10.1039/d0sc01496f)
Supplement: SC-011-D0SC01496F-s002 [file SC-011-D0SC01496F-s002.mol2]

@<TRIPOS>MOLECULE
PZDO_C4POH_half
    96   102     2     0     0
SMALL
NO_CHARGES
****
Generated from the CSD

@<TRIPOS>ATOM
     1 C1       2.2770  -2.7301  -3.1661   C.2       1 RES1   0.0000
     2 C2       1.3284  -1.8038  -2.8056   C.2       1 RES1   0.0000
     3 N3       1.7266  -1.2715  -1.6009   N.ar      1 RES1   0.0000
     4 C4       2.9108  -1.8405  -1.1894   C.2       1 RES1   0.0000
     5 C5       3.2714  -2.7516  -2.1526   C.2       1 RES1   0.0000
     6 C6      -2.1230  -2.7311  -3.2601   C.2       1 RES1   0.0000
     7 C7      -3.1645  -2.7489  -2.2957   C.2       1 RES1   0.0000
     8 C8      -2.8542  -1.8296  -1.3229   C.2       1 RES1   0.0000
     9 N9      -1.6522  -1.2602  -1.6801   N.ar      1 RES1   0.0000
    10 C10     -1.1957  -1.7989  -2.8615   C.2       1 RES1   0.0000
    11 C11      2.8540  -1.8298   1.3229   C.2       1 RES1   0.0000
    12 N12      1.6520  -1.2603   1.6801   N.ar      1 RES1   0.0000
    13 C13      1.1955  -1.7991   2.8614   C.2       1 RES1   0.0000
    14 C14      2.1227  -2.7315   3.2599   C.2       1 RES1   0.0000
    15 C15      3.1642  -2.7493   2.2956   C.2       1 RES1   0.0000
    16 C16     -2.9110  -1.8404   1.1894   C.2       1 RES1   0.0000
    17 C17     -3.2715  -2.7517   2.1524   C.2       1 RES1   0.0000
    18 C18     -2.2771  -2.7302   3.1659   C.2       1 RES1   0.0000
    19 C19     -1.3286  -1.8038   2.8056   C.2       1 RES1   0.0000
    20 N20     -1.7269  -1.2713   1.6010   N.ar      1 RES1   0.0000
    21 C21      0.0828  -1.3315  -3.5335   C.3       1 RES1   0.0000
    22 C22      0.1139  -1.8827  -4.9647   C.3       1 RES1   0.0000
    23 C23      0.0884   0.2101  -3.6219   C.3       1 RES1   0.0000
    24 C24      3.6254  -1.4179   0.0820   C.3       1 RES1   0.0000
    25 C25      5.0021  -2.1102   0.1171   C.3       1 RES1   0.0000
    26 C26     -0.0830  -1.3316   3.5335   C.3       1 RES1   0.0000
    27 C27     -0.1141  -1.8830   4.9647   C.3       1 RES1   0.0000
    28 C28     -0.0884   0.2099   3.6221   C.3       1 RES1   0.0000
    29 C29     -3.6256  -1.4177  -0.0821   C.3       1 RES1   0.0000
    30 C30     -5.0023  -2.1098  -0.1171   C.3       1 RES1   0.0000
    31 C31      3.8945   0.1011   0.0721   C.ar      1 RES1   0.0000
    32 C32      3.9868   0.8340   1.2560   C.ar      1 RES1   0.0000
    33 C33      4.1572   0.7725  -1.1274   C.ar      1 RES1   0.0000
    34 C34      4.4665   2.1266  -1.1521   C.ar      1 RES1   0.0000
    35 C35      4.2899   2.1924   1.2470   C.ar      1 RES1   0.0000
    36 C36     -3.8945   0.1014  -0.0721   C.ar      1 RES1   0.0000
    37 C37     -3.9868   0.8343  -1.2560   C.ar      1 RES1   0.0000
    38 C38     -4.1571   0.7728   1.1275   C.ar      1 RES1   0.0000
    39 C39     -4.4663   2.1269   1.1521   C.ar      1 RES1   0.0000
    40 C40     -4.2899   2.1927  -1.2470   C.ar      1 RES1   0.0000
    41 H41      2.2706  -3.3292  -4.0646   H         1 RES1   0.0000
    42 H42      1.2122  -0.5655  -1.0871   H         1 RES1   0.0000
    43 H43      4.1564  -3.3705  -2.1425   H         1 RES1   0.0000
    44 H44     -2.0705  -3.3379  -4.1519   H         1 RES1   0.0000
    45 H45     -4.0456  -3.3728  -2.3225   H         1 RES1   0.0000
    46 H46     -1.1762  -0.5340  -1.1568   H         1 RES1   0.0000
    47 H47      1.1761  -0.5341   1.1568   H         1 RES1   0.0000
    48 H48      2.0701  -3.3383   4.1517   H         1 RES1   0.0000
    49 H49      4.0452  -3.3733   2.3223   H         1 RES1   0.0000
    50 H50     -4.1565  -3.3706   2.1422   H         1 RES1   0.0000
    51 H51     -2.2707  -3.3295   4.0643   H         1 RES1   0.0000
    52 H52     -1.2125  -0.5653   1.0872   H         1 RES1   0.0000
    53 H53      1.0139  -1.5397  -5.4817   H         1 RES1   0.0000
    54 H54     -0.7626  -1.5396  -5.5206   H         1 RES1   0.0000
    55 H55      0.1141  -2.9752  -4.9707   H         1 RES1   0.0000
    56 H56     -0.7865   0.5597  -4.1788   H         1 RES1   0.0000
    57 H57      0.0640   0.6793  -2.6340   H         1 RES1   0.0000
    58 H58      0.9915   0.5558  -4.1343   H         1 RES1   0.0000
    59 H59      5.5477  -1.8154   1.0161   H         1 RES1   0.0000
    60 H60      5.5909  -1.8220  -0.7565   H         1 RES1   0.0000
    61 H61      4.8900  -3.1970   0.1176   H         1 RES1   0.0000
    62 H62     -0.1142  -2.9755   4.9705   H         1 RES1   0.0000
    63 H63      0.7624  -1.5400   5.5206   H         1 RES1   0.0000
    64 H64     -1.0141  -1.5401   5.4817   H         1 RES1   0.0000
    65 H65      0.7865   0.5594   4.1790   H         1 RES1   0.0000
    66 H66     -0.9915   0.5556   4.1346   H         1 RES1   0.0000
    67 H67     -0.0641   0.6793   2.6343   H         1 RES1   0.0000
    68 H68     -5.5479  -1.8150  -1.0161   H         1 RES1   0.0000
    69 H69     -5.5911  -1.8216   0.7565   H         1 RES1   0.0000
    70 H70     -4.8903  -3.1966  -0.1177   H         1 RES1   0.0000
    71 H71      3.8103   0.3370   2.2040   H         1 RES1   0.0000
    72 H72      4.1129   0.2207  -2.0610   H         1 RES1   0.0000
    73 H73      4.6636   2.6419  -2.0863   H         1 RES1   0.0000
    74 H74      4.3372   2.7448   2.1830   H         1 RES1   0.0000
    75 H75     -3.8105   0.3373  -2.2039   H         1 RES1   0.0000
    76 H76     -4.1128   0.2210   2.0611   H         1 RES1   0.0000
    77 H77     -4.6633   2.6422   2.0864   H         1 RES1   0.0000
    78 H78     -4.3372   2.7451  -2.1830   H         1 RES1   0.0000
    79 C91     -4.5182   2.8452  -0.0398   C.ar      1 RES1   0.0000
    80 C92      4.5183   2.8448   0.0399   C.ar      1 RES1   0.0000
    81 O93     -4.7465   4.1917   0.0424   O.3       1 RES1   0.0000
    82 H94     -4.8823   4.5472  -0.8479   H         1 RES1   0.0000
    83 O95      4.7467   4.1914  -0.0423   O.3       1 RES1   0.0000
    84 H96      4.8828   4.5468   0.8480   H         1 RES1   0.0000
    85 H79      2.0206   1.9930  -0.4410   H         2 RES2   0.0000
    86 C80      1.1364   2.5824  -0.2428   C.2       2 RES2   0.0000
    87 C81     -1.1453   3.9506   0.2397   C.2       2 RES2   0.0000
    88 N82      0.0001   1.8976  -0.0001   N.ar      2 RES2   0.0000
    89 C83      1.1459   3.9504  -0.2397   C.2       2 RES2   0.0000
    90 N84      0.0003   4.6625   0.0002   N.ar      2 RES2   0.0000
    91 C85     -1.1360   2.5825   0.2426   C.2       2 RES2   0.0000
    92 H86      2.0382   4.5364  -0.4136   H         2 RES2   0.0000
    93 H87     -2.0204   1.9933   0.4406   H         2 RES2   0.0000
    94 H88     -2.0376   4.5367   0.4138   H         2 RES2   0.0000
    95 O89      0.0005   5.9159   0.0004   O.2       2 RES2   0.0000
    96 O90      0.0000   0.5800   0.0000   O.3       2 RES2   0.0000
@<TRIPOS>BOND
     1     1     2    2
     2     1     5   ar
     3     1    41    1
     4     2     3   ar
     5     2    21    1
     6     3     4   ar
     7     3    42    1
     8     4     5    2
     9     4    24    1
    10     5    43    1
    11     6     7   ar
    12     6    10    2
    13     6    44    1
    14     7     8    2
    15     7    45    1
    16     8     9   ar
    17     8    29    1
    18     9    10   ar
    19     9    46    1
    20    10    21    1
    21    11    12   ar
    22    11    15    2
    23    11    24    1
    24    12    13   ar
    25    12    47    1
    26    13    14    2
    27    13    26    1
    28    14    15   ar
    29    14    48    1
    30    15    49    1
    31    16    17    2
    32    16    20   ar
    33    16    29    1
    34    17    18   ar
    35    17    50    1
    36    18    19    2
    37    18    51    1
    38    19    20   ar
    39    19    26    1
    40    20    52    1
    41    21    22    1
    42    21    23    1
    43    22    53    1
    44    22    54    1
    45    22    55    1
    46    23    56    1
    47    23    57    1
    48    23    58    1
    49    24    25    1
    50    24    31    1
    51    25    59    1
    52    25    60    1
    53    25    61    1
    54    26    27    1
    55    26    28    1
    56    27    62    1
    57    27    63    1
    58    27    64    1
    59    28    65    1
    60    28    66    1
    61    28    67    1
    62    29    30    1
    63    29    36    1
    64    30    68    1
    65    30    69    1
    66    30    70    1
    67    31    32   ar
    68    31    33   ar
    69    32    35   ar
    70    32    71    1
    71    33    34   ar
    72    33    72    1
    73    34    73    1
    74    34    80   ar
    75    35    74    1
    76    35    80   ar
    77    36    37   ar
    78    36    38   ar
    79    37    40   ar
    80    37    75    1
    81    38    39   ar
    82    38    76    1
    83    39    77    1
    84    39    79   ar
    85    40    78    1
    86    40    79   ar
    87    79    81    1
    88    80    83    1
    89    81    82    1
    90    83    84    1
    91    85    86    1
    92    86    88   ar
    93    86    89    2
    94    87    90   ar
    95    87    91    2
    96    87    94    1
    97    88    91   ar
    98    88    96    1
    99    89    90   ar
   100    89    92    1
   101    90    95   ar
   102    91    93    1
@<TRIPOS>SUBSTRUCTURE
     1 RES1        1 GROUP             0 ****  ****    0  
     2 RES2       85 GROUP             0 ****  ****    0  


@<TRIPOS>MOLECULE
PZDO_C4POH_exp_half
    96   102     2     0     0
SMALL
NO_CHARGES
****
Generated from the CSD

@<TRIPOS>ATOM
     1 C1       1.0396   4.8369   0.9317   C.2       1 RES1   0.0000
     2 H2       1.5532   5.7595   0.7048   H         1 RES1   0.0000
     3 C3       1.4167   3.9854   1.9334   C.2       1 RES1   0.0000
     4 H4       2.2601   4.1674   2.5838   H         1 RES1   0.0000
     5 C5      -0.3327   2.5630   1.3907   C.2       1 RES1   0.0000
     6 H6      -0.8729   1.6590   1.6335   H         1 RES1   0.0000
     7 C7      -0.7127   3.4059   0.3809   C.2       1 RES1   0.0000
     8 H8      -1.5572   3.2133  -0.2675   H         1 RES1   0.0000
     9 N9      -0.0112   4.5450   0.1125   N.ar      1 RES1   0.0000
    10 N10      0.7535   2.8272   2.1579   N.ar      1 RES1   0.0000
    11 O11     -0.3150   5.3009  -0.8532   O.2       1 RES1   0.0000
    12 O12      1.1544   2.0115   3.0792   O.3       1 RES1   0.0000
    13 C13      2.1289  -1.1983   1.2011   C.2       2 RES2   0.0000
    14 C14      1.7211  -2.4722   0.8724   C.2       2 RES2   0.0000
    15 H15      2.2229  -3.1377   0.1850   H         2 RES2   0.0000
    16 C16      0.5669  -2.7664   1.6516   C.2       2 RES2   0.0000
    17 H17      0.0273  -3.7028   1.6659   H         2 RES2   0.0000
    18 C18      0.2988  -1.6621   2.4300   C.2       2 RES2   0.0000
    19 C19     -0.8202  -1.3894   3.4121   C.3       2 RES2   0.0000
    20 C20     -1.8411  -0.4765   2.7642   C.2       2 RES2   0.0000
    21 C21     -2.5999   0.5610   3.2499   C.2       2 RES2   0.0000
    22 H22     -2.5360   0.9803   4.2436   H         2 RES2   0.0000
    23 C23     -3.4818   0.9772   2.2120   C.2       2 RES2   0.0000
    24 H24     -4.2053   1.7775   2.2719   H         2 RES2   0.0000
    25 C25     -3.2439   0.1869   1.1126   C.2       2 RES2   0.0000
    26 C26     -3.8518   0.1966  -0.2775   C.3       2 RES2   0.0000
    27 C27     -2.9894   1.0057  -1.2284   C.2       2 RES2   0.0000
    28 C28     -3.3069   2.0680  -2.0400   C.2       2 RES2   0.0000
    29 H29     -4.2686   2.5561  -2.0974   H         2 RES2   0.0000
    30 C30     -2.1572   2.3891  -2.8131   C.2       2 RES2   0.0000
    31 H31     -2.0838   3.1772  -3.5471   H         2 RES2   0.0000
    32 C32     -1.1551   1.5175  -2.4631   C.2       2 RES2   0.0000
    33 C33      0.2435   1.3451  -3.0261   C.3       2 RES2   0.0000
    34 C34      1.3058   1.4283  -1.9483   C.2       2 RES2   0.0000
    35 C35      2.0756   2.4889  -1.5315   C.2       2 RES2   0.0000
    36 H36      2.0324   3.4921  -1.9314   H         2 RES2   0.0000
    37 C37      2.9119   2.0340  -0.4741   C.2       2 RES2   0.0000
    38 H38      3.6496   2.6177   0.0576   H         2 RES2   0.0000
    39 C39      2.6375   0.7051  -0.2642   C.2       2 RES2   0.0000
    40 C40      3.2503  -0.3299   0.6570   C.3       2 RES2   0.0000
    41 C41     -0.2783  -0.7342   4.6925   C.3       2 RES2   0.0000
    42 H42      0.4899  -1.3702   5.1412   H         2 RES2   0.0000
    43 H43     -1.0837  -0.6092   5.4230   H         2 RES2   0.0000
    44 H44      0.1520   0.2498   4.4918   H         2 RES2   0.0000
    45 C45     -1.5069  -2.7163   3.7877   C.3       2 RES2   0.0000
    46 H46     -1.9410  -3.2091   2.9127   H         2 RES2   0.0000
    47 H47     -2.3158  -2.5250   4.4980   H         2 RES2   0.0000
    48 H48     -0.7908  -3.4041   4.2473   H         2 RES2   0.0000
    49 C49     -5.2440   0.8520  -0.2030   C.3       2 RES2   0.0000
    50 H50     -5.8766   0.3053   0.4991   H         2 RES2   0.0000
    51 H51     -5.7216   0.8316  -1.1850   H         2 RES2   0.0000
    52 H52     -5.1745   1.8919   0.1270   H         2 RES2   0.0000
    53 C53      0.4986   2.4591  -4.0503   C.3       2 RES2   0.0000
    54 H54      0.3956   3.4463  -3.5928   H         2 RES2   0.0000
    55 H55     -0.2168   2.3893  -4.8740   H         2 RES2   0.0000
    56 H56      1.5079   2.3687  -4.4593   H         2 RES2   0.0000
    57 C57      0.3288  -0.0151  -3.7505   C.3       2 RES2   0.0000
    58 H58      1.3301  -0.1711  -4.1635   H         2 RES2   0.0000
    59 H59     -0.3966  -0.0461  -4.5682   H         2 RES2   0.0000
    60 H60      0.0987  -0.8570  -3.0885   H         2 RES2   0.0000
    61 C61      3.9785   0.3956   1.8099   C.3       2 RES2   0.0000
    62 H62      3.3032   1.0595   2.3562   H         2 RES2   0.0000
    63 H63      4.8070   0.9881   1.4123   H         2 RES2   0.0000
    64 H64      4.3934  -0.3320   2.5111   H         2 RES2   0.0000
    65 C65     -4.0383  -1.2444  -0.7932   C.ar      2 RES2   0.0000
    66 C66     -3.8428  -1.5814  -2.1348   C.ar      2 RES2   0.0000
    67 H67     -3.4987  -0.8249  -2.8317   H         2 RES2   0.0000
    68 C68     -4.0870  -2.8644  -2.6031   C.ar      2 RES2   0.0000
    69 H69     -3.9312  -3.1206  -3.6454   H         2 RES2   0.0000
    70 C70     -4.5413  -3.8479  -1.7301   C.ar      2 RES2   0.0000
    71 C71     -4.7525  -3.5319  -0.3908   C.ar      2 RES2   0.0000
    72 H72     -5.1128  -4.2922   0.2987   H         2 RES2   0.0000
    73 C73     -4.5042  -2.2434   0.0639   C.ar      2 RES2   0.0000
    74 H74     -4.6790  -2.0126   1.1105   H         2 RES2   0.0000
    75 C75      4.2797  -1.1978  -0.0888   C.ar      2 RES2   0.0000
    76 C76      4.7048  -0.9053  -1.3810   C.ar      2 RES2   0.0000
    77 H77      4.2804  -0.0588  -1.9095   H         2 RES2   0.0000
    78 C78      5.6802  -1.6708  -2.0145   C.ar      2 RES2   0.0000
    79 H79      5.9938  -1.4203  -3.0257   H         2 RES2   0.0000
    80 C80      6.2535  -2.7507  -1.3560   C.ar      2 RES2   0.0000
    81 C81      5.8463  -3.0588  -0.0593   C.2       2 RES2   0.0000
    82 H82      6.3011  -3.9034   0.4470   H         2 RES2   0.0000
    83 C83      4.8756  -2.2882   0.5571   C.2       2 RES2   0.0000
    84 H84      4.5625  -2.5471   1.5633   H         2 RES2   0.0000
    85 N85      1.2479  -0.7155   2.1368   N.ar      2 RES2   0.0000
    86 H86      1.2547   0.2383   2.5132   H         2 RES2   0.0000
    87 N87     -2.2307  -0.6781   1.4607   N.ar      2 RES2   0.0000
    88 H88     -1.9032  -1.4540   0.9018   H         2 RES2   0.0000
    89 N89     -1.6746   0.6858  -1.4943   N.ar      2 RES2   0.0000
    90 H90     -1.1425  -0.0034  -0.9852   H         2 RES2   0.0000
    91 N91      1.6570   0.3547  -1.1611   N.ar      2 RES2   0.0000
    92 H92      1.3240  -0.5947  -1.2488   H         2 RES2   0.0000
    93 O93     -4.7595  -5.0925  -2.2370   O.3       2 RES2   0.0000
    94 H94     -5.0802  -5.6721  -1.5317   H         2 RES2   0.0000
    95 O95      7.2107  -3.5396  -1.9215   O.3       2 RES2   0.0000
    96 H96      7.4023  -3.2133  -2.8120   H         2 RES2   0.0000
@<TRIPOS>BOND
     1     1     2    1
     2     1     3    2
     3     1     9   ar
     4     3     4    1
     5     3    10   ar
     6     5     6    1
     7     5     7    2
     8     5    10   ar
     9     7     8    1
    10     7     9   ar
    11     9    11   ar
    12    10    12    1
    13    13    14    2
    14    13    40    1
    15    13    85   ar
    16    14    15    1
    17    14    16   ar
    18    16    17    1
    19    16    18    2
    20    18    19    1
    21    18    85   ar
    22    19    20    1
    23    19    41    1
    24    19    45    1
    25    20    21    2
    26    20    87   ar
    27    21    22    1
    28    21    23   ar
    29    23    24    1
    30    23    25    2
    31    25    26    1
    32    25    87   ar
    33    26    27    1
    34    26    49    1
    35    26    65    1
    36    27    28    2
    37    27    89   ar
    38    28    29    1
    39    28    30   ar
    40    30    31    1
    41    30    32    2
    42    32    33    1
    43    32    89   ar
    44    33    34    1
    45    33    53    1
    46    33    57    1
    47    34    35    2
    48    34    91   ar
    49    35    36    1
    50    35    37   ar
    51    37    38    1
    52    37    39    2
    53    39    40    1
    54    39    91   ar
    55    40    61    1
    56    40    75    1
    57    41    42    1
    58    41    43    1
    59    41    44    1
    60    45    46    1
    61    45    47    1
    62    45    48    1
    63    49    50    1
    64    49    51    1
    65    49    52    1
    66    53    54    1
    67    53    55    1
    68    53    56    1
    69    57    58    1
    70    57    59    1
    71    57    60    1
    72    61    62    1
    73    61    63    1
    74    61    64    1
    75    65    66   ar
    76    65    73   ar
    77    66    67    1
    78    66    68   ar
    79    68    69    1
    80    68    70   ar
    81    70    71   ar
    82    70    93    1
    83    71    72    1
    84    71    73   ar
    85    73    74    1
    86    75    76   ar
    87    75    83   ar
    88    76    77    1
    89    76    78   ar
    90    78    79    1
    91    78    80   ar
    92    80    81   ar
    93    80    95    1
    94    81    82    1
    95    81    83    2
    96    83    84    1
    97    85    86    1
    98    87    88    1
    99    89    90    1
   100    91    92    1
   101    93    94    1
   102    95    96    1
@<TRIPOS>SUBSTRUCTURE
     1 RES1        1 GROUP             0 ****  ****    0  
     2 RES2       13 GROUP             0 ****  ****    0  


@<TRIPOS>MOLECULE
PZDO_PyC4P_half
    92    98     2     0     0
SMALL
NO_CHARGES
****
Generated from the CSD

@<TRIPOS>ATOM
     1 C1       2.1053  -2.5163  -3.2897   C.2       1 RES1   0.0000
     2 C2       1.1785  -1.5897  -2.8774   C.2       1 RES1   0.0000
     3 N3       1.6372  -1.0637  -1.6913   N.ar      1 RES1   0.0000
     4 C4       2.8410  -1.6370  -1.3450   C.2       1 RES1   0.0000
     5 C5       3.1497  -2.5443  -2.3293   C.2       1 RES1   0.0000
     6 C6      -2.2827  -2.5403  -3.1489   C.2       1 RES1   0.0000
     7 C7      -3.2663  -2.5735  -2.1258   C.2       1 RES1   0.0000
     8 C8      -2.9057  -1.6591  -1.1660   C.2       1 RES1   0.0000
     9 N9      -1.7318  -1.0759  -1.5887   N.ar      1 RES1   0.0000
    10 C10     -1.3411  -1.6034  -2.7980   C.2       1 RES1   0.0000
    11 C11      2.9064  -1.6534   1.1728   C.2       1 RES1   0.0000
    12 N12      1.7322  -1.0687   1.5927   N.ar      1 RES1   0.0000
    13 C13      1.3418  -1.5907   2.8045   C.2       1 RES1   0.0000
    14 C14      2.2838  -2.5256   3.1598   C.2       1 RES1   0.0000
    15 C15      3.2674  -2.5632   2.1367   C.2       1 RES1   0.0000
    16 C16     -2.8403  -1.6317   1.3516   C.2       1 RES1   0.0000
    17 C17     -3.1488  -2.5345   2.3401   C.2       1 RES1   0.0000
    18 C18     -2.1044  -2.5020   3.3003   C.2       1 RES1   0.0000
    19 C19     -1.1778  -1.5770   2.8838   C.2       1 RES1   0.0000
    20 N20     -1.6367  -1.0564   1.6954   N.ar      1 RES1   0.0000
    21 C21     -0.1058  -1.1207  -3.5364   C.3       1 RES1   0.0000
    22 C22     -0.1485  -1.6637  -4.9704   C.3       1 RES1   0.0000
    23 C23     -0.1168   0.4212  -3.6149   C.3       1 RES1   0.0000
    24 C24      3.6170  -1.2408  -0.1032   C.3       1 RES1   0.0000
    25 C25      4.9917  -1.9387  -0.1448   C.3       1 RES1   0.0000
    26 C26      0.1064  -1.1050   3.5408   C.3       1 RES1   0.0000
    27 C27      0.1491  -1.6417   4.9771   C.3       1 RES1   0.0000
    28 C28      0.1172   0.4372   3.6127   C.3       1 RES1   0.0000
    29 C29     -3.6164  -1.2412   0.1081   C.3       1 RES1   0.0000
    30 C30     -4.9909  -1.9395   0.1528   C.3       1 RES1   0.0000
    31 C31      3.9089   0.2701  -0.0879   C.ar      1 RES1   0.0000
    32 C32      4.1801   0.9406   1.1072   C.ar      1 RES1   0.0000
    33 C33      3.9906   1.0221  -1.2601   C.ar      1 RES1   0.0000
    34 C34      4.2941   2.3769  -1.1830   C.ar      1 RES1   0.0000
    35 C35      4.4808   2.2968   1.0779   C.ar      1 RES1   0.0000
    36 C36     -3.9091   0.2695   0.0864   C.ar      1 RES1   0.0000
    37 C37     -4.1805   0.9349  -1.1115   C.ar      1 RES1   0.0000
    38 C38     -3.9914   1.0263   1.2555   C.ar      1 RES1   0.0000
    39 C39     -4.2957   2.3807   1.1727   C.ar      1 RES1   0.0000
    40 C40     -4.4819   2.2910  -1.0879   C.ar      1 RES1   0.0000
    41 H41      2.0504  -3.1132  -4.1879   H         1 RES1   0.0000
    42 H42      1.1603  -0.3431  -1.1605   H         1 RES1   0.0000
    43 H43      4.0312  -3.1670  -2.3665   H         1 RES1   0.0000
    44 H44     -2.2785  -3.1395  -4.0473   H         1 RES1   0.0000
    45 H45     -4.1445  -3.2019  -2.1075   H         1 RES1   0.0000
    46 H46     -1.2185  -0.3635  -1.0820   H         1 RES1   0.0000
    47 H47      1.2186  -0.3591   1.0826   H         1 RES1   0.0000
    48 H48      2.2799  -3.1206   4.0610   H         1 RES1   0.0000
    49 H49      4.1459  -3.1913   2.1214   H         1 RES1   0.0000
    50 H50     -4.0302  -3.1573   2.3800   H         1 RES1   0.0000
    51 H51     -2.0494  -3.0948   4.2012   H         1 RES1   0.0000
    52 H52     -1.1598  -0.3385   1.1611   H         1 RES1   0.0000
    53 H53      0.7209  -1.3133  -5.5326   H         1 RES1   0.0000
    54 H54     -1.0547  -1.3210  -5.4766   H         1 RES1   0.0000
    55 H55     -0.1443  -2.7561  -4.9835   H         1 RES1   0.0000
    56 H56     -1.0258   0.7675  -4.1161   H         1 RES1   0.0000
    57 H57     -0.0832   0.8848  -2.6246   H         1 RES1   0.0000
    58 H58      0.7509   0.7767  -4.1790   H         1 RES1   0.0000
    59 H59      5.5846  -1.6602   0.7289   H         1 RES1   0.0000
    60 H60      5.5367  -1.6459  -1.0447   H         1 RES1   0.0000
    61 H61      4.8676  -3.0237  -0.1497   H         1 RES1   0.0000
    62 H62      0.1448  -2.7341   4.9949   H         1 RES1   0.0000
    63 H63      1.0553  -1.2969   5.4818   H         1 RES1   0.0000
    64 H64     -0.7202  -1.2889   5.5379   H         1 RES1   0.0000
    65 H65      1.0256   0.7856   4.1137   H         1 RES1   0.0000
    66 H66     -0.7512   0.7951   4.1742   H         1 RES1   0.0000
    67 H67      0.0851   0.8969   2.6205   H         1 RES1   0.0000
    68 H68     -5.5839  -1.6650  -0.7221   H         1 RES1   0.0000
    69 H69     -5.5360  -1.6430   1.0514   H         1 RES1   0.0000
    70 H70     -4.8663  -3.0244   0.1624   H         1 RES1   0.0000
    71 H71      4.1467   0.4090   2.0522   H         1 RES1   0.0000
    72 H72      3.8099   0.5587  -2.2236   H         1 RES1   0.0000
    73 H73      4.3451   2.9747  -2.0906   H         1 RES1   0.0000
    74 H74      4.6867   2.8289   2.0043   H         1 RES1   0.0000
    75 H75     -4.1466   0.3994  -2.0543   H         1 RES1   0.0000
    76 H76     -3.8106   0.5670   2.2209   H         1 RES1   0.0000
    77 H77     -4.3472   2.9822   2.0778   H         1 RES1   0.0000
    78 H78     -4.6880   2.8191  -2.0165   H         1 RES1   0.0000
    79 N91     -4.5205   3.0272   0.0266   N.ar      1 RES1   0.0000
    80 N92      4.5188   3.0284  -0.0397   N.ar      1 RES1   0.0000
    81 H79     -2.0379   2.2094  -0.3478   H         2 RES2   0.0000
    82 C80     -1.1461   2.7978  -0.1921   C.2       2 RES2   0.0000
    83 C81      1.1559   4.1658   0.1729   C.2       2 RES2   0.0000
    84 N82     -0.0005   2.1117  -0.0043   N.ar      2 RES2   0.0000
    85 C83     -1.1573   4.1649  -0.1888   C.2       2 RES2   0.0000
    86 N84     -0.0007   4.8786  -0.0093   N.ar      2 RES2   0.0000
    87 C85      1.1450   2.7987   0.1811   C.2       2 RES2   0.0000
    88 H86     -2.0600   4.7454  -0.3170   H         2 RES2   0.0000
    89 H87      2.0368   2.2109   0.3392   H         2 RES2   0.0000
    90 H88      2.0586   4.7469   0.2989   H         2 RES2   0.0000
    91 O89     -0.0009   6.1297  -0.0116   O.2       2 RES2   0.0000
    92 O90     -0.0002   0.7914  -0.0019   O.3       2 RES2   0.0000
@<TRIPOS>BOND
     1     1     2    2
     2     1     5   ar
     3     1    41    1
     4     2     3   ar
     5     2    21    1
     6     3     4   ar
     7     3    42    1
     8     4     5    2
     9     4    24    1
    10     5    43    1
    11     6     7   ar
    12     6    10    2
    13     6    44    1
    14     7     8    2
    15     7    45    1
    16     8     9   ar
    17     8    29    1
    18     9    10   ar
    19     9    46    1
    20    10    21    1
    21    11    12   ar
    22    11    15    2
    23    11    24    1
    24    12    13   ar
    25    12    47    1
    26    13    14    2
    27    13    26    1
    28    14    15   ar
    29    14    48    1
    30    15    49    1
    31    16    17    2
    32    16    20   ar
    33    16    29    1
    34    17    18   ar
    35    17    50    1
    36    18    19    2
    37    18    51    1
    38    19    20   ar
    39    19    26    1
    40    20    52    1
    41    21    22    1
    42    21    23    1
    43    22    53    1
    44    22    54    1
    45    22    55    1
    46    23    56    1
    47    23    57    1
    48    23    58    1
    49    24    25    1
    50    24    31    1
    51    25    59    1
    52    25    60    1
    53    25    61    1
    54    26    27    1
    55    26    28    1
    56    27    62    1
    57    27    63    1
    58    27    64    1
    59    28    65    1
    60    28    66    1
    61    28    67    1
    62    29    30    1
    63    29    36    1
    64    30    68    1
    65    30    69    1
    66    30    70    1
    67    31    32   ar
    68    31    33   ar
    69    32    35   ar
    70    32    71    1
    71    33    34   ar
    72    33    72    1
    73    34    73    1
    74    34    80   ar
    75    35    74    1
    76    35    80   ar
    77    36    37   ar
    78    36    38   ar
    79    37    40   ar
    80    37    75    1
    81    38    39   ar
    82    38    76    1
    83    39    77    1
    84    39    79   ar
    85    40    78    1
    86    40    79   ar
    87    81    82    1
    88    82    84   ar
    89    82    85    2
    90    83    86   ar
    91    83    87    2
    92    83    90    1
    93    84    87   ar
    94    84    92    1
    95    85    86   ar
    96    85    88    1
    97    86    91   ar
    98    87    89    1
@<TRIPOS>SUBSTRUCTURE
     1 RES1        1 GROUP             0 ****  ****    0  
     2 RES2       81 GROUP             0 ****  ****    0  


@<TRIPOS>MOLECULE
PyC4P_exp_half
    92    98     2     0     0
SMALL
NO_CHARGES
****
Generated from the CSD

@<TRIPOS>ATOM
     1 C1       2.9578   1.3009  -0.7501   C.2       1 1      0.0000
     2 C2       3.2889   2.6059  -1.0240   C.2       1 1      0.0000
     3 H3       4.2468   3.0693  -0.8393   H         1 1      0.0000
     4 C4       2.1595   3.2287  -1.6229   C.2       1 1      0.0000
     5 H5       2.1007   4.2537  -1.9561   H         1 1      0.0000
     6 C6       1.1566   2.2944  -1.7079   C.2       1 1      0.0000
     7 C7      -0.2237   2.3822  -2.3322   C.3       1 1      0.0000
     8 C8      -1.3136   2.0001  -1.3508   C.2       1 1      0.0000
     9 C9      -2.0921   2.7810  -0.5289   C.2       1 1      0.0000
    10 H10     -2.0383   3.8575  -0.4484   H         1 1      0.0000
    11 C11     -2.9549   1.9196   0.2043   C.2       1 1      0.0000
    12 H12     -3.7051   2.2213   0.9211   H         1 1      0.0000
    13 C13     -2.6861   0.6297  -0.1819   C.2       1 1      0.0000
    14 C14     -3.3200  -0.6970   0.1808   C.3       1 1      0.0000
    15 C15     -2.2169  -1.7329   0.3038   C.2       1 1      0.0000
    16 C16     -1.7988  -2.7281  -0.5520   C.2       1 1      0.0000
    17 H17     -2.2815  -3.0135  -1.4756   H         1 1      0.0000
    18 C18     -0.6611  -3.3475   0.0372   C.2       1 1      0.0000
    19 H19     -0.1203  -4.1961  -0.3573   H         1 1      0.0000
    20 C20     -0.4134  -2.7095   1.2324   C.2       1 1      0.0000
    21 C21      0.6786  -2.9156   2.2601   C.3       1 1      0.0000
    22 C22      1.7060  -1.8104   2.1250   C.2       1 1      0.0000
    23 C23      2.4337  -1.1031   3.0510   C.2       1 1      0.0000
    24 H24      2.3332  -1.1761   4.1241   H         1 1      0.0000
    25 C25      3.3409  -0.2650   2.3428   C.2       1 1      0.0000
    26 H26      4.0507   0.4213   2.7817   H         1 1      0.0000
    27 C27      3.1488  -0.4746   0.9983   C.2       1 1      0.0000
    28 C28      3.8030   0.1626  -0.2118   C.3       1 1      0.0000
    29 C29     -0.4636   3.8263  -2.7927   C.3       1 1      0.0000
    30 H30     -0.3860   4.5262  -1.9569   H         1 1      0.0000
    31 H31     -1.4597   3.9190  -3.2321   H         1 1      0.0000
    32 H32      0.2751   4.1129  -3.5460   H         1 1      0.0000
    33 C33     -0.2746   1.4599  -3.5687   C.3       1 1      0.0000
    34 H34      0.4714   1.7803  -4.3011   H         1 1      0.0000
    35 H35     -1.2627   1.4951  -4.0374   H         1 1      0.0000
    36 H36     -0.0509   0.4161  -3.3226   H         1 1      0.0000
    37 C37     -4.0788  -0.5471   1.5183   C.3       1 1      0.0000
    38 H38     -4.5090  -1.5050   1.8183   H         1 1      0.0000
    39 H39     -4.8969   0.1697   1.4064   H         1 1      0.0000
    40 H40     -3.4142  -0.1989   2.3130   H         1 1      0.0000
    41 C41      0.0977  -2.9100   3.6832   C.3       1 1      0.0000
    42 H42      0.8823  -3.1333   4.4127   H         1 1      0.0000
    43 H43     -0.6762  -3.6772   3.7734   H         1 1      0.0000
    44 H44     -0.3360  -1.9402   3.9389   H         1 1      0.0000
    45 C45      1.3682  -4.2704   2.0116   C.3       1 1      0.0000
    46 H46      1.8265  -4.3167   1.0192   H         1 1      0.0000
    47 H47      0.6478  -5.0896   2.0930   H         1 1      0.0000
    48 H48      2.1586  -4.4236   2.7512   H         1 1      0.0000
    49 C49      5.1773   0.7234   0.2041   C.3       1 1      0.0000
    50 H50      5.6933   1.1404  -0.6634   H         1 1      0.0000
    51 H51      5.7954  -0.0719   0.6249   H         1 1      0.0000
    52 H52      5.0649   1.5120   0.9520   H         1 1      0.0000
    53 C53     -4.3399  -1.1357  -0.8822   C.2       1 1      0.0000
    54 C54     -4.7528  -0.3004  -1.9155   C.2       1 1      0.0000
    55 H55     -4.3357   0.6937  -2.0274   H         1 1      0.0000
    56 C56     -5.7241  -0.7466  -2.8068   C.2       1 1      0.0000
    57 H57     -6.0521  -0.0991  -3.6176   H         1 1      0.0000
    58 C58     -5.9072  -2.7403  -1.7486   C.2       1 1      0.0000
    59 H59     -6.3846  -3.7168  -1.7003   H         1 1      0.0000
    60 C60     -4.9483  -2.3905  -0.8094   C.2       1 1      0.0000
    61 H61     -4.6700  -3.0968  -0.0351   H         1 1      0.0000
    62 C62      4.0615  -0.8949  -1.3004   C.2       1 1      0.0000
    63 C63      4.5212  -2.1691  -0.9628   C.2       1 1      0.0000
    64 H64      4.6563  -2.4517   0.0762   H         1 1      0.0000
    65 C65      4.8076  -3.0797  -1.9710   C.2       1 1      0.0000
    66 H66      5.1657  -4.0756  -1.7187   H         1 1      0.0000
    67 C67      4.2393  -1.5988  -3.5894   C.2       1 1      0.0000
    68 H68      4.1348  -1.3913  -4.6523   H         1 1      0.0000
    69 C69      3.9251  -0.6149  -2.6578   C.2       1 1      0.0000
    70 H70      3.5838   0.3580  -2.9925   H         1 1      0.0000
    71 N71      1.6552   1.1271  -1.1700   N.3       1 1      0.0000
    72 N72     -1.6841   0.6947  -1.1202   N.3       1 1      0.0000
    73 N73     -1.3582  -1.7248   1.3743   N.3       1 1      0.0000
    74 N74      2.1370  -1.4033   0.8835   N.3       1 1      0.0000
    75 N75     -6.3025  -1.9428  -2.7429   N.2       1 1      0.0000
    76 N76      4.6706  -2.8175  -3.2710   N.2       1 1      0.0000
    77 H77     -1.3758  -1.0392   2.1371   H         1 1      0.0000
    78 H78      1.8366  -1.8488   0.0273   H         1 1      0.0000
    79 H79      1.1078   0.2963  -1.0031   H         1 1      0.0000
    80 H80     -1.3481  -0.1235  -1.6076   H         1 1      0.0000
    81 C81      0.2105   1.5388   2.2019   C.2       1 1      0.0000
    82 C82     -1.5539   2.5733   3.2948   C.2       1 1      0.0000
    83 N83     -0.8915   1.4346   2.9845   N.3       1 1      0.0000
    84 O84     -1.3083   0.2925   3.4297   O.3       1 1      0.0000
    85 H85      0.7487   0.6193   2.0213   H         1 1      0.0000
    86 H86     -2.4099   2.4477   3.9421   H         1 1      0.0000
    87 C87     -1.1603   3.7832   2.7927   C.2       1 1      0.0000
    88 C88      0.6075   2.7441   1.6884   C.2       1 1      0.0000
    89 N89     -0.0922   3.8862   1.9500   N.3       1 1      0.0000
    90 O90      0.2290   4.9939   1.4361   O.2       1 1      0.0000
    91 H91     -1.6716   4.7122   2.9981   H         1 1      0.0000
    92 H92      1.4651   2.8608   1.0392   H         1 1      0.0000
@<TRIPOS>BOND
     1     1     2    2
     2     1    28    1
     3     1    71   un
     4     2     3    1
     5     2     4   un
     6     4     5    1
     7     4     6    2
     8     6     7    1
     9     6    71   un
    10     7     8    1
    11     7    29    1
    12     7    33    1
    13     8     9    2
    14     8    72   un
    15     9    10    1
    16     9    11   un
    17    11    12    1
    18    11    13    2
    19    13    14    1
    20    13    72   un
    21    14    15    1
    22    14    37    1
    23    14    53    1
    24    15    16    2
    25    15    73   un
    26    16    17    1
    27    16    18   un
    28    18    19    1
    29    18    20    2
    30    20    21    1
    31    20    73   un
    32    21    22    1
    33    21    41    1
    34    21    45    1
    35    22    23    2
    36    22    74   un
    37    23    24    1
    38    23    25   un
    39    25    26    1
    40    25    27    2
    41    27    28    1
    42    27    74   un
    43    28    49    1
    44    28    62    1
    45    29    30    1
    46    29    31    1
    47    29    32    1
    48    33    34    1
    49    33    35    1
    50    33    36    1
    51    37    38    1
    52    37    39    1
    53    37    40    1
    54    41    42    1
    55    41    43    1
    56    41    44    1
    57    45    46    1
    58    45    47    1
    59    45    48    1
    60    49    50    1
    61    49    51    1
    62    49    52    1
    63    53    54   un
    64    53    60   un
    65    54    55    1
    66    54    56   un
    67    56    57    1
    68    56    75   un
    69    58    59    1
    70    58    60   un
    71    58    75   un
    72    60    61    1
    73    62    63   un
    74    62    69   un
    75    63    64    1
    76    63    65   un
    77    65    66    1
    78    65    76   un
    79    67    68    1
    80    67    69   un
    81    67    76   un
    82    69    70    1
    83    71    79    1
    84    72    80    1
    85    73    77    1
    86    74    78    1
    87    81    83   un
    88    81    85    1
    89    81    88    2
    90    82    83   un
    91    82    86    1
    92    82    87    2
    93    83    84    1
    94    87    89   un
    95    87    91    1
    96    88    89   un
    97    88    92    1
    98    89    90    1
@<TRIPOS>SUBSTRUCTURE
     1 RES1        1 GROUP             0 ****  ****    0  
     2 RES2       81 GROUP             0 ****  ****    0  


@<TRIPOS>MOLECULE
C4P_half
    80    84     2     0     0
SMALL
NO_CHARGES
****
Generated from the CSD

@<TRIPOS>ATOM
     1 C1       0.7187  -3.6415  -2.2683   C.2       1 RES1   0.0000
     2 C2       1.1381  -2.8537  -1.2246   C.2       1 RES1   0.0000
     3 N3       0.0029  -2.3795  -0.6041   N.ar      1 RES1   0.0000
     4 C4      -1.1281  -2.8541  -1.2323   C.2       1 RES1   0.0000
     5 C5      -0.7013  -3.6417  -2.2731   C.2       1 RES1   0.0000
     6 C6       3.9918  -0.7123  -1.9403   C.2       1 RES1   0.0000
     7 C7       3.9916   0.7086  -1.9420   C.2       1 RES1   0.0000
     8 C8       2.9771   1.1314  -1.1193   C.2       1 RES1   0.0000
     9 N9       2.3755  -0.0005  -0.6135   N.ar      1 RES1   0.0000
    10 C10      2.9774  -1.1335  -1.1165   C.2       1 RES1   0.0000
    11 C11     -2.9686  -1.1343  -1.1365   C.2       1 RES1   0.0000
    12 N12     -2.3703  -0.0012  -0.6296   N.ar      1 RES1   0.0000
    13 C13     -2.9689   1.1306  -1.1393   C.2       1 RES1   0.0000
    14 C14     -3.9781   0.7074  -1.9684   C.2       1 RES1   0.0000
    15 C15     -3.9779  -0.7136  -1.9666   C.2       1 RES1   0.0000
    16 C16      1.1373   2.8510  -1.2316   C.2       1 RES1   0.0000
    17 C17      0.7177   3.6362  -2.2771   C.2       1 RES1   0.0000
    18 C18     -0.7023   3.6360  -2.2819   C.2       1 RES1   0.0000
    19 C19     -1.1289   2.8506  -1.2394   C.2       1 RES1   0.0000
    20 N20      0.0022   2.3778  -0.6100   N.ar      1 RES1   0.0000
    21 C21      2.5354  -2.5315  -0.7265   C.3       1 RES1   0.0000
    22 C22      3.5179  -3.5439  -1.3281   C.3       1 RES1   0.0000
    23 C23      2.5863  -2.6819   0.8091   C.3       1 RES1   0.0000
    24 C24     -2.5287  -2.5323  -0.7435   C.3       1 RES1   0.0000
    25 C25     -3.5069  -3.5449  -1.3518   C.3       1 RES1   0.0000
    26 C26     -2.5295   2.5296  -0.7499   C.3       1 RES1   0.0000
    27 C27     -3.5079   3.5405  -1.3608   C.3       1 RES1   0.0000
    28 C28     -2.5908   2.6840   0.7849   C.3       1 RES1   0.0000
    29 C29      2.5346   2.5303  -0.7326   C.3       1 RES1   0.0000
    30 C30      3.5169   3.5415  -1.3366   C.3       1 RES1   0.0000
    31 H31      1.3581  -4.1750  -2.9562   H         1 RES1   0.0000
    32 H32      0.0001  -1.7516   0.1885   H         1 RES1   0.0000
    33 H33     -1.3360  -4.1753  -2.9653   H         1 RES1   0.0000
    34 H34      4.6709  -1.3499  -2.4870   H         1 RES1   0.0000
    35 H35      4.6705   1.3450  -2.4904   H         1 RES1   0.0000
    36 H36      1.5567   0.0001  -0.0205   H         1 RES1   0.0000
    37 H37     -1.5548  -0.0003  -0.0321   H         1 RES1   0.0000
    38 H38     -4.6537   1.3436  -2.5211   H         1 RES1   0.0000
    39 H39     -4.6534  -1.3513  -2.5176   H         1 RES1   0.0000
    40 H40      1.3570   4.1683  -2.9662   H         1 RES1   0.0000
    41 H41     -1.3371   4.1679  -2.9754   H         1 RES1   0.0000
    42 H42     -0.0005   1.7517   0.1841   H         1 RES1   0.0000
    43 H43      3.2258  -4.5611  -1.0548   H         1 RES1   0.0000
    44 H44      4.5293  -3.3569  -0.9573   H         1 RES1   0.0000
    45 H45      3.5389  -3.4757  -2.4182   H         1 RES1   0.0000
    46 H46      3.5966  -2.4715   1.1739   H         1 RES1   0.0000
    47 H47      1.8983  -1.9932   1.3098   H         1 RES1   0.0000
    48 H48      2.3096  -3.6988   1.1038   H         1 RES1   0.0000
    49 H49     -4.5208  -3.3583  -0.9877   H         1 RES1   0.0000
    50 H50     -3.2162  -4.5620  -1.0767   H         1 RES1   0.0000
    51 H51     -3.5206  -3.4766  -2.4420   H         1 RES1   0.0000
    52 H52     -3.5216   3.4694  -2.4508   H         1 RES1   0.0000
    53 H53     -4.5218   3.3545  -0.9962   H         1 RES1   0.0000
    54 H54     -3.2176   4.5583  -1.0882   H         1 RES1   0.0000
    55 H55     -3.6035   2.4742   1.1434   H         1 RES1   0.0000
    56 H56     -2.3163   3.7017   1.0788   H         1 RES1   0.0000
    57 H57     -1.9060   1.9967   1.2919   H         1 RES1   0.0000
    58 H58      4.5284   3.3556  -0.9653   H         1 RES1   0.0000
    59 H59      3.2246   4.5592  -1.0657   H         1 RES1   0.0000
    60 H60      3.5380   3.4707  -2.4265   H         1 RES1   0.0000
    61 C73      2.5855   2.6843   0.8026   C.3       1 RES1   0.0000
    62 H74      3.5957   2.4747   1.1680   H         1 RES1   0.0000
    63 H75      2.3088   3.7019   1.0949   H         1 RES1   0.0000
    64 H76      1.8974   1.9968   1.3048   H         1 RES1   0.0000
    65 C77     -2.5900  -2.6827   0.7916   C.3       1 RES1   0.0000
    66 H78     -3.6026  -2.4723   1.1497   H         1 RES1   0.0000
    67 H79     -2.3152  -3.6997   1.0881   H         1 RES1   0.0000
    68 H80     -1.9052  -1.9941   1.2969   H         1 RES1   0.0000
    69 H61      2.0557   0.0037   2.7242   H         2 RES2   0.0000
    70 C62      1.1494   0.0043   3.3143   C.2       2 RES2   0.0000
    71 C63     -1.1868   0.0060   4.6720   C.2       2 RES2   0.0000
    72 N64     -0.0095   0.0033   2.6175   N.ar      2 RES2   0.0000
    73 C65      1.1506   0.0061   4.6819   C.2       2 RES2   0.0000
    74 N66     -0.0211   0.0069   5.3906   N.ar      2 RES2   0.0000
    75 C67     -1.1741   0.0043   3.3045   C.2       2 RES2   0.0000
    76 H68      2.0492   0.0069   5.2815   H         2 RES2   0.0000
    77 H69     -2.0754   0.0035   2.7068   H         2 RES2   0.0000
    78 H70     -2.0904   0.0068   5.2641   H         2 RES2   0.0000
    79 O71     -0.0264   0.0085   6.6426   O.2       2 RES2   0.0000
    80 O72     -0.0039   0.0016   1.3084   O.3       2 RES2   0.0000
@<TRIPOS>BOND
     1     1     2    2
     2     1     5   ar
     3     1    31    1
     4     2     3   ar
     5     2    21    1
     6     3     4   ar
     7     3    32    1
     8     4     5    2
     9     4    24    1
    10     5    33    1
    11     6     7   ar
    12     6    10    2
    13     6    34    1
    14     7     8    2
    15     7    35    1
    16     8     9   ar
    17     8    29    1
    18     9    10   ar
    19     9    36    1
    20    10    21    1
    21    11    12   ar
    22    11    15    2
    23    11    24    1
    24    12    13   ar
    25    12    37    1
    26    13    14    2
    27    13    26    1
    28    14    15   ar
    29    14    38    1
    30    15    39    1
    31    16    17    2
    32    16    20   ar
    33    16    29    1
    34    17    18   ar
    35    17    40    1
    36    18    19    2
    37    18    41    1
    38    19    20   ar
    39    19    26    1
    40    20    42    1
    41    21    22    1
    42    21    23    1
    43    22    43    1
    44    22    44    1
    45    22    45    1
    46    23    46    1
    47    23    47    1
    48    23    48    1
    49    24    25    1
    50    24    65    1
    51    25    49    1
    52    25    50    1
    53    25    51    1
    54    26    27    1
    55    26    28    1
    56    27    52    1
    57    27    53    1
    58    27    54    1
    59    28    55    1
    60    28    56    1
    61    28    57    1
    62    29    30    1
    63    29    61    1
    64    30    58    1
    65    30    59    1
    66    30    60    1
    67    61    62    1
    68    61    63    1
    69    61    64    1
    70    65    66    1
    71    65    67    1
    72    65    68    1
    73    69    70    1
    74    70    72   ar
    75    70    73    2
    76    71    74   ar
    77    71    75    2
    78    71    78    1
    79    72    75   ar
    80    72    80    1
    81    73    74   ar
    82    73    76    1
    83    74    79   ar
    84    75    77    1
@<TRIPOS>SUBSTRUCTURE
     1 RES1        1 GROUP             0 ****  ****    0  
     2 RES2       69 GROUP             0 ****  ****    0  


@<TRIPOS>MOLECULE
C4P_exp_half
    80    84     2     0     0
SMALL
NO_CHARGES
****
Generated from the CSD

@<TRIPOS>ATOM
     1 C1       3.2420  -0.4172  -0.5875   C.2       1 1      0.0000
     2 C2       3.4330  -0.6011  -1.9395   C.2       1 1      0.0000
     3 H3       4.1044  -0.0357  -2.5703   H         1 1      0.0000
     4 C4       2.6285  -1.7054  -2.3397   C.2       1 1      0.0000
     5 H5       2.5777  -2.1352  -3.3300   H         1 1      0.0000
     6 C6       1.9688  -2.1639  -1.2217   C.2       1 1      0.0000
     7 C7       1.0003  -3.3120  -1.0359   C.3       1 1      0.0000
     8 C8      -0.3790  -2.7741  -0.7179   C.2       1 1      0.0000
     9 C9      -1.3416  -3.1818   0.1707   C.2       1 1      0.0000
    10 H10     -1.2436  -3.9922   0.8787   H         1 1      0.0000
    11 C11     -2.4892  -2.3625  -0.0232   C.2       1 1      0.0000
    12 H12     -3.4205  -2.4207   0.5217   H         1 1      0.0000
    13 C13     -2.2083  -1.4675  -1.0266   C.2       1 1      0.0000
    14 C14     -3.0618  -0.3753  -1.6382   C.3       1 1      0.0000
    15 C15     -2.6954   1.0035  -1.1198   C.2       1 1      0.0000
    16 C16     -3.4918   2.0150  -0.6435   C.2       1 1      0.0000
    17 H17     -4.5596   1.9634  -0.4936   H         1 1      0.0000
    18 C18     -2.6638   3.1439  -0.3896   C.2       1 1      0.0000
    19 H19     -2.9936   4.1071  -0.0287   H         1 1      0.0000
    20 C20     -1.3736   2.8048  -0.7156   C.2       1 1      0.0000
    21 C21     -0.1017   3.6316  -0.7254   C.3       1 1      0.0000
    22 C22      0.9692   3.0068   0.1468   C.2       1 1      0.0000
    23 C23      1.2719   3.1890   1.4763   C.2       1 1      0.0000
    24 H24      0.7710   3.8685   2.1511   H         1 1      0.0000
    25 C25      2.3533   2.3231   1.8044   C.2       1 1      0.0000
    26 H26      2.8284   2.2273   2.7701   H         1 1      0.0000
    27 C27      2.6912   1.6274   0.6687   C.2       1 1      0.0000
    28 C28      3.7887   0.6297   0.3595   C.3       1 1      0.0000
    29 C29      1.4749  -4.2216   0.1101   C.3       1 1      0.0000
    30 H30      1.4963  -3.6870   1.0635   H         1 1      0.0000
    31 H31      2.4809  -4.5934  -0.1032   H         1 1      0.0000
    32 H32      0.8087  -5.0839   0.2140   H         1 1      0.0000
    33 C33     -4.5305  -0.6504  -1.2885   C.3       1 1      0.0000
    34 H34     -4.8170  -1.6495  -1.6260   H         1 1      0.0000
    35 H35     -5.1804   0.0779  -1.7806   H         1 1      0.0000
    36 H36     -4.6961  -0.5813  -0.2100   H         1 1      0.0000
    37 C37     -2.9089  -0.3902  -3.1747   C.3       1 1      0.0000
    38 H38     -1.8876  -0.1518  -3.4913   H         1 1      0.0000
    39 H39     -3.5652   0.3618  -3.6213   H         1 1      0.0000
    40 H40     -3.1713  -1.3726  -3.5791   H         1 1      0.0000
    41 C41     -0.4128   5.0376  -0.1962   C.3       1 1      0.0000
    42 H42     -1.1562   5.5276  -0.8307   H         1 1      0.0000
    43 H43      0.4956   5.6450  -0.1907   H         1 1      0.0000
    44 H44     -0.8076   5.0036   0.8222   H         1 1      0.0000
    45 C45      4.2863  -0.0158   1.6628   C.3       1 1      0.0000
    46 H46      3.4729  -0.4946   2.2133   H         1 1      0.0000
    47 H47      4.7353   0.7424   2.3122   H         1 1      0.0000
    48 H48      5.0507  -0.7656   1.4401   H         1 1      0.0000
    49 C49      4.9646   1.3649  -0.3098   C.3       1 1      0.0000
    50 H50      5.7667   0.6634  -0.5586   H         1 1      0.0000
    51 H51      5.3607   2.1237   0.3702   H         1 1      0.0000
    52 H52      4.6544   1.8706  -1.2288   H         1 1      0.0000
    53 N53      2.3415  -1.3645  -0.1699   N.3       1 1      0.0000
    54 N54     -0.9157  -1.7278  -1.4336   N.3       1 1      0.0000
    55 N55     -1.4083   1.4999  -1.1644   N.3       1 1      0.0000
    56 N56      1.8372   2.0473  -0.3236   N.3       1 1      0.0000
    57 H57      1.9110   1.7140  -1.2741   H         1 1      0.0000
    58 H58     -0.4339  -1.2975  -2.2090   H         1 1      0.0000
    59 H59      1.9813  -1.4501   0.7868   H         1 1      0.0000
    60 H60     -0.5890   0.9306  -1.3155   H         1 1      0.0000
    61 C73      0.4009   3.7659  -2.1781   C.3       1 1      0.0000
    62 H74     -0.3553   4.2705  -2.7853   H         1 1      0.0000
    63 H75      0.5870   2.7942  -2.6481   H         1 1      0.0000
    64 H76      1.3269   4.3478  -2.2161   H         1 1      0.0000
    65 C77      0.9324  -4.1434  -2.3299   C.3       1 1      0.0000
    66 H78      0.5838  -3.5455  -3.1773   H         1 1      0.0000
    67 H79      0.2345  -4.9745  -2.1985   H         1 1      0.0000
    68 H80      1.9172  -4.5487  -2.5810   H         1 1      0.0000
    69 C61     -0.3535   0.0225   2.0213   C.2       1 1      0.0000
    70 C62     -0.8679  -1.8641   3.2675   C.2       1 1      0.0000
    71 N63      0.0527  -1.1394   2.5901   N.3       1 1      0.0000
    72 O64      1.2747  -1.5537   2.4998   O.3       1 1      0.0000
    73 H65      0.4187   0.6109   1.5455   H         1 1      0.0000
    74 H66     -0.4957  -2.7681   3.7274   H         1 1      0.0000
    75 C67     -2.1763  -1.4710   3.3283   C.2       1 1      0.0000
    76 C68     -1.6636   0.4181   2.0677   C.2       1 1      0.0000
    77 N69     -2.6069  -0.3426   2.6947   N.3       1 1      0.0000
    78 O70     -3.8295  -0.0217   2.6933   O.2       1 1      0.0000
    79 H71     -2.9467  -2.0307   3.8381   H         1 1      0.0000
    80 H72     -2.0280   1.3219   1.5973   H         1 1      0.0000
@<TRIPOS>BOND
     1     1     2    2
     2     1    28    1
     3     1    53   un
     4     2     3    1
     5     2     4   un
     6     4     5    1
     7     4     6    2
     8     6     7    1
     9     6    53   un
    10     7     8    1
    11     7    29    1
    12     7    65    1
    13     8     9    2
    14     8    54   un
    15     9    10    1
    16     9    11   un
    17    11    12    1
    18    11    13    2
    19    13    14    1
    20    13    54   un
    21    14    15    1
    22    14    33    1
    23    14    37    1
    24    15    16    2
    25    15    55   un
    26    16    17    1
    27    16    18   un
    28    18    19    1
    29    18    20    2
    30    20    21    1
    31    20    55   un
    32    21    22    1
    33    21    41    1
    34    21    61    1
    35    22    23    2
    36    22    56   un
    37    23    24    1
    38    23    25   un
    39    25    26    1
    40    25    27    2
    41    27    28    1
    42    27    56   un
    43    28    45    1
    44    28    49    1
    45    29    30    1
    46    29    31    1
    47    29    32    1
    48    33    34    1
    49    33    35    1
    50    33    36    1
    51    37    38    1
    52    37    39    1
    53    37    40    1
    54    41    42    1
    55    41    43    1
    56    41    44    1
    57    45    46    1
    58    45    47    1
    59    45    48    1
    60    49    50    1
    61    49    51    1
    62    49    52    1
    63    53    59    1
    64    54    58    1
    65    55    60    1
    66    56    57    1
    67    61    62    1
    68    61    63    1
    69    61    64    1
    70    65    66    1
    71    65    67    1
    72    65    68    1
    73    69    71   un
    74    69    73    1
    75    69    76    2
    76    70    71   un
    77    70    74    1
    78    70    75    2
    79    71    72    1
    80    75    77   un
    81    75    79    1
    82    76    77   un
    83    76    80    1
    84    77    78    1
@<TRIPOS>SUBSTRUCTURE
     1 RES1        1 GROUP             0 ****  ****    0  
     2 RES2       69 GROUP             0 ****  ****    0  


@<TRIPOS>MOLECULE
C4POH_exp
   180   192     3     0     0
SMALL
NO_CHARGES
****
Generated from the CSD

@<TRIPOS>ATOM
     1 C1       1.1355   0.5496   0.5470   C.2       1 1      0.0000
     2 H2       2.0238   0.9480   1.0140   H         1 1      0.0000
     3 C3       0.6333   1.0313  -0.6326   C.2       1 1      0.0000
     4 H4       1.1026   1.8259  -1.1972   H         1 1      0.0000
     5 C5      -1.1314  -0.4746  -0.4899   C.2       1 1      0.0000
     6 H6      -2.0209  -0.8720  -0.9553   H         1 1      0.0000
     7 C7      -0.6293  -0.9565   0.6896   C.2       1 1      0.0000
     8 H8      -1.0981  -1.7520   1.2535   H         1 1      0.0000
     9 N9       0.5117  -0.4512   1.2140   N.3       1 1      0.0000
    10 N10     -0.5045   0.5218  -1.1599   N.3       1 1      0.0000
    11 O11      0.9815  -0.9139   2.3223   O.3       1 1      0.0000
    12 O12     -0.9668   0.9758  -2.2752   O.3       1 1      0.0000
    13 C13      3.8108   1.7339   2.7037   C.2       1 1      0.0000
    14 C14      2.7835   2.6275   2.8896   C.2       1 1      0.0000
    15 H15      2.1124   2.6532   3.7361   H         1 1      0.0000
    16 C16      2.7697   3.5123   1.7738   C.2       1 1      0.0000
    17 H17      2.0797   4.3288   1.6158   H         1 1      0.0000
    18 C18      3.7878   3.1417   0.9275   C.2       1 1      0.0000
    19 C19      4.2304   3.6984  -0.4128   C.3       1 1      0.0000
    20 C20      3.6171   2.9033  -1.5506   C.2       1 1      0.0000
    21 C21      2.8805   3.3165  -2.6346   C.2       1 1      0.0000
    22 H22      2.5583   4.3281  -2.8330   H         1 1      0.0000
    23 C23      2.6449   2.1847  -3.4630   C.2       1 1      0.0000
    24 H24      2.0954   2.1797  -4.3922   H         1 1      0.0000
    25 C25      3.2419   1.0974  -2.8736   C.2       1 1      0.0000
    26 C26      3.3819  -0.3348  -3.3555   C.3       1 1      0.0000
    27 C27      2.8669  -1.3298  -2.3348   C.2       1 1      0.0000
    28 C28      1.6351  -1.9282  -2.2088   C.2       1 1      0.0000
    29 H29      0.7849  -1.7690  -2.8572   H         1 1      0.0000
    30 C30      1.6729  -2.7717  -1.0638   C.2       1 1      0.0000
    31 H31      0.8656  -3.3909  -0.6998   H         1 1      0.0000
    32 C32      2.9258  -2.6722  -0.5109   C.2       1 1      0.0000
    33 C33      3.5863  -3.3760   0.6569   C.3       1 1      0.0000
    34 C34      4.4172  -2.3522   1.4123   C.2       1 1      0.0000
    35 C35      5.7742  -2.1164   1.4385   C.2       1 1      0.0000
    36 H36      6.5290  -2.7220   0.9583   H         1 1      0.0000
    37 C37      5.9950  -0.9761   2.2615   C.2       1 1      0.0000
    38 H38      6.9546  -0.5540   2.5249   H         1 1      0.0000
    39 C39      4.7667  -0.5439   2.7103   C.2       1 1      0.0000
    40 C40      4.3857   0.6373   3.5771   C.3       1 1      0.0000
    41 C41      2.5745  -0.4988  -4.6501   C.3       1 1      0.0000
    42 H42      1.5199  -0.2605  -4.4907   H         1 1      0.0000
    43 H43      2.6474  -1.5283  -5.0091   H         1 1      0.0000
    44 H44      2.9600   0.1676  -5.4265   H         1 1      0.0000
    45 C45      4.8672  -0.6150  -3.6683   C.3       1 1      0.0000
    46 H46      5.2149   0.0632  -4.4525   H         1 1      0.0000
    47 H47      5.0033  -1.6456  -4.0099   H         1 1      0.0000
    48 H48      5.5146  -0.4555  -2.7991   H         1 1      0.0000
    49 C49      3.7516   5.1584  -0.5231   C.3       1 1      0.0000
    50 H50      4.1568   5.7478   0.3018   H         1 1      0.0000
    51 H51      2.6605   5.2200  -0.4927   H         1 1      0.0000
    52 H52      4.0973   5.5971  -1.4617   H         1 1      0.0000
    53 C53      3.3523   0.2262   4.6380   C.3       1 1      0.0000
    54 H54      3.7459  -0.5942   5.2447   H         1 1      0.0000
    55 H55      2.4115  -0.0924   4.1827   H         1 1      0.0000
    56 H56      3.1390   1.0681   5.3040   H         1 1      0.0000
    57 C57      5.6405   1.1757   4.2903   C.3       1 1      0.0000
    58 H58      6.3981   1.5137   3.5771   H         1 1      0.0000
    59 H59      6.0868   0.4015   4.9216   H         1 1      0.0000
    60 H60      5.3706   2.0287   4.9187   H         1 1      0.0000
    61 C61      2.4893  -3.9632   1.5720   C.3       1 1      0.0000
    62 H62      1.7951  -3.1914   1.9149   H         1 1      0.0000
    63 H63      2.9417  -4.4383   2.4455   H         1 1      0.0000
    64 H64      1.9229  -4.7259   1.0306   H         1 1      0.0000
    65 C65      5.7692   3.6997  -0.5087   C.2       1 1      0.0000
    66 C66      6.5421   4.0942   0.5902   C.2       1 1      0.0000
    67 H67      6.0497   4.3433   1.5256   H         1 1      0.0000
    68 C68      7.9229   4.1760   0.5169   C.2       1 1      0.0000
    69 H69      8.5158   4.4806   1.3725   H         1 1      0.0000
    70 C70      8.5713   3.8646  -0.6764   C.2       1 1      0.0000
    71 C71      7.8229   3.4797  -1.7829   C.2       1 1      0.0000
    72 H72      8.3207   3.2391  -2.7197   H         1 1      0.0000
    73 C73      6.4368   3.4017  -1.6946   C.2       1 1      0.0000
    74 H74      5.8705   3.1093  -2.5721   H         1 1      0.0000
    75 C75      4.4788  -4.5343   0.1755   C.2       1 1      0.0000
    76 C76      5.2745  -5.2295   1.0887   C.2       1 1      0.0000
    77 H77      5.3025  -4.9109   2.1256   H         1 1      0.0000
    78 C78      6.0477  -6.3143   0.7001   C.2       1 1      0.0000
    79 H79      6.6610  -6.8357   1.4320   H         1 1      0.0000
    80 C80      6.0377  -6.7343  -0.6277   C.2       1 1      0.0000
    81 C81      5.2483  -6.0609  -1.5520   C.2       1 1      0.0000
    82 H82      5.2438  -6.3982  -2.5829   H         1 1      0.0000
    83 C83      4.4802  -4.9767  -1.1476   C.2       1 1      0.0000
    84 H84      3.8609  -4.4727  -1.8815   H         1 1      0.0000
    85 N85      4.3971   2.0470   1.4994   N.3       1 1      0.0000
    86 H86      5.2504   1.6141   1.1737   H         1 1      0.0000
    87 N87      3.8254   1.5491  -1.7091   N.3       1 1      0.0000
    88 H88      4.2600   0.9551  -1.0192   H         1 1      0.0000
    89 N89      3.6353  -1.7882  -1.2884   N.3       1 1      0.0000
    90 H90      4.6125  -1.5928  -1.1252   H         1 1      0.0000
    91 N91      3.8196  -1.3820   2.1778   N.3       1 1      0.0000
    92 H92      2.8073  -1.2558   2.2792   H         1 1      0.0000
    93 O93      9.9297   3.9538  -0.6973   O.3       1 1      0.0000
    94 H94     10.2500   3.7229  -1.5807   H         1 1      0.0000
    95 O95      6.7771  -7.7908  -1.0710   O.3       1 1      0.0000
    96 H96      7.2678  -8.1666  -0.3267   H         1 1      0.0000
    97 C97     -4.4382   2.3499  -1.4224   C.2       1 1      0.0000
    98 C98     -5.7899   2.0879  -1.4664   C.2       1 1      0.0000
    99 H99     -6.5633   2.6818  -1.0011   H         1 1      0.0000
   100 C100    -5.9768   0.9396  -2.2866   C.2       1 1      0.0000
   101 H101    -6.9244   0.4985  -2.5620   H         1 1      0.0000
   102 C102    -4.7340   0.5291  -2.7160   C.2       1 1      0.0000
   103 C103    -4.3174  -0.6472  -3.5730   C.3       1 1      0.0000
   104 C104    -3.7303  -1.7290  -2.6891   C.2       1 1      0.0000
   105 C105    -2.6835  -2.6025  -2.8602   C.2       1 1      0.0000
   106 H106    -2.0023  -2.6180  -3.6988   H         1 1      0.0000
   107 C107    -2.6659  -3.4846  -1.7421   C.2       1 1      0.0000
   108 H108    -1.9622  -4.2875  -1.5747   H         1 1      0.0000
   109 C109    -3.7014  -3.1327  -0.9091   C.2       1 1      0.0000
   110 C110    -4.1501  -3.6963   0.4264   C.3       1 1      0.0000
   111 C111    -3.5768  -2.8813   1.5710   C.2       1 1      0.0000
   112 C112    -2.8441  -3.2700   2.6668   C.2       1 1      0.0000
   113 H113    -2.4945  -4.2710   2.8723   H         1 1      0.0000
   114 C114    -2.6553  -2.1300   3.4962   C.2       1 1      0.0000
   115 H115    -2.1201  -2.1067   4.4334   H         1 1      0.0000
   116 C116    -3.2762  -1.0626   2.8955   C.2       1 1      0.0000
   117 C117    -3.4642   0.3672   3.3676   C.3       1 1      0.0000
   118 C118    -2.9438   1.3685   2.3555   C.2       1 1      0.0000
   119 C119    -1.7185   1.9846   2.2506   C.2       1 1      0.0000
   120 H120    -0.8792   1.8412   2.9167   H         1 1      0.0000
   121 C121    -1.7467   2.8229   1.1013   C.2       1 1      0.0000
   122 H122    -0.9424   3.4533   0.7500   H         1 1      0.0000
   123 C123    -2.9873   2.7025   0.5250   C.2       1 1      0.0000
   124 C124    -3.6379   3.3910  -0.6576   C.3       1 1      0.0000
   125 C125    -3.2800  -0.2181  -4.6229   C.3       1 1      0.0000
   126 H126    -3.6832   0.5919  -5.2371   H         1 1      0.0000
   127 H127    -3.0407  -1.0575  -5.2832   H         1 1      0.0000
   128 H128    -2.3519   0.1217  -4.1570   H         1 1      0.0000
   129 C129    -5.5516  -1.2143  -4.2996   C.3       1 1      0.0000
   130 H130    -6.3107  -1.5649  -3.5939   H         1 1      0.0000
   131 H131    -5.2563  -2.0640  -4.9211   H         1 1      0.0000
   132 H132    -6.0061  -0.4519  -4.9393   H         1 1      0.0000
   133 C133    -3.6336  -5.1423   0.5502   C.3       1 1      0.0000
   134 H134    -4.0086  -5.7449  -0.2794   H         1 1      0.0000
   135 H135    -3.9833  -5.5872   1.4843   H         1 1      0.0000
   136 H136    -2.5409  -5.1743   0.5386   H         1 1      0.0000
   137 C137    -2.6985   0.5562   4.6838   C.3       1 1      0.0000
   138 H138    -1.6335   0.3470   4.5560   H         1 1      0.0000
   139 H139    -3.0876  -0.1186   5.4511   H         1 1      0.0000
   140 H140    -2.8092   1.5843   5.0372   H         1 1      0.0000
   141 C141    -4.9638   0.6129   3.6375   C.3       1 1      0.0000
   142 H142    -5.1338   1.6416   3.9697   H         1 1      0.0000
   143 H143    -5.3170  -0.0694   4.4156   H         1 1      0.0000
   144 H144    -5.5838   0.4337   2.7525   H         1 1      0.0000
   145 C145    -2.5352   3.9936  -1.5555   C.3       1 1      0.0000
   146 H146    -1.8227   3.2326  -1.8844   H         1 1      0.0000
   147 H147    -1.9909   4.7668  -1.0066   H         1 1      0.0000
   148 H148    -2.9803   4.4592  -2.4378   H         1 1      0.0000
   149 C149    -5.6899  -3.7392   0.4992   C.2       1 1      0.0000
   150 C150    -6.3831  -3.4718   1.6822   C.2       1 1      0.0000
   151 H151    -5.8336  -3.1738   2.5686   H         1 1      0.0000
   152 C152    -7.7639  -3.5863   1.7551   C.2       1 1      0.0000
   153 H153    -8.2969  -3.3751   2.6758   H         1 1      0.0000
   154 C154    -8.4885  -3.9794   0.6343   C.2       1 1      0.0000
   155 C155    -7.8174  -4.2600  -0.5528   C.2       1 1      0.0000
   156 H156    -8.3743  -4.5731  -1.4332   H         1 1      0.0000
   157 C157    -6.4350  -4.1414  -0.6111   C.2       1 1      0.0000
   158 H158    -5.9268  -4.3683  -1.5435   H         1 1      0.0000
   159 C159    -4.5581   4.5355  -0.1972   C.2       1 1      0.0000
   160 C160    -4.5888   4.9824   1.1202   C.2       1 1      0.0000
   161 H161    -3.9751   4.4941   1.8691   H         1 1      0.0000
   162 C162    -5.3843   6.0592   1.5026   C.2       1 1      0.0000
   163 H163    -5.3898   6.3878   2.5397   H         1 1      0.0000
   164 C164    -6.1675   6.7145   0.5614   C.2       1 1      0.0000
   165 C165    -6.1480   6.2872  -0.7649   C.2       1 1      0.0000
   166 H166    -6.7618   6.8067  -1.4928   H         1 1      0.0000
   167 C167    -5.3516   5.2152  -1.1296   C.2       1 1      0.0000
   168 H168    -5.3543   4.8891  -2.1646   H         1 1      0.0000
   169 N169    -3.8112   1.3881  -2.1745   N.3       1 1      0.0000
   170 H170    -2.7952   1.2815  -2.2613   H         1 1      0.0000
   171 N171    -4.3250  -2.0511  -1.4911   N.3       1 1      0.0000
   172 H172    -5.1905  -1.6341  -1.1770   H         1 1      0.0000
   173 N173    -3.8276  -1.5337   1.7233   N.3       1 1      0.0000
   174 H174    -4.2768  -0.9554   1.0296   H         1 1      0.0000
   175 N175    -3.6982   1.8114   1.2928   N.3       1 1      0.0000
   176 H176    -4.6682   1.5986   1.1099   H         1 1      0.0000
   177 O177    -9.8416  -4.0703   0.7552   O.3       1 1      0.0000
   178 H178   -10.2179  -4.3608  -0.0876   H         1 1      0.0000
   179 O179    -6.9687   7.7728   0.8724   O.3       1 1      0.0000
   180 H180    -6.8814   7.9671   1.8162   H         1 1      0.0000
@<TRIPOS>BOND
     1     1     2    1
     2     1     3    2
     3     1     9   un
     4     3     4    1
     5     3    10   un
     6     5     6    1
     7     5     7    2
     8     5    10   un
     9     7     8    1
    10     7     9   un
    11     9    11    1
    12    10    12    1
    13    13    14    2
    14    13    40    1
    15    13    85   un
    16    14    15    1
    17    14    16   un
    18    16    17    1
    19    16    18    2
    20    18    19    1
    21    18    85   un
    22    19    20    1
    23    19    49    1
    24    19    65    1
    25    20    21    2
    26    20    87   un
    27    21    22    1
    28    21    23   un
    29    23    24    1
    30    23    25    2
    31    25    26    1
    32    25    87   un
    33    26    27    1
    34    26    41    1
    35    26    45    1
    36    27    28    2
    37    27    89   un
    38    28    29    1
    39    28    30   un
    40    30    31    1
    41    30    32    2
    42    32    33    1
    43    32    89   un
    44    33    34    1
    45    33    61    1
    46    33    75    1
    47    34    35    2
    48    34    91   un
    49    35    36    1
    50    35    37   un
    51    37    38    1
    52    37    39    2
    53    39    40    1
    54    39    91   un
    55    40    53    1
    56    40    57    1
    57    41    42    1
    58    41    43    1
    59    41    44    1
    60    45    46    1
    61    45    47    1
    62    45    48    1
    63    49    50    1
    64    49    51    1
    65    49    52    1
    66    53    54    1
    67    53    55    1
    68    53    56    1
    69    57    58    1
    70    57    59    1
    71    57    60    1
    72    61    62    1
    73    61    63    1
    74    61    64    1
    75    65    66   un
    76    65    73   un
    77    66    67    1
    78    66    68    2
    79    68    69    1
    80    68    70   un
    81    70    71   un
    82    70    93    1
    83    71    72    1
    84    71    73   un
    85    73    74    1
    86    75    76   un
    87    75    83   un
    88    76    77    1
    89    76    78   un
    90    78    79    1
    91    78    80   un
    92    80    81   un
    93    80    95    1
    94    81    82    1
    95    81    83   un
    96    83    84    1
    97    85    86    1
    98    87    88    1
    99    89    90    1
   100    91    92    1
   101    93    94    1
   102    95    96    1
   103    97    98    2
   104    97   124    1
   105    97   169   un
   106    98    99    1
   107    98   100   un
   108   100   101    1
   109   100   102    2
   110   102   103    1
   111   102   169   un
   112   103   104    1
   113   103   125    1
   114   103   129    1
   115   104   105    2
   116   104   171   un
   117   105   106    1
   118   105   107   un
   119   107   108    1
   120   107   109    2
   121   109   110    1
   122   109   171   un
   123   110   111    1
   124   110   133    1
   125   110   149    1
   126   111   112    2
   127   111   173   un
   128   112   113    1
   129   112   114   un
   130   114   115    1
   131   114   116    2
   132   116   117    1
   133   116   173   un
   134   117   118    1
   135   117   137    1
   136   117   141    1
   137   118   119    2
   138   118   175   un
   139   119   120    1
   140   119   121   un
   141   121   122    1
   142   121   123    2
   143   123   124    1
   144   123   175   un
   145   124   145    1
   146   124   159    1
   147   125   126    1
   148   125   127    1
   149   125   128    1
   150   129   130    1
   151   129   131    1
   152   129   132    1
   153   133   134    1
   154   133   135    1
   155   133   136    1
   156   137   138    1
   157   137   139    1
   158   137   140    1
   159   141   142    1
   160   141   143    1
   161   141   144    1
   162   145   146    1
   163   145   147    1
   164   145   148    1
   165   149   150   un
   166   149   157   un
   167   150   151    1
   168   150   152   un
   169   152   153    1
   170   152   154   un
   171   154   155   un
   172   154   177    1
   173   155   156    1
   174   155   157   un
   175   157   158    1
   176   159   160   un
   177   159   167   un
   178   160   161    1
   179   160   162   un
   180   162   163    1
   181   162   164   un
   182   164   165   un
   183   164   179    1
   184   165   166    1
   185   165   167    2
   186   167   168    1
   187   169   170    1
   188   171   172    1
   189   173   174    1
   190   175   176    1
   191   177   178    1
   192   179   180    1
@<TRIPOS>SUBSTRUCTURE
     1 RES1        1 GROUP             0 ****  ****    0  
     2 RES2       13 GROUP             0 ****  ****    0  
     3 RES3       97 GROUP             0 ****  ****    0  


@<TRIPOS>MOLECULE
PyC4P_exp
   172   184     3     0     0
SMALL
NO_CHARGES
****
Generated from the CSD

@<TRIPOS>ATOM
     1 C1      -3.6744  -2.7903  -1.5565   C.2       1 RES1   0.0000
     2 C2      -2.9472  -3.2535  -2.6265   C.2       1 RES1   0.0000
     3 H3      -2.6482  -4.2776  -2.7943   H         1 RES1   0.0000
     4 C4      -2.6872  -2.1535  -3.4896   C.2       1 RES1   0.0000
     5 H5      -2.1395  -2.1900  -4.4191   H         1 RES1   0.0000
     6 C6      -3.2611  -1.0359  -2.9353   C.2       1 RES1   0.0000
     7 C7      -3.3670   0.3849  -3.4578   C.3       1 RES1   0.0000
     8 C8      -2.8124   1.3896  -2.4675   C.2       1 RES1   0.0000
     9 C9      -1.5555   1.9362  -2.3514   C.2       1 RES1   0.0000
    10 H10     -0.7105   1.7207  -2.9901   H         1 RES1   0.0000
    11 C11     -1.5616   2.8144  -1.2322   C.2       1 RES1   0.0000
    12 H12     -0.7301   3.4089  -0.8818   H         1 RES1   0.0000
    13 C13     -2.8207   2.7861  -0.6847   C.2       1 RES1   0.0000
    14 C14     -3.4570   3.5493   0.4584   C.3       1 RES1   0.0000
    15 C15     -4.3466   2.5905   1.2301   C.2       1 RES1   0.0000
    16 C16     -5.7124   2.4108   1.2328   C.2       1 RES1   0.0000
    17 H17     -6.4342   3.0319   0.7221   H         1 RES1   0.0000
    18 C18     -5.9957   1.3030   2.0805   C.2       1 RES1   0.0000
    19 H19     -6.9772   0.9291   2.3355   H         1 RES1   0.0000
    20 C20     -4.7952   0.8345   2.5667   C.2       1 RES1   0.0000
    21 C21     -4.4787  -0.3317   3.4785   C.3       1 RES1   0.0000
    22 C22     -3.9146  -1.4724   2.6561   C.2       1 RES1   0.0000
    23 C23     -2.9186  -2.3871   2.8984   C.2       1 RES1   0.0000
    24 H24     -2.2705  -2.4030   3.7627   H         1 RES1   0.0000
    25 C25     -2.9032  -3.3112   1.8153   C.2       1 RES1   0.0000
    26 H26     -2.2348  -4.1530   1.7051   H         1 RES1   0.0000
    27 C27     -3.8883  -2.9426   0.9307   C.2       1 RES1   0.0000
    28 C28     -4.3086  -3.5378  -0.3990   C.3       1 RES1   0.0000
    29 C29     -2.5701   0.4915  -4.7648   C.3       1 RES1   0.0000
    30 H30     -1.5194   0.2335  -4.6110   H         1 RES1   0.0000
    31 H31     -2.6228   1.5115  -5.1531   H         1 RES1   0.0000
    32 H32     -2.9800  -0.1874  -5.5174   H         1 RES1   0.0000
    33 C33     -4.8471   0.6976  -3.7634   C.3       1 RES1   0.0000
    34 H34     -5.2212   0.0095  -4.5263   H         1 RES1   0.0000
    35 H35     -4.9586   1.7219  -4.1315   H         1 RES1   0.0000
    36 H36     -5.4909   0.5785  -2.8851   H         1 RES1   0.0000
    37 C37     -2.3462   4.1185   1.3689   C.3       1 RES1   0.0000
    38 H38     -2.7868   4.6371   2.2232   H         1 RES1   0.0000
    39 H39     -1.7401   4.8389   0.8129   H         1 RES1   0.0000
    40 H40     -1.6920   3.3259   1.7403   H         1 RES1   0.0000
    41 C41     -3.4629   0.0792   4.5565   C.3       1 RES1   0.0000
    42 H42     -3.2961  -0.7475   5.2539   H         1 RES1   0.0000
    43 H43     -3.8467   0.9301   5.1259   H         1 RES1   0.0000
    44 H44     -2.4995   0.3536   4.1198   H         1 RES1   0.0000
    45 C45     -5.7701  -0.8076   4.1703   C.3       1 RES1   0.0000
    46 H46     -6.5195  -1.1406   3.4460   H         1 RES1   0.0000
    47 H47     -6.2069  -0.0010   4.7664   H         1 RES1   0.0000
    48 H48     -5.5469  -1.6501   4.8302   H         1 RES1   0.0000
    49 C49     -3.8503  -5.0085  -0.4520   C.3       1 RES1   0.0000
    50 H50     -4.1899  -5.4769  -1.3782   H         1 RES1   0.0000
    51 H51     -4.2696  -5.5629   0.3896   H         1 RES1   0.0000
    52 H52     -2.7606  -5.0779  -0.4085   H         1 RES1   0.0000
    53 C53     -4.2837   4.7379  -0.0577   C.ar      1 RES1   0.0000
    54 C54     -4.2459   5.1579  -1.3836   C.ar      1 RES1   0.0000
    55 H55     -3.6487   4.6291  -2.1175   H         1 RES1   0.0000
    56 C56     -4.9754   6.2801  -1.7649   C.ar      1 RES1   0.0000
    57 H57     -4.9510   6.6147  -2.8001   H         1 RES1   0.0000
    58 C58     -5.7564   6.5972   0.3369   C.ar      1 RES1   0.0000
    59 H59     -6.3699   7.1906   1.0115   H         1 RES1   0.0000
    60 C60     -5.0660   5.4943   0.8174   C.ar      1 RES1   0.0000
    61 H61     -5.1481   5.2212   1.8636   H         1 RES1   0.0000
    62 C62     -5.8435  -3.5413  -0.5215   C.ar      1 RES1   0.0000
    63 C63     -6.6456  -3.8694   0.5730   C.ar      1 RES1   0.0000
    64 H64     -6.2026  -4.0794   1.5412   H         1 RES1   0.0000
    65 C65     -8.0238  -3.9270   0.4149   C.ar      1 RES1   0.0000
    66 H66     -8.6582  -4.1812   1.2614   H         1 RES1   0.0000
    67 C67     -7.8825  -3.3787  -1.7794   C.ar      1 RES1   0.0000
    68 H68     -8.4018  -3.1865  -2.7159   H         1 RES1   0.0000
    69 C69     -6.4950  -3.2949  -1.7273   C.ar      1 RES1   0.0000
    70 H70     -5.9342  -3.0456  -2.6210   H         1 RES1   0.0000
    71 N71     -3.8551  -1.4374  -1.7579   N.ar      1 RES1   0.0000
    72 N72     -3.5649   1.9121  -1.4406   N.ar      1 RES1   0.0000
    73 N73     -3.8041   1.6188   2.0327   N.ar      1 RES1   0.0000
    74 N74     -4.4801  -1.8100   1.4477   N.ar      1 RES1   0.0000
    75 N75     -5.7253   7.0000  -0.9349   N.ar      1 RES1   0.0000
    76 N76     -8.6512  -3.6838  -0.7362   N.ar      1 RES1   0.0000
    77 H77     -2.7999   1.4557   2.1599   H         1 RES1   0.0000
    78 H78     -5.3133  -1.3626   1.0907   H         1 RES1   0.0000
    79 H79     -4.2696  -0.8098  -1.0855   H         1 RES1   0.0000
    80 H80     -4.5498   1.7605  -1.2769   H         1 RES1   0.0000
    81 C81     -1.1699  -0.4447   0.5001   C.2       2 RES2   0.0000
    82 C82      0.6590   0.9821   0.6514   C.2       2 RES2   0.0000
    83 N83     -0.5172   0.5435   1.1580   N.ar      2 RES2   0.0000
    84 O84     -0.9922   1.0563   2.2415   O.3       2 RES2   0.0000
    85 H85     -2.0888  -0.7872   0.9518   H         2 RES2   0.0000
    86 H86      1.1491   1.7703   1.2075   H         2 RES2   0.0000
    87 C87      1.1699   0.4441  -0.4998   C.2       2 RES2   0.0000
    88 C88     -0.6590  -0.9827  -0.6511   C.2       2 RES2   0.0000
    89 N89      0.5172  -0.5441  -1.1577   N.ar      2 RES2   0.0000
    90 O90      0.9922  -1.0568  -2.2413   O.3       2 RES2   0.0000
    91 H91      2.0888   0.7867  -0.9516   H         2 RES2   0.0000
    92 H92     -1.1491  -1.7709  -1.2072   H         2 RES2   0.0000
    93 C93      3.6741   2.7904   1.5564   C.2       3 RES3   0.0000
    94 C94      2.9469   3.2533   2.6265   C.2       3 RES3   0.0000
    95 H95      2.6477   4.2774   2.7943   H         3 RES3   0.0000
    96 C96      2.6873   2.1533   3.4897   C.2       3 RES3   0.0000
    97 H97      2.1397   2.1898   4.4193   H         3 RES3   0.0000
    98 C98      3.2614   1.0358   2.9354   C.2       3 RES3   0.0000
    99 C99      3.3677  -0.3849   3.4579   C.3       3 RES3   0.0000
   100 C100     2.8130  -1.3896   2.4678   C.2       3 RES3   0.0000
   101 C101     1.5561  -1.9363   2.3518   C.2       3 RES3   0.0000
   102 H102     0.7112  -1.7209   2.9907   H         3 RES3   0.0000
   103 C103     1.5621  -2.8146   1.2327   C.2       3 RES3   0.0000
   104 H104     0.7305  -3.4092   0.8824   H         3 RES3   0.0000
   105 C105     2.8211  -2.7862   0.6850   C.2       3 RES3   0.0000
   106 C106     3.4573  -3.5494  -0.4582   C.3       3 RES3   0.0000
   107 C107     4.3467  -2.5906  -1.2300   C.2       3 RES3   0.0000
   108 C108     5.7125  -2.4107  -1.2327   C.2       3 RES3   0.0000
   109 H109     6.4344  -3.0316  -0.7220   H         3 RES3   0.0000
   110 C110     5.9956  -1.3029  -2.0805   C.2       3 RES3   0.0000
   111 H111     6.9770  -0.9289  -2.3356   H         3 RES3   0.0000
   112 C112     4.7951  -0.8346  -2.5667   C.2       3 RES3   0.0000
   113 C113     4.4783   0.3315  -3.4785   C.3       3 RES3   0.0000
   114 C114     3.9141   1.4723  -2.6561   C.2       3 RES3   0.0000
   115 C115     2.9180   2.3868  -2.8985   C.2       3 RES3   0.0000
   116 H116     2.2698   2.4025  -3.7627   H         3 RES3   0.0000
   117 C117     2.9025   3.3109  -1.8153   C.2       3 RES3   0.0000
   118 H118     2.2339   4.1526  -1.7051   H         3 RES3   0.0000
   119 C119     3.8877   2.9425  -0.9308   C.2       3 RES3   0.0000
   120 C120     4.3080   3.5379   0.3988   C.3       3 RES3   0.0000
   121 C121     2.5712  -0.4916   4.7651   C.3       3 RES3   0.0000
   122 H122     1.5204  -0.2338   4.6116   H         3 RES3   0.0000
   123 H123     2.6242  -1.5115   5.1534   H         3 RES3   0.0000
   124 H124     2.9812   0.1874   5.5176   H         3 RES3   0.0000
   125 C125     4.8479  -0.6973   3.7631   C.3       3 RES3   0.0000
   126 H126     5.2222  -0.0092   4.5258   H         3 RES3   0.0000
   127 H127     4.9597  -1.7216   4.1312   H         3 RES3   0.0000
   128 H128     5.4915  -0.5781   2.8847   H         3 RES3   0.0000
   129 C129     2.3464  -4.1187  -1.3685   C.3       3 RES3   0.0000
   130 H130     2.7869  -4.6372  -2.2229   H         3 RES3   0.0000
   131 H131     1.7404  -4.8391  -0.8125   H         3 RES3   0.0000
   132 H132     1.6921  -3.3261  -1.7399   H         3 RES3   0.0000
   133 C133     3.4626  -0.0795  -4.5564   C.3       3 RES3   0.0000
   134 H134     3.2956   0.7471  -5.2539   H         3 RES3   0.0000
   135 H135     3.8464  -0.9304  -5.1258   H         3 RES3   0.0000
   136 H136     2.4993  -0.3540  -4.1197   H         3 RES3   0.0000
   137 C137     5.7697   0.8076  -4.1703   C.3       3 RES3   0.0000
   138 H138     6.5191   1.1407  -3.4462   H         3 RES3   0.0000
   139 H139     6.2066   0.0010  -4.7665   H         3 RES3   0.0000
   140 H140     5.5463   1.6500  -4.8303   H         3 RES3   0.0000
   141 C141     3.8494   5.0085   0.4518   C.3       3 RES3   0.0000
   142 H142     4.1890   5.4770   1.3779   H         3 RES3   0.0000
   143 H143     4.2685   5.5630  -0.3898   H         3 RES3   0.0000
   144 H144     2.7597   5.0776   0.4084   H         3 RES3   0.0000
   145 C145     4.2841  -4.7379   0.0578   C.ar      3 RES3   0.0000
   146 C146     4.2464  -5.1581   1.3837   C.ar      3 RES3   0.0000
   147 H147     3.6492  -4.6293   2.1177   H         3 RES3   0.0000
   148 C148     4.9760  -6.2802   1.7649   C.ar      3 RES3   0.0000
   149 H149     4.9518  -6.6149   2.8001   H         3 RES3   0.0000
   150 C150     5.7569  -6.5971  -0.3370   C.ar      3 RES3   0.0000
   151 H151     6.3705  -7.1904  -1.0116   H         3 RES3   0.0000
   152 C152     5.0664  -5.4942  -0.8174   C.ar      3 RES3   0.0000
   153 H153     5.1485  -5.2211  -1.8636   H         3 RES3   0.0000
   154 C154     5.8429   3.5418   0.5211   C.ar      3 RES3   0.0000
   155 C155     6.6449   3.8700  -0.5735   C.ar      3 RES3   0.0000
   156 H156     6.2017   4.0798  -1.5416   H         3 RES3   0.0000
   157 C157     8.0231   3.9278  -0.4155   C.ar      3 RES3   0.0000
   158 H158     8.6573   4.1821  -1.2621   H         3 RES3   0.0000
   159 C159     7.8821   3.3798   1.7789   C.ar      3 RES3   0.0000
   160 H160     8.4015   3.1877   2.7154   H         3 RES3   0.0000
   161 C161     6.4946   3.2956   1.7269   C.ar      3 RES3   0.0000
   162 H162     5.9340   3.0463   2.6206   H         3 RES3   0.0000
   163 N163     3.8551   1.4375   1.7578   N.ar      3 RES3   0.0000
   164 N164     3.5653  -1.9122   1.4408   N.ar      3 RES3   0.0000
   165 N165     3.8040  -1.6190  -2.0326   N.ar      3 RES3   0.0000
   166 N166     4.4796   1.8100  -1.4478   N.ar      3 RES3   0.0000
   167 N167     5.7260  -7.0000   0.9348   N.ar      3 RES3   0.0000
   168 N168     8.6506   3.6850   0.7355   N.ar      3 RES3   0.0000
   169 H169     2.7998  -1.4561  -2.1598   H         3 RES3   0.0000
   170 H170     5.3129   1.3628  -1.0908   H         3 RES3   0.0000
   171 H171     4.2699   0.8100   1.0856   H         3 RES3   0.0000
   172 H172     4.5502  -1.7604   1.2768   H         3 RES3   0.0000
@<TRIPOS>BOND
     1     1     2    2
     2     1    28    1
     3     1    71   ar
     4     2     3    1
     5     2     4   ar
     6     4     5    1
     7     4     6    2
     8     6     7    1
     9     6    71   ar
    10     7     8    1
    11     7    29    1
    12     7    33    1
    13     8     9    2
    14     8    72   ar
    15     9    10    1
    16     9    11   ar
    17    11    12    1
    18    11    13    2
    19    13    14    1
    20    13    72   ar
    21    14    15    1
    22    14    37    1
    23    14    53    1
    24    15    16    2
    25    15    73   ar
    26    16    17    1
    27    16    18   ar
    28    18    19    1
    29    18    20    2
    30    20    21    1
    31    20    73   ar
    32    21    22    1
    33    21    41    1
    34    21    45    1
    35    22    23    2
    36    22    74   ar
    37    23    24    1
    38    23    25   ar
    39    25    26    1
    40    25    27    2
    41    27    28    1
    42    27    74   ar
    43    28    49    1
    44    28    62    1
    45    29    30    1
    46    29    31    1
    47    29    32    1
    48    33    34    1
    49    33    35    1
    50    33    36    1
    51    37    38    1
    52    37    39    1
    53    37    40    1
    54    41    42    1
    55    41    43    1
    56    41    44    1
    57    45    46    1
    58    45    47    1
    59    45    48    1
    60    49    50    1
    61    49    51    1
    62    49    52    1
    63    53    54   ar
    64    53    60   ar
    65    54    55    1
    66    54    56   ar
    67    56    57    1
    68    56    75   ar
    69    58    59    1
    70    58    60   ar
    71    58    75   ar
    72    60    61    1
    73    62    63   ar
    74    62    69   ar
    75    63    64    1
    76    63    65   ar
    77    65    66    1
    78    65    76   ar
    79    67    68    1
    80    67    69   ar
    81    67    76   ar
    82    69    70    1
    83    71    79    1
    84    72    80    1
    85    73    77    1
    86    74    78    1
    87    81    83   ar
    88    81    85    1
    89    81    88    2
    90    82    83   ar
    91    82    86    1
    92    82    87    2
    93    83    84    1
    94    87    89   ar
    95    87    91    1
    96    88    89   ar
    97    88    92    1
    98    89    90    1
    99    93    94    2
   100    93   120    1
   101    93   163   ar
   102    94    95    1
   103    94    96   ar
   104    96    97    1
   105    96    98    2
   106    98    99    1
   107    98   163   ar
   108    99   100    1
   109    99   121    1
   110    99   125    1
   111   100   101    2
   112   100   164   ar
   113   101   102    1
   114   101   103   ar
   115   103   104    1
   116   103   105    2
   117   105   106    1
   118   105   164   ar
   119   106   107    1
   120   106   129    1
   121   106   145    1
   122   107   108    2
   123   107   165   ar
   124   108   109    1
   125   108   110   ar
   126   110   111    1
   127   110   112    2
   128   112   113    1
   129   112   165   ar
   130   113   114    1
   131   113   133    1
   132   113   137    1
   133   114   115    2
   134   114   166   ar
   135   115   116    1
   136   115   117   ar
   137   117   118    1
   138   117   119    2
   139   119   120    1
   140   119   166   ar
   141   120   141    1
   142   120   154    1
   143   121   122    1
   144   121   123    1
   145   121   124    1
   146   125   126    1
   147   125   127    1
   148   125   128    1
   149   129   130    1
   150   129   131    1
   151   129   132    1
   152   133   134    1
   153   133   135    1
   154   133   136    1
   155   137   138    1
   156   137   139    1
   157   137   140    1
   158   141   142    1
   159   141   143    1
   160   141   144    1
   161   145   146   ar
   162   145   152   ar
   163   146   147    1
   164   146   148   ar
   165   148   149    1
   166   148   167   ar
   167   150   151    1
   168   150   152   ar
   169   150   167   ar
   170   152   153    1
   171   154   155   ar
   172   154   161   ar
   173   155   156    1
   174   155   157   ar
   175   157   158    1
   176   157   168   ar
   177   159   160    1
   178   159   161   ar
   179   159   168   ar
   180   161   162    1
   181   163   171    1
   182   164   172    1
   183   165   169    1
   184   166   170    1
@<TRIPOS>SUBSTRUCTURE
     1 RES1        1 GROUP             0 ****  ****    0  
     2 RES2       81 GROUP             0 ****  ****    0  
     3 RES3       93 GROUP             0 ****  ****    0  


@<TRIPOS>MOLECULE
C4P_exp
   148   156     1     0     0
SMALL
NO_CHARGES
****
Generated from the CSD

@<TRIPOS>ATOM
     1 C1       5.0799  -2.1064   0.7603   C.2       1 noname   0.0000
     2 C2       6.2077  -2.1292  -0.0309   C.2       1 noname   0.0000
     3 H3       7.2275  -2.0214   0.3108   H         1 noname   0.0000
     4 C4       5.7879  -2.3766  -1.3687   C.2       1 noname   0.0000
     5 H5       6.4299  -2.4936  -2.2302   H         1 noname   0.0000
     6 C6       4.4164  -2.4968  -1.3571   C.2       1 noname   0.0000
     7 C7       3.4285  -2.7732  -2.4702   C.3       1 noname   0.0000
     8 C8       2.5776  -1.5455  -2.7183   C.2       1 noname   0.0000
     9 C9       1.2359  -1.3905  -2.9589   C.2       1 noname   0.0000
    10 H10      0.4978  -2.1796  -2.9610   H         1 noname   0.0000
    11 C11      0.9945  -0.0109  -3.2118   C.2       1 noname   0.0000
    12 H12      0.0365   0.4399  -3.4284   H         1 noname   0.0000
    13 C13      2.1930   0.6542  -3.1217   C.2       1 noname   0.0000
    14 C14      2.5212   2.1231  -3.2960   C.3       1 noname   0.0000
    15 C15      2.6893   2.8385  -1.9677   C.2       1 noname   0.0000
    16 C16      2.1643   4.0266  -1.5239   C.2       1 noname   0.0000
    17 H17      1.4585   4.6457  -2.0567   H         1 noname   0.0000
    18 C18      2.7190   4.3009  -0.2429   C.2       1 noname   0.0000
    19 H19      2.5222   5.1737   0.3625   H         1 noname   0.0000
    20 C20      3.5757   3.2760   0.0765   C.2       1 noname   0.0000
    21 C21      4.4945   3.0864   1.2689   C.3       1 noname   0.0000
    22 C22      4.2059   1.7849   1.9910   C.2       1 noname   0.0000
    23 C23      3.3708   1.5012   3.0469   C.2       1 noname   0.0000
    24 H24      2.7570   2.2153   3.5775   H         1 noname   0.0000
    25 C25      3.4572   0.1056   3.3144   C.2       1 noname   0.0000
    26 H26      2.9289  -0.4329   4.0883   H         1 noname   0.0000
    27 C27      4.3436  -0.4383   2.4160   C.2       1 noname   0.0000
    28 C28      4.9088  -1.8332   2.2395   C.3       1 noname   0.0000
    29 C29      2.5236  -3.9576  -2.0903   C.3       1 noname   0.0000
    30 H30      1.9216  -3.7357  -1.2051   H         1 noname   0.0000
    31 H31      3.1348  -4.8407  -1.8842   H         1 noname   0.0000
    32 H32      1.8448  -4.1982  -2.9144   H         1 noname   0.0000
    33 C33      1.3751   2.7920  -4.0665   C.3       1 noname   0.0000
    34 H34      1.2119   2.2793  -5.0177   H         1 noname   0.0000
    35 H35      1.6173   3.8372  -4.2761   H         1 noname   0.0000
    36 H36      0.4470   2.7667  -3.4893   H         1 noname   0.0000
    37 C37      3.8209   2.2767  -4.1156   C.3       1 noname   0.0000
    38 H38      4.6903   1.8615  -3.5943   H         1 noname   0.0000
    39 H39      4.0289   3.3362  -4.2885   H         1 noname   0.0000
    40 H40      3.7294   1.7726  -5.0826   H         1 noname   0.0000
    41 C41      4.2917   4.2500   2.2481   C.3       1 noname   0.0000
    42 H42      4.5326   5.2008   1.7651   H         1 noname   0.0000
    43 H43      4.9426   4.1256   3.1170   H         1 noname   0.0000
    44 H44      3.2583   4.3017   2.5995   H         1 noname   0.0000
    45 C45      3.9640  -2.8618   2.8814   C.3       1 noname   0.0000
    46 H46      2.9560  -2.7995   2.4645   H         1 noname   0.0000
    47 H47      3.8964  -2.6909   3.9605   H         1 noname   0.0000
    48 H48      4.3490  -3.8731   2.7227   H         1 noname   0.0000
    49 C49      6.2782  -1.9139   2.9392   C.3       1 noname   0.0000
    50 H50      6.7176  -2.9081   2.8136   H         1 noname   0.0000
    51 H51      6.1595  -1.7152   4.0076   H         1 noname   0.0000
    52 H52      6.9799  -1.1762   2.5392   H         1 noname   0.0000
    53 N53      4.0014  -2.3180  -0.0612   N.pl3     1 noname   0.0000
    54 N54      3.1461  -0.2948  -2.8122   N.pl3     1 noname   0.0000
    55 N55      3.5524   2.3951  -0.9861   N.pl3     1 noname   0.0000
    56 N56      4.7805   0.5910   1.6163   N.pl3     1 noname   0.0000
    57 H57      5.4802   0.4559   0.9005   H         1 noname   0.0000
    58 H58      4.1426  -0.1453  -2.7566   H         1 noname   0.0000
    59 H59      3.0224  -2.3204   0.2449   H         1 noname   0.0000
    60 H60      3.9543   1.4696  -0.9660   H         1 noname   0.0000
    61 C137     4.1916  -3.1289  -3.7592   C.3       1 noname   0.0000
    62 H138     4.8421  -2.3112  -4.0838   H         1 noname   0.0000
    63 H139     3.4809  -3.3297  -4.5652   H         1 noname   0.0000
    64 H140     4.8115  -4.0179  -3.6087   H         1 noname   0.0000
    65 C141     5.9595   3.1164   0.7852   C.3       1 noname   0.0000
    66 H142     6.1748   4.0815   0.3189   H         1 noname   0.0000
    67 H143     6.1676   2.3482   0.0326   H         1 noname   0.0000
    68 H144     6.6479   2.9702   1.6232   H         1 noname   0.0000
    69 C61      1.2356   0.0650   0.5322   C.ar      1 noname   0.0000
    70 C62     -0.5928  -1.2064  -0.1321   C.ar      1 noname   0.0000
    71 N63      0.6497  -1.1494   0.4017   N.ar      1 noname   0.0000
    72 O64      1.2500  -2.2276   0.7771   O.3       1 noname   0.0000
    73 H65      2.2104   0.0736   0.9974   H         1 noname   0.0000
    74 H66     -1.0272  -2.1935  -0.2185   H         1 noname   0.0000
    75 C67     -1.2356  -0.0652  -0.5327   C.ar      1 noname   0.0000
    76 C68      0.5928   1.2062   0.1316   C.ar      1 noname   0.0000
    77 N69     -0.6497   1.1492  -0.4022   N.ar      1 noname   0.0000
    78 O70     -1.2501   2.2274  -0.7775   O.3       1 noname   0.0000
    79 H71     -2.2103  -0.0738  -0.9979   H         1 noname   0.0000
    80 H72      1.0272   2.1932   0.2180   H         1 noname   0.0000
    81 C73     -5.0798   2.1065  -0.7605   C.2       1 noname   0.0000
    82 C74     -6.2077   2.1296   0.0306   C.2       1 noname   0.0000
    83 H75     -7.2275   2.0220  -0.3113   H         1 noname   0.0000
    84 C76     -5.7879   2.3770   1.3685   C.2       1 noname   0.0000
    85 H77     -6.4301   2.4940   2.2299   H         1 noname   0.0000
    86 C78     -4.4164   2.4967   1.3569   C.2       1 noname   0.0000
    87 C79     -3.4286   2.7731   2.4701   C.3       1 noname   0.0000
    88 C80     -2.5775   1.5455   2.7181   C.2       1 noname   0.0000
    89 C81     -1.2358   1.3907   2.9586   C.2       1 noname   0.0000
    90 H82     -0.4978   2.1800   2.9605   H         1 noname   0.0000
    91 C83     -0.9941   0.0113   3.2115   C.2       1 noname   0.0000
    92 H84     -0.0360  -0.4394   3.4280   H         1 noname   0.0000
    93 C85     -2.1924  -0.6542   3.1216   C.2       1 noname   0.0000
    94 C86     -2.5202  -2.1231   3.2959   C.3       1 noname   0.0000
    95 C87     -2.6890  -2.8385   1.9677   C.2       1 noname   0.0000
    96 C88     -2.1644  -4.0267   1.5239   C.2       1 noname   0.0000
    97 H89     -1.4586  -4.6460   2.0565   H         1 noname   0.0000
    98 C90     -2.7196  -4.3011   0.2430   C.2       1 noname   0.0000
    99 H91     -2.5233  -5.1739  -0.3622   H         1 noname   0.0000
   100 C92     -3.5762  -3.2760  -0.0762   C.2       1 noname   0.0000
   101 C93     -4.4953  -3.0863  -1.2683   C.3       1 noname   0.0000
   102 C94     -4.2065  -1.7850  -1.9906   C.2       1 noname   0.0000
   103 C95     -3.3714  -1.5017  -3.0466   C.2       1 noname   0.0000
   104 H96     -2.7578  -2.2159  -3.5772   H         1 noname   0.0000
   105 C97     -3.4575  -0.1061  -3.3143   C.2       1 noname   0.0000
   106 H98     -2.9292   0.4322  -4.0884   H         1 noname   0.0000
   107 C99     -4.3437   0.4382  -2.4160   C.2       1 noname   0.0000
   108 C100    -4.9087   1.8333  -2.2397   C.3       1 noname   0.0000
   109 C101    -2.5239   3.9577   2.0904   C.3       1 noname   0.0000
   110 H102    -1.9219   3.7360   1.2051   H         1 noname   0.0000
   111 H103    -3.1352   4.8407   1.8844   H         1 noname   0.0000
   112 H104    -1.8450   4.1983   2.9145   H         1 noname   0.0000
   113 C105    -1.3736  -2.7917   4.0658   C.3       1 noname   0.0000
   114 H106    -1.2100  -2.2791   5.0170   H         1 noname   0.0000
   115 H107    -1.6156  -3.8370   4.2756   H         1 noname   0.0000
   116 H108    -0.4459  -2.7664   3.4880   H         1 noname   0.0000
   117 C109    -3.8195  -2.2769   4.1162   C.3       1 noname   0.0000
   118 H110    -4.6893  -1.8618   3.5954   H         1 noname   0.0000
   119 H111    -4.0273  -3.3364   4.2892   H         1 noname   0.0000
   120 H112    -3.7276  -1.7728   5.0832   H         1 noname   0.0000
   121 C113    -4.2932  -4.2500  -2.2474   C.3       1 noname   0.0000
   122 H114    -4.5342  -5.2007  -1.7641   H         1 noname   0.0000
   123 H115    -4.9444  -4.1256  -3.1160   H         1 noname   0.0000
   124 H116    -3.2600  -4.3021  -2.5991   H         1 noname   0.0000
   125 C117    -3.9636   2.8616  -2.8817   C.3       1 noname   0.0000
   126 H118    -2.9556   2.7991  -2.4647   H         1 noname   0.0000
   127 H119    -3.8960   2.6906  -3.9607   H         1 noname   0.0000
   128 H120    -4.3484   3.8729  -2.7230   H         1 noname   0.0000
   129 C121    -6.2780   1.9141  -2.9395   C.3       1 noname   0.0000
   130 H122    -6.7172   2.9084  -2.8140   H         1 noname   0.0000
   131 H123    -6.1592   1.7153  -4.0079   H         1 noname   0.0000
   132 H124    -6.9799   1.1765  -2.5395   H         1 noname   0.0000
   133 N125    -4.0014   2.3179   0.0611   N.pl3     1 noname   0.0000
   134 N126    -3.1458   0.2947   2.8121   N.pl3     1 noname   0.0000
   135 N127    -3.5524  -2.3950   0.9864   N.pl3     1 noname   0.0000
   136 N128    -4.7808  -0.5909  -1.6160   N.pl3     1 noname   0.0000
   137 H129    -5.4804  -0.4555  -0.9002   H         1 noname   0.0000
   138 H130    -4.1423   0.1450   2.7571   H         1 noname   0.0000
   139 H131    -3.0223   2.3202  -0.2449   H         1 noname   0.0000
   140 H132    -3.9538  -1.4693   0.9662   H         1 noname   0.0000
   141 C133    -4.1918   3.1286   3.7592   C.3       1 noname   0.0000
   142 H134    -4.8118   4.0175   3.6087   H         1 noname   0.0000
   143 H135    -3.4812   3.3293   4.5652   H         1 noname   0.0000
   144 H136    -4.8423   2.3107   4.0836   H         1 noname   0.0000
   145 C145    -5.9602  -3.1157  -0.7840   C.3       1 noname   0.0000
   146 H146    -6.1678  -2.3473  -0.0315   H         1 noname   0.0000
   147 H147    -6.1757  -4.0807  -0.3176   H         1 noname   0.0000
   148 H148    -6.6488  -2.9693  -1.6219   H         1 noname   0.0000
@<TRIPOS>BOND
     1     1     2    2
     2     1    28    1
     3     1    53    1
     4     2     3    1
     5     2     4    1
     6     4     5    1
     7     4     6    2
     8     6     7    1
     9     6    53    1
    10     7     8    1
    11     7    29    1
    12     7    61    1
    13     8     9    2
    14     8    54    1
    15     9    10    1
    16     9    11    1
    17    11    12    1
    18    11    13    2
    19    13    14    1
    20    13    54    1
    21    14    15    1
    22    14    33    1
    23    14    37    1
    24    15    16    2
    25    15    55    1
    26    16    17    1
    27    16    18    1
    28    18    19    1
    29    18    20    2
    30    20    21    1
    31    20    55    1
    32    21    22    1
    33    21    41    1
    34    21    65    1
    35    22    23    2
    36    22    56    1
    37    23    24    1
    38    23    25    1
    39    25    26    1
    40    25    27    2
    41    27    28    1
    42    27    56    1
    43    28    45    1
    44    28    49    1
    45    29    30    1
    46    29    31    1
    47    29    32    1
    48    33    34    1
    49    33    35    1
    50    33    36    1
    51    37    38    1
    52    37    39    1
    53    37    40    1
    54    41    42    1
    55    41    43    1
    56    41    44    1
    57    45    46    1
    58    45    47    1
    59    45    48    1
    60    49    50    1
    61    49    51    1
    62    49    52    1
    63    53    59    1
    64    54    58    1
    65    55    60    1
    66    56    57    1
    67    61    62    1
    68    61    63    1
    69    61    64    1
    70    65    66    1
    71    65    67    1
    72    65    68    1
    73    69    71   ar
    74    69    73    1
    75    69    76   ar
    76    70    71   ar
    77    70    74    1
    78    70    75   ar
    79    71    72    1
    80    75    77   ar
    81    75    79    1
    82    76    77   ar
    83    76    80    1
    84    77    78    1
    85    81    82    2
    86    81   108    1
    87    81   133    1
    88    82    83    1
    89    82    84    1
    90    84    85    1
    91    84    86    2
    92    86    87    1
    93    86   133    1
    94    87    88    1
    95    87   109    1
    96    87   141    1
    97    88    89    2
    98    88   134    1
    99    89    90    1
   100    89    91    1
   101    91    92    1
   102    91    93    2
   103    93    94    1
   104    93   134    1
   105    94    95    1
   106    94   113    1
   107    94   117    1
   108    95    96    2
   109    95   135    1
   110    96    97    1
   111    96    98    1
   112    98    99    1
   113    98   100    2
   114   100   101    1
   115   100   135    1
   116   101   102    1
   117   101   121    1
   118   101   145    1
   119   102   103    2
   120   102   136    1
   121   103   104    1
   122   103   105    1
   123   105   106    1
   124   105   107    2
   125   107   108    1
   126   107   136    1
   127   108   125    1
   128   108   129    1
   129   109   110    1
   130   109   111    1
   131   109   112    1
   132   113   114    1
   133   113   115    1
   134   113   116    1
   135   117   118    1
   136   117   119    1
   137   117   120    1
   138   121   122    1
   139   121   123    1
   140   121   124    1
   141   125   126    1
   142   125   127    1
   143   125   128    1
   144   129   130    1
   145   129   131    1
   146   129   132    1
   147   133   139    1
   148   134   138    1
   149   135   140    1
   150   136   137    1
   151   141   142    1
   152   141   143    1
   153   141   144    1
   154   145   146    1
   155   145   147    1
   156   145   148    1
@<TRIPOS>SUBSTRUCTURE
     1 noname      1 GROUP             0 ****  ****    0  
