# Supplementary material for: Molecular recognition of pyrazine N,N′-dioxide using aryl extended calix[4]pyrroles
Source: Chem Sci. 2020 Apr 20;11(22):5650–7. doi: 10.1039/d0sc01496f (PMC8159416; doi:10.1039/d0sc01496f)
Supplement: SC-011-D0SC01496F-s003 [file SC-011-D0SC01496F-s003.cif]

# Electronic Supplementary Material (ESI) for Chemical Science.
# This journal is © The Royal Society of Chemistry 2020

####################################################################### 
# 
# This file contains crystal structure data downloaded from the 
# Cambridge Structural Database (CSD) hosted by the Cambridge 
# Crystallographic Data Centre (CCDC).
# 
# Full information about CCDC data access policies and citation 
# guidelines are available at http://www.ccdc.cam.ac.uk/access/V1 
# 
# Audit and citation data items may have been added by the CCDC. 
# Please retain this information to preserve the provenance of 
# this file and to allow appropriate attribution of the data. 
# 
#######################################################################

data_shelx
_database_code_depnum_ccdc_archive 'CCDC 1976059'
loop_
_audit_author_name
_audit_author_address
'Vincent Lynch'
;The University of Texas at Austin
United States of America
;
_audit_update_record             
;
2020-02-20 deposited with the CCDC.	2020-04-20 downloaded from the CCDC.
;
# start Validation Reply Form
_vrf_PLAT420_shelx               
;
PROBLEM: D-H Without Acceptor       O6       --H6O            Please Check 
RESPONSE: The hydrogen atom on the methanol oxygen atom, O6, is directed 
towards a pyrrole ring.
;
_vrf_PLAT910_shelx               
;
PROBLEM: Missing # of FCF Reflection(s) Below Theta(Min).         13 Note  
RESPONSE: These reflections were probably blocked by the beam stop.
;
# end Validation Reply Form


_audit_creation_method           SHELXL-2016/6
_shelx_SHELXL_version_number     2016/6
_chemical_name_systematic        ?
_chemical_name_common            ?
_chemical_melting_point          ?
_chemical_formula_moiety         '2 C38 H38 N6 O4, C4 H4 N2 O2, 2 C H4 O'
_chemical_formula_sum            'C82 H88 N14 O12'
_chemical_formula_weight         1461.66

loop_
_atom_type_symbol
_atom_type_description
_atom_type_scat_dispersion_real
_atom_type_scat_dispersion_imag
_atom_type_scat_source
C C 0.0033 0.0016 'International Tables Vol C Tables 4.2.6.8 and 6.1.1.4'
H H 0.0000 0.0000 'International Tables Vol C Tables 4.2.6.8 and 6.1.1.4'
N N 0.0061 0.0033 'International Tables Vol C Tables 4.2.6.8 and 6.1.1.4'
O O 0.0106 0.0060 'International Tables Vol C Tables 4.2.6.8 and 6.1.1.4'

_space_group_crystal_system      triclinic
_space_group_IT_number           2
_space_group_name_H-M_alt        'P -1'
_space_group_name_Hall           '-P 1'

_shelx_space_group_comment       
;
The symmetry employed for this shelxl refinement is uniquely defined
by the following loop, which should always be used as a source of
symmetry information in preference to the above space-group names.
They are only intended as comments.
;

loop_
_space_group_symop_operation_xyz
'x, y, z'
'-x, -y, -z'

_cell_length_a                   10.5727(5)
_cell_length_b                   12.9980(5)
_cell_length_c                   15.4783(8)
_cell_angle_alpha                104.398(2)
_cell_angle_beta                 102.401(2)
_cell_angle_gamma                109.792(2)
_cell_volume                     1831.31(15)
_cell_formula_units_Z            1
_cell_measurement_temperature    100(2)
_cell_measurement_reflns_used    4258
_cell_measurement_theta_min      3.05
_cell_measurement_theta_max      27.6

_exptl_crystal_description       prism
_exptl_crystal_colour            colorless
_exptl_crystal_density_meas      ?
_exptl_crystal_density_method    ?
_exptl_crystal_density_diffrn    1.325
_exptl_crystal_F_000             774
_exptl_transmission_factor_min   ?
_exptl_transmission_factor_max   ?
_exptl_crystal_size_max          0.350
_exptl_crystal_size_mid          0.100
_exptl_crystal_size_min          0.050
_exptl_absorpt_coefficient_mu    0.091
_shelx_estimated_absorpt_T_min   0.969
_shelx_estimated_absorpt_T_max   0.995
_exptl_absorpt_correction_type   multi-scan
_exptl_absorpt_correction_T_min  0.758
_exptl_absorpt_correction_T_max  1.00
_exptl_absorpt_process_details   
;
Abscor. T. Higashi (2001). The Rigaku Corporation, Tokyo, Japan.
;
_exptl_absorpt_special_details   ?
_diffrn_ambient_temperature      100(2)
_diffrn_radiation_wavelength     0.71073
_diffrn_radiation_type           MoK\a
_diffrn_source                   'sealed fine focus tube'
_diffrn_measurement_device_type  'Rigaku AFC12 with a Saturn 724+ CCD'
_diffrn_measurement_method       \w-scans
_diffrn_detector_area_resol_mean ?
_diffrn_reflns_number            34417
_diffrn_reflns_av_unetI/netI     0.0482
_diffrn_reflns_av_R_equivalents  0.0506
_diffrn_reflns_limit_h_min       -13
_diffrn_reflns_limit_h_max       13
_diffrn_reflns_limit_k_min       -16
_diffrn_reflns_limit_k_max       16
_diffrn_reflns_limit_l_min       -20
_diffrn_reflns_limit_l_max       20
_diffrn_reflns_theta_min         3.048
_diffrn_reflns_theta_max         27.529
_diffrn_reflns_theta_full        25.242
_diffrn_measured_fraction_theta_max 0.994
_diffrn_measured_fraction_theta_full 0.998
_diffrn_reflns_Laue_measured_fraction_max 0.994
_diffrn_reflns_Laue_measured_fraction_full 0.998
_diffrn_reflns_point_group_measured_fraction_max 0.994
_diffrn_reflns_point_group_measured_fraction_full 0.998
_reflns_number_total             8391
_reflns_number_gt                6389
_reflns_threshold_expression     'I > 2\s(I)'
_reflns_Friedel_coverage         0.000
_reflns_Friedel_fraction_max     .
_reflns_Friedel_fraction_full    .

_reflns_special_details          
;
 Reflections were merged by SHELXL according to the crystal
 class for the calculation of statistics and refinement.
 
 _reflns_Friedel_fraction is defined as the number of unique
 Friedel pairs measured divided by the number that would be
 possible theoretically, ignoring centric projections and
 systematic absences.
;


_computing_data_collection       'CrystalClear (Rigaku Inc., 2008)'
_computing_cell_refinement       'CrystalClear (Rigaku Inc., 2008)'
_computing_data_reduction        'CrystalClear (Rigaku Inc., 2008)'

_computing_structure_solution    
;

SHELXT.  (2015).  G. M. Sheldrick.  
;
_computing_structure_refinement  'SHELXL-2014/7 (Sheldrick, 2015)'
_computing_molecular_graphics    'XP SHELXTL/PC, Siemens Analytical'
_computing_publication_material  'XP SHELXTL/PC, Siemens Analytical'


_refine_special_details          ?
_refine_ls_structure_factor_coef Fsqd
_refine_ls_matrix_type           full
_refine_ls_weighting_scheme      calc
_refine_ls_weighting_details     
'w=1/[\s^2^(Fo^2^)+(0.0374P)^2^+0.8273P] where P=(Fo^2^+2Fc^2^)/3'
_atom_sites_solution_primary     ?
_atom_sites_solution_secondary   ?
_atom_sites_solution_hydrogens   mixed
_refine_ls_hydrogen_treatment    mixed
_refine_ls_extinction_method     none
_refine_ls_extinction_coef       .
_refine_ls_number_reflns         8391
_refine_ls_number_parameters     522
_refine_ls_number_restraints     0
_refine_ls_R_factor_all          0.0690
_refine_ls_R_factor_gt           0.0474
_refine_ls_wR_factor_ref         0.1102
_refine_ls_wR_factor_gt          0.0999
_refine_ls_goodness_of_fit_ref   1.065
_refine_ls_restrained_S_all      1.065
_refine_ls_shift/su_max          0.004
_refine_ls_shift/su_mean         0.000

loop_
_atom_site_label
_atom_site_type_symbol
_atom_site_fract_x
_atom_site_fract_y
_atom_site_fract_z
_atom_site_U_iso_or_equiv
_atom_site_adp_type
_atom_site_occupancy
_atom_site_site_symmetry_order
_atom_site_calc_flag
_atom_site_refinement_flags_posn
_atom_site_refinement_flags_adp
_atom_site_refinement_flags_occupancy
_atom_site_disorder_assembly
_atom_site_disorder_group
C1 C 0.12483(16) 0.56884(13) 0.75051(11) 0.0159(3) Uani 1 1 d . . . . .
C2 C 0.08287(17) 0.52016(14) 0.65346(11) 0.0178(3) Uani 1 1 d . . . . .
H2 H 0.061621 0.441845 0.617970 0.021 Uiso 1 1 calc R U . . .
C3 C 0.07728(17) 0.60922(14) 0.61623(11) 0.0183(3) Uani 1 1 d . . . . .
H3 H 0.051935 0.601020 0.551381 0.022 Uiso 1 1 calc R U . . .
C4 C 0.11528(16) 0.70907(14) 0.69133(11) 0.0164(3) Uani 1 1 d . . . . .
C5 C 0.13528(17) 0.83220(14) 0.69678(11) 0.0183(3) Uani 1 1 d . . . . .
C6 C 0.29204(17) 0.91268(14) 0.73532(11) 0.0170(3) Uani 1 1 d . . . . .
C7 C 0.36194(18) 1.02679(14) 0.79370(11) 0.0201(3) Uani 1 1 d . . . . .
H7 H 0.320349 1.073065 0.823993 0.024 Uiso 1 1 calc R U . . .
C8 C 0.50770(18) 1.06394(14) 0.80105(11) 0.0207(3) Uani 1 1 d . . . . .
H8 H 0.580865 1.139525 0.837141 0.025 Uiso 1 1 calc R U . . .
C9 C 0.52444(17) 0.97146(14) 0.74685(11) 0.0177(3) Uani 1 1 d . . . . .
C10 C 0.65773(17) 0.96167(14) 0.73230(11) 0.0191(3) Uani 1 1 d . . . . .
C11 C 0.71987(17) 0.91105(14) 0.79977(11) 0.0170(3) Uani 1 1 d . . . . .
C12 C 0.85074(17) 0.95813(14) 0.86727(11) 0.0192(3) Uani 1 1 d . . . . .
H12 H 0.924374 1.032757 0.881799 0.023 Uiso 1 1 calc R U . . .
C13 C 0.85747(17) 0.87609(14) 0.91189(11) 0.0191(3) Uani 1 1 d . . . . .
H13 H 0.936463 0.886062 0.961310 0.023 Uiso 1 1 calc R U . . .
C14 C 0.72974(16) 0.77983(13) 0.87105(11) 0.0159(3) Uani 1 1 d . . . . .
C15 C 0.68255(16) 0.66549(13) 0.88973(11) 0.0163(3) Uani 1 1 d . . . . .
C16 C 0.54526(17) 0.63779(13) 0.91327(11) 0.0161(3) Uani 1 1 d . . . . .
C17 C 0.52306(17) 0.65201(14) 0.99877(11) 0.0190(3) Uani 1 1 d . . . . .
H17 H 0.594507 0.681553 1.058632 0.023 Uiso 1 1 calc R U . . .
C18 C 0.37416(17) 0.61471(14) 0.98203(11) 0.0186(3) Uani 1 1 d . . . . .
H18 H 0.328874 0.615816 1.028828 0.022 Uiso 1 1 calc R U . . .
C19 C 0.30752(17) 0.57689(13) 0.88650(11) 0.0159(3) Uani 1 1 d . . . . .
C20 C 0.15128(17) 0.51830(14) 0.82718(11) 0.0167(3) Uani 1 1 d . . . . .
C21 C 0.06245(18) 0.87903(15) 0.76432(12) 0.0216(4) Uani 1 1 d . . . . .
H21A H 0.105936 0.881231 0.827790 0.032 Uiso 1 1 calc R U . . .
H21B H -0.039236 0.827545 0.741354 0.032 Uiso 1 1 calc R U . . .
H21C H 0.074625 0.957907 0.766516 0.032 Uiso 1 1 calc R U . . .
C22 C 0.76811(19) 1.08514(16) 0.75179(14) 0.0277(4) Uani 1 1 d . . . . .
H22A H 0.728931 1.119282 0.708980 0.042 Uiso 1 1 calc R U . . .
H22B H 0.854714 1.080772 0.741501 0.042 Uiso 1 1 calc R U . . .
H22C H 0.790965 1.133993 0.817299 0.042 Uiso 1 1 calc R U . . .
C23 C 0.62581(19) 0.88570(16) 0.62955(12) 0.0255(4) Uani 1 1 d . . . . .
H23A H 0.556778 0.806333 0.616439 0.038 Uiso 1 1 calc R U . . .
H23B H 0.713963 0.883320 0.620720 0.038 Uiso 1 1 calc R U . . .
H23C H 0.586414 0.919184 0.586235 0.038 Uiso 1 1 calc R U . . .
C24 C 0.80013(18) 0.67748(15) 0.97542(11) 0.0210(3) Uani 1 1 d . . . . .
H24A H 0.888859 0.692063 0.960730 0.032 Uiso 1 1 calc R U . . .
H24B H 0.771116 0.605216 0.989577 0.032 Uiso 1 1 calc R U . . .
H24C H 0.814987 0.742758 1.030313 0.032 Uiso 1 1 calc R U . . .
C25 C 0.06107(18) 0.53526(15) 0.89121(12) 0.0216(4) Uani 1 1 d . . . . .
H25A H 0.090470 0.618844 0.923325 0.032 Uiso 1 1 calc R U . . .
H25B H 0.075132 0.498256 0.938280 0.032 Uiso 1 1 calc R U . . .
H25C H -0.039695 0.499452 0.852700 0.032 Uiso 1 1 calc R U . . .
C26 C 0.10928(18) 0.38690(14) 0.78084(12) 0.0224(4) Uani 1 1 d . . . . .
H26A H 0.008669 0.348397 0.741776 0.034 Uiso 1 1 calc R U . . .
H26B H 0.124628 0.353092 0.830021 0.034 Uiso 1 1 calc R U . . .
H26C H 0.167812 0.375549 0.741233 0.034 Uiso 1 1 calc R U . . .
C27 C 0.06424(17) 0.83076(14) 0.59845(12) 0.0185(3) Uani 1 1 d . . . . .
C28 C -0.08356(18) 0.77069(16) 0.55616(13) 0.0245(4) Uani 1 1 d . . . . .
H28 H -0.137308 0.726938 0.586813 0.029 Uiso 1 1 calc R U . . .
C29 C -0.15312(18) 0.77352(16) 0.47090(13) 0.0248(4) Uani 1 1 d . . . . .
H29 H -0.253687 0.733816 0.443558 0.030 Uiso 1 1 calc R U . . .
C30 C -0.07268(17) 0.83560(14) 0.42633(11) 0.0189(3) Uani 1 1 d . . . . .
C31 C 0.07371(18) 0.89350(14) 0.46426(12) 0.0210(3) Uani 1 1 d . . . . .
H31 H 0.127140 0.934195 0.431822 0.025 Uiso 1 1 calc R U . . .
C32 C 0.14111(18) 0.89109(14) 0.55054(12) 0.0201(3) Uani 1 1 d . . . . .
H32 H 0.241668 0.931341 0.577562 0.024 Uiso 1 1 calc R U . . .
C33 C 0.67164(16) 0.56500(14) 0.80590(11) 0.0165(3) Uani 1 1 d . . . . .
C34 C 0.75602(17) 0.58951(14) 0.74898(11) 0.0193(3) Uani 1 1 d . . . . .
H34 H 0.813247 0.668505 0.759224 0.023 Uiso 1 1 calc R U . . .
C35 C 0.75817(17) 0.50144(14) 0.67804(11) 0.0200(3) Uani 1 1 d . . . . .
H35 H 0.815316 0.519009 0.639481 0.024 Uiso 1 1 calc R U . . .
C36 C 0.67455(17) 0.38708(14) 0.66504(11) 0.0193(3) Uani 1 1 d . . . . .
C37 C 0.59127(18) 0.35839(15) 0.72062(12) 0.0214(4) Uani 1 1 d . . . . .
H37 H 0.536692 0.279107 0.711185 0.026 Uiso 1 1 calc R U . . .
C38 C 0.58931(17) 0.44825(14) 0.79056(11) 0.0194(3) Uani 1 1 d . . . . .
H38 H 0.531218 0.430043 0.828444 0.023 Uiso 1 1 calc R U . . .
C39 C 0.46839(18) 0.88638(15) 0.95681(11) 0.0201(3) Uani 1 1 d . . . . .
C40 C 0.39769(19) 1.03136(14) 1.02108(11) 0.0203(3) Uani 1 1 d . . . . .
C41 C 0.4177(2) 0.54299(17) 0.58120(13) 0.0308(4) Uani 1 1 d . . . . .
H41A H 0.507211 0.588467 0.573771 0.046 Uiso 1 1 calc R U . . .
H41B H 0.339485 0.514978 0.522000 0.046 Uiso 1 1 calc R U . . .
H41C H 0.424334 0.476161 0.597107 0.046 Uiso 1 1 calc R U . . .
N1 N 0.14405(14) 0.68329(12) 0.77223(10) 0.0162(3) Uani 1 1 d . . . . .
N2 N 0.39213(14) 0.87902(12) 0.70751(10) 0.0177(3) Uani 1 1 d . . . . .
N3 N 0.64628(14) 0.80190(12) 0.80234(9) 0.0162(3) Uani 1 1 d . . . . .
N4 N 0.41326(14) 0.59238(12) 0.84522(9) 0.0161(3) Uani 1 1 d . . . . .
N5 N -0.14621(15) 0.83813(12) 0.33541(10) 0.0223(3) Uani 1 1 d . . . . .
N6 N 0.67543(16) 0.29254(13) 0.58908(10) 0.0239(3) Uani 1 1 d . . . . .
N7 N 0.36477(15) 0.91688(12) 0.97767(9) 0.0190(3) Uani 1 1 d . . . . .
O1 O -0.27643(13) 0.78528(12) 0.30298(10) 0.0335(3) Uani 1 1 d . . . . .
O2 O -0.07413(14) 0.89105(11) 0.29515(9) 0.0295(3) Uani 1 1 d . . . . .
O3 O 0.73068(14) 0.31913(12) 0.53095(9) 0.0333(3) Uani 1 1 d . . . . .
O4 O 0.61952(16) 0.19205(11) 0.58717(9) 0.0347(3) Uani 1 1 d . . . . .
O5 O 0.23608(13) 0.83791(10) 0.95692(8) 0.0239(3) Uani 1 1 d . . . . .
O6 O 0.39141(13) 0.61492(11) 0.65512(8) 0.0244(3) Uani 1 1 d . . . . .
H39 H 0.4429(19) 0.8067(16) 0.9291(13) 0.021(5) Uiso 1 1 d . . . . .
H4N H 0.398(2) 0.5788(17) 0.7849(15) 0.028(5) Uiso 1 1 d . . . . .
H40 H 0.323(2) 1.0492(16) 1.0325(13) 0.025(5) Uiso 1 1 d . . . . .
H2N H 0.374(2) 0.8106(19) 0.6677(15) 0.034(6) Uiso 1 1 d . . . . .
H1N H 0.173(2) 0.7347(19) 0.8314(16) 0.039(6) Uiso 1 1 d . . . . .
H3N H 0.558(2) 0.7512(19) 0.7635(16) 0.040(6) Uiso 1 1 d . . . . .
H6O H 0.300(3) 0.596(2) 0.6415(17) 0.055(7) Uiso 1 1 d . . . . .

loop_
_atom_site_aniso_label
_atom_site_aniso_U_11
_atom_site_aniso_U_22
_atom_site_aniso_U_33
_atom_site_aniso_U_23
_atom_site_aniso_U_13
_atom_site_aniso_U_12
C1 0.0142(7) 0.0164(8) 0.0173(7) 0.0051(6) 0.0062(6) 0.0064(6)
C2 0.0179(8) 0.0171(8) 0.0164(8) 0.0035(6) 0.0060(6) 0.0064(6)
C3 0.0166(8) 0.0224(8) 0.0148(7) 0.0060(6) 0.0047(6) 0.0075(7)
C4 0.0146(8) 0.0193(8) 0.0182(8) 0.0079(6) 0.0074(6) 0.0079(6)
C5 0.0182(8) 0.0189(8) 0.0207(8) 0.0080(7) 0.0088(7) 0.0089(7)
C6 0.0193(8) 0.0180(8) 0.0182(8) 0.0084(6) 0.0084(6) 0.0100(7)
C7 0.0241(9) 0.0201(8) 0.0196(8) 0.0070(7) 0.0090(7) 0.0120(7)
C8 0.0211(8) 0.0168(8) 0.0201(8) 0.0053(7) 0.0048(7) 0.0052(7)
C9 0.0182(8) 0.0190(8) 0.0165(7) 0.0082(6) 0.0058(6) 0.0070(6)
C10 0.0170(8) 0.0218(8) 0.0192(8) 0.0079(7) 0.0073(6) 0.0074(7)
C11 0.0166(8) 0.0174(8) 0.0161(7) 0.0044(6) 0.0073(6) 0.0059(6)
C12 0.0176(8) 0.0174(8) 0.0180(8) 0.0033(6) 0.0054(6) 0.0043(6)
C13 0.0165(8) 0.0206(8) 0.0157(8) 0.0030(6) 0.0024(6) 0.0065(7)
C14 0.0161(8) 0.0170(8) 0.0137(7) 0.0026(6) 0.0045(6) 0.0079(6)
C15 0.0168(8) 0.0166(8) 0.0147(7) 0.0043(6) 0.0044(6) 0.0075(6)
C16 0.0176(8) 0.0165(8) 0.0147(7) 0.0050(6) 0.0048(6) 0.0083(6)
C17 0.0210(8) 0.0198(8) 0.0146(7) 0.0052(6) 0.0040(6) 0.0083(7)
C18 0.0233(8) 0.0194(8) 0.0156(8) 0.0067(6) 0.0092(7) 0.0097(7)
C19 0.0183(8) 0.0144(8) 0.0161(7) 0.0055(6) 0.0070(6) 0.0073(6)
C20 0.0181(8) 0.0165(8) 0.0165(7) 0.0061(6) 0.0068(6) 0.0073(6)
C21 0.0247(9) 0.0209(9) 0.0265(9) 0.0103(7) 0.0142(7) 0.0129(7)
C22 0.0213(9) 0.0301(10) 0.0354(10) 0.0189(8) 0.0102(8) 0.0091(8)
C23 0.0258(9) 0.0374(11) 0.0195(8) 0.0122(8) 0.0114(7) 0.0162(8)
C24 0.0216(8) 0.0222(9) 0.0185(8) 0.0067(7) 0.0041(7) 0.0099(7)
C25 0.0198(8) 0.0274(9) 0.0215(8) 0.0113(7) 0.0098(7) 0.0104(7)
C26 0.0245(9) 0.0171(8) 0.0226(8) 0.0064(7) 0.0055(7) 0.0068(7)
C27 0.0195(8) 0.0177(8) 0.0241(8) 0.0096(7) 0.0101(7) 0.0111(7)
C28 0.0195(9) 0.0291(10) 0.0308(9) 0.0182(8) 0.0112(7) 0.0097(7)
C29 0.0168(8) 0.0275(9) 0.0329(10) 0.0153(8) 0.0077(7) 0.0091(7)
C30 0.0218(8) 0.0160(8) 0.0219(8) 0.0078(7) 0.0073(7) 0.0104(7)
C31 0.0229(9) 0.0202(8) 0.0221(8) 0.0086(7) 0.0110(7) 0.0083(7)
C32 0.0177(8) 0.0214(9) 0.0220(8) 0.0072(7) 0.0081(7) 0.0082(7)
C33 0.0152(8) 0.0195(8) 0.0150(7) 0.0048(6) 0.0027(6) 0.0096(6)
C34 0.0160(8) 0.0192(8) 0.0219(8) 0.0060(7) 0.0062(7) 0.0070(6)
C35 0.0185(8) 0.0234(9) 0.0194(8) 0.0060(7) 0.0074(7) 0.0106(7)
C36 0.0204(8) 0.0206(8) 0.0164(8) 0.0024(6) 0.0032(6) 0.0125(7)
C37 0.0215(9) 0.0176(8) 0.0223(8) 0.0036(7) 0.0051(7) 0.0084(7)
C38 0.0200(8) 0.0194(8) 0.0205(8) 0.0079(7) 0.0078(7) 0.0085(7)
C39 0.0292(9) 0.0161(8) 0.0177(8) 0.0045(6) 0.0108(7) 0.0116(7)
C40 0.0279(9) 0.0187(8) 0.0158(8) 0.0032(6) 0.0093(7) 0.0121(7)
C41 0.0335(10) 0.0336(11) 0.0230(9) 0.0032(8) 0.0099(8) 0.0158(9)
N1 0.0184(7) 0.0154(7) 0.0156(7) 0.0048(6) 0.0072(5) 0.0072(5)
N2 0.0179(7) 0.0155(7) 0.0194(7) 0.0039(6) 0.0077(6) 0.0072(6)
N3 0.0148(7) 0.0163(7) 0.0144(6) 0.0027(5) 0.0035(5) 0.0055(6)
N4 0.0179(7) 0.0197(7) 0.0113(6) 0.0046(5) 0.0056(5) 0.0087(6)
N5 0.0235(8) 0.0206(7) 0.0262(8) 0.0102(6) 0.0081(6) 0.0119(6)
N6 0.0251(8) 0.0252(8) 0.0203(7) 0.0034(6) 0.0043(6) 0.0144(6)
N7 0.0241(7) 0.0169(7) 0.0154(6) 0.0037(5) 0.0088(6) 0.0079(6)
O1 0.0211(7) 0.0380(8) 0.0382(8) 0.0184(6) 0.0027(6) 0.0092(6)
O2 0.0306(7) 0.0359(8) 0.0313(7) 0.0212(6) 0.0137(6) 0.0156(6)
O3 0.0350(8) 0.0351(8) 0.0285(7) 0.0026(6) 0.0176(6) 0.0145(6)
O4 0.0534(9) 0.0222(7) 0.0270(7) 0.0043(6) 0.0099(6) 0.0187(6)
O5 0.0254(6) 0.0197(6) 0.0210(6) 0.0024(5) 0.0101(5) 0.0046(5)
O6 0.0177(6) 0.0322(7) 0.0170(6) 0.0023(5) 0.0060(5) 0.0073(5)

_geom_special_details            
;
 All esds (except the esd in the dihedral angle between two l.s. planes)
 are estimated using the full covariance matrix.  The cell esds are taken
 into account individually in the estimation of esds in distances, angles
 and torsion angles; correlations between esds in cell parameters are only
 used when they are defined by crystal symmetry.  An approximate (isotropic)
 treatment of cell esds is used for estimating esds involving l.s. planes.
;

loop_
_geom_bond_atom_site_label_1
_geom_bond_atom_site_label_2
_geom_bond_distance
_geom_bond_site_symmetry_2
_geom_bond_publ_flag
C1 N1 1.373(2) . ?
C1 C2 1.380(2) . ?
C1 C20 1.512(2) . ?
C2 C3 1.428(2) . ?
C2 H2 0.9500 . ?
C3 C4 1.376(2) . ?
C3 H3 0.9500 . ?
C4 N1 1.374(2) . ?
C4 C5 1.520(2) . ?
C5 C6 1.513(2) . ?
C5 C27 1.538(2) . ?
C5 C21 1.550(2) . ?
C6 C7 1.366(2) . ?
C6 N2 1.3827(19) . ?
C7 C8 1.419(2) . ?
C7 H7 0.9500 . ?
C8 C9 1.373(2) . ?
C8 H8 0.9500 . ?
C9 N2 1.380(2) . ?
C9 C10 1.515(2) . ?
C10 C11 1.515(2) . ?
C10 C22 1.539(2) . ?
C10 C23 1.543(2) . ?
C11 C12 1.367(2) . ?
C11 N3 1.383(2) . ?
C12 C13 1.420(2) . ?
C12 H12 0.9500 . ?
C13 C14 1.373(2) . ?
C13 H13 0.9500 . ?
C14 N3 1.383(2) . ?
C14 C15 1.521(2) . ?
C15 C16 1.519(2) . ?
C15 C24 1.545(2) . ?
C15 C33 1.547(2) . ?
C16 C17 1.372(2) . ?
C16 N4 1.381(2) . ?
C17 C18 1.423(2) . ?
C17 H17 0.9500 . ?
C18 C19 1.371(2) . ?
C18 H18 0.9500 . ?
C19 N4 1.3846(19) . ?
C19 C20 1.517(2) . ?
C20 C26 1.539(2) . ?
C20 C25 1.543(2) . ?
C21 H21A 0.9800 . ?
C21 H21B 0.9800 . ?
C21 H21C 0.9800 . ?
C22 H22A 0.9800 . ?
C22 H22B 0.9800 . ?
C22 H22C 0.9800 . ?
C23 H23A 0.9800 . ?
C23 H23B 0.9800 . ?
C23 H23C 0.9800 . ?
C24 H24A 0.9800 . ?
C24 H24B 0.9800 . ?
C24 H24C 0.9800 . ?
C25 H25A 0.9800 . ?
C25 H25B 0.9800 . ?
C25 H25C 0.9800 . ?
C26 H26A 0.9800 . ?
C26 H26B 0.9800 . ?
C26 H26C 0.9800 . ?
C27 C32 1.393(2) . ?
C27 C28 1.400(2) . ?
C28 C29 1.382(2) . ?
C28 H28 0.9500 . ?
C29 C30 1.384(2) . ?
C29 H29 0.9500 . ?
C30 C31 1.381(2) . ?
C30 N5 1.468(2) . ?
C31 C32 1.385(2) . ?
C31 H31 0.9500 . ?
C32 H32 0.9500 . ?
C33 C38 1.398(2) . ?
C33 C34 1.399(2) . ?
C34 C35 1.386(2) . ?
C34 H34 0.9500 . ?
C35 C36 1.384(2) . ?
C35 H35 0.9500 . ?
C36 C37 1.385(2) . ?
C36 N6 1.479(2) . ?
C37 C38 1.391(2) . ?
C37 H37 0.9500 . ?
C38 H38 0.9500 . ?
C39 N7 1.358(2) . ?
C39 C40 1.360(2) 2_677 ?
C39 H39 0.933(19) . ?
C40 N7 1.356(2) . ?
C40 H40 0.937(19) . ?
C41 O6 1.428(2) . ?
C41 H41A 0.9800 . ?
C41 H41B 0.9800 . ?
C41 H41C 0.9800 . ?
N1 H1N 0.90(2) . ?
N2 H2N 0.88(2) . ?
N3 H3N 0.90(2) . ?
N4 H4N 0.87(2) . ?
N5 O2 1.2266(18) . ?
N5 O1 1.2290(18) . ?
N6 O4 1.2276(19) . ?
N6 O3 1.2304(19) . ?
N7 O5 1.3079(17) . ?
O6 H6O 0.88(3) . ?

loop_
_geom_angle_atom_site_label_1
_geom_angle_atom_site_label_2
_geom_angle_atom_site_label_3
_geom_angle
_geom_angle_site_symmetry_1
_geom_angle_site_symmetry_3
_geom_angle_publ_flag
N1 C1 C2 107.29(14) . . ?
N1 C1 C20 121.13(13) . . ?
C2 C1 C20 131.57(14) . . ?
C1 C2 C3 107.37(14) . . ?
C1 C2 H2 126.3 . . ?
C3 C2 H2 126.3 . . ?
C4 C3 C2 107.57(14) . . ?
C4 C3 H3 126.2 . . ?
C2 C3 H3 126.2 . . ?
N1 C4 C3 107.35(14) . . ?
N1 C4 C5 120.54(14) . . ?
C3 C4 C5 132.02(15) . . ?
C6 C5 C4 109.98(13) . . ?
C6 C5 C27 111.67(13) . . ?
C4 C5 C27 109.50(13) . . ?
C6 C5 C21 107.89(13) . . ?
C4 C5 C21 110.14(13) . . ?
C27 C5 C21 107.63(13) . . ?
C7 C6 N2 107.17(14) . . ?
C7 C6 C5 130.78(14) . . ?
N2 C6 C5 121.88(14) . . ?
C6 C7 C8 107.89(14) . . ?
C6 C7 H7 126.1 . . ?
C8 C7 H7 126.1 . . ?
C9 C8 C7 108.03(14) . . ?
C9 C8 H8 126.0 . . ?
C7 C8 H8 126.0 . . ?
C8 C9 N2 106.83(14) . . ?
C8 C9 C10 130.11(15) . . ?
N2 C9 C10 122.99(14) . . ?
C11 C10 C9 111.15(13) . . ?
C11 C10 C22 108.58(14) . . ?
C9 C10 C22 108.03(14) . . ?
C11 C10 C23 109.80(13) . . ?
C9 C10 C23 110.64(13) . . ?
C22 C10 C23 108.56(14) . . ?
C12 C11 N3 106.97(14) . . ?
C12 C11 C10 129.74(15) . . ?
N3 C11 C10 123.28(14) . . ?
C11 C12 C13 108.11(14) . . ?
C11 C12 H12 125.9 . . ?
C13 C12 H12 125.9 . . ?
C14 C13 C12 107.97(14) . . ?
C14 C13 H13 126.0 . . ?
C12 C13 H13 126.0 . . ?
C13 C14 N3 106.78(14) . . ?
C13 C14 C15 129.63(15) . . ?
N3 C14 C15 123.53(14) . . ?
C16 C15 C14 111.93(12) . . ?
C16 C15 C24 108.08(13) . . ?
C14 C15 C24 108.03(13) . . ?
C16 C15 C33 112.10(13) . . ?
C14 C15 C33 110.58(12) . . ?
C24 C15 C33 105.82(12) . . ?
C17 C16 N4 106.84(14) . . ?
C17 C16 C15 130.42(14) . . ?
N4 C16 C15 122.73(13) . . ?
C16 C17 C18 107.98(14) . . ?
C16 C17 H17 126.0 . . ?
C18 C17 H17 126.0 . . ?
C19 C18 C17 108.02(14) . . ?
C19 C18 H18 126.0 . . ?
C17 C18 H18 126.0 . . ?
C18 C19 N4 106.73(14) . . ?
C18 C19 C20 131.69(14) . . ?
N4 C19 C20 121.38(13) . . ?
C1 C20 C19 110.30(13) . . ?
C1 C20 C26 108.87(13) . . ?
C19 C20 C26 108.87(13) . . ?
C1 C20 C25 110.36(13) . . ?
C19 C20 C25 109.38(13) . . ?
C26 C20 C25 109.03(13) . . ?
C5 C21 H21A 109.5 . . ?
C5 C21 H21B 109.5 . . ?
H21A C21 H21B 109.5 . . ?
C5 C21 H21C 109.5 . . ?
H21A C21 H21C 109.5 . . ?
H21B C21 H21C 109.5 . . ?
C10 C22 H22A 109.5 . . ?
C10 C22 H22B 109.5 . . ?
H22A C22 H22B 109.5 . . ?
C10 C22 H22C 109.5 . . ?
H22A C22 H22C 109.5 . . ?
H22B C22 H22C 109.5 . . ?
C10 C23 H23A 109.5 . . ?
C10 C23 H23B 109.5 . . ?
H23A C23 H23B 109.5 . . ?
C10 C23 H23C 109.5 . . ?
H23A C23 H23C 109.5 . . ?
H23B C23 H23C 109.5 . . ?
C15 C24 H24A 109.5 . . ?
C15 C24 H24B 109.5 . . ?
H24A C24 H24B 109.5 . . ?
C15 C24 H24C 109.5 . . ?
H24A C24 H24C 109.5 . . ?
H24B C24 H24C 109.5 . . ?
C20 C25 H25A 109.5 . . ?
C20 C25 H25B 109.5 . . ?
H25A C25 H25B 109.5 . . ?
C20 C25 H25C 109.5 . . ?
H25A C25 H25C 109.5 . . ?
H25B C25 H25C 109.5 . . ?
C20 C26 H26A 109.5 . . ?
C20 C26 H26B 109.5 . . ?
H26A C26 H26B 109.5 . . ?
C20 C26 H26C 109.5 . . ?
H26A C26 H26C 109.5 . . ?
H26B C26 H26C 109.5 . . ?
C32 C27 C28 118.07(15) . . ?
C32 C27 C5 122.37(15) . . ?
C28 C27 C5 119.52(14) . . ?
C29 C28 C27 121.57(16) . . ?
C29 C28 H28 119.2 . . ?
C27 C28 H28 119.2 . . ?
C28 C29 C30 118.36(16) . . ?
C28 C29 H29 120.8 . . ?
C30 C29 H29 120.8 . . ?
C31 C30 C29 121.98(16) . . ?
C31 C30 N5 119.53(14) . . ?
C29 C30 N5 118.48(15) . . ?
C30 C31 C32 118.71(15) . . ?
C30 C31 H31 120.6 . . ?
C32 C31 H31 120.6 . . ?
C31 C32 C27 121.27(15) . . ?
C31 C32 H32 119.4 . . ?
C27 C32 H32 119.4 . . ?
C38 C33 C34 118.42(14) . . ?
C38 C33 C15 121.53(14) . . ?
C34 C33 C15 119.76(14) . . ?
C35 C34 C33 121.64(15) . . ?
C35 C34 H34 119.2 . . ?
C33 C34 H34 119.2 . . ?
C36 C35 C34 118.00(15) . . ?
C36 C35 H35 121.0 . . ?
C34 C35 H35 121.0 . . ?
C35 C36 C37 122.49(15) . . ?
C35 C36 N6 118.38(15) . . ?
C37 C36 N6 119.13(15) . . ?
C36 C37 C38 118.49(15) . . ?
C36 C37 H37 120.8 . . ?
C38 C37 H37 120.8 . . ?
C37 C38 C33 120.93(15) . . ?
C37 C38 H38 119.5 . . ?
C33 C38 H38 119.5 . . ?
N7 C39 C40 120.86(16) . 2_677 ?
N7 C39 H39 116.2(11) . . ?
C40 C39 H39 122.9(11) 2_677 . ?
N7 C40 C39 120.62(15) . 2_677 ?
N7 C40 H40 116.0(12) . . ?
C39 C40 H40 123.3(12) 2_677 . ?
O6 C41 H41A 109.5 . . ?
O6 C41 H41B 109.5 . . ?
H41A C41 H41B 109.5 . . ?
O6 C41 H41C 109.5 . . ?
H41A C41 H41C 109.5 . . ?
H41B C41 H41C 109.5 . . ?
C1 N1 C4 110.41(13) . . ?
C1 N1 H1N 124.9(14) . . ?
C4 N1 H1N 124.7(14) . . ?
C9 N2 C6 110.08(14) . . ?
C9 N2 H2N 124.5(13) . . ?
C6 N2 H2N 125.2(14) . . ?
C14 N3 C11 110.16(13) . . ?
C14 N3 H3N 124.8(14) . . ?
C11 N3 H3N 125.0(14) . . ?
C16 N4 C19 110.41(13) . . ?
C16 N4 H4N 125.5(13) . . ?
C19 N4 H4N 123.9(13) . . ?
O2 N5 O1 123.58(15) . . ?
O2 N5 C30 118.22(14) . . ?
O1 N5 C30 118.19(14) . . ?
O4 N6 O3 123.91(14) . . ?
O4 N6 C36 118.01(14) . . ?
O3 N6 C36 118.07(14) . . ?
O5 N7 C40 120.49(13) . . ?
O5 N7 C39 121.00(14) . . ?
C40 N7 C39 118.52(15) . . ?
C41 O6 H6O 109.8(16) . . ?

loop_
_geom_torsion_atom_site_label_1
_geom_torsion_atom_site_label_2
_geom_torsion_atom_site_label_3
_geom_torsion_atom_site_label_4
_geom_torsion
_geom_torsion_site_symmetry_1
_geom_torsion_site_symmetry_2
_geom_torsion_site_symmetry_3
_geom_torsion_site_symmetry_4
_geom_torsion_publ_flag
N1 C1 C2 C3 0.12(17) . . . . ?
C20 C1 C2 C3 -178.97(15) . . . . ?
C1 C2 C3 C4 -0.24(18) . . . . ?
C2 C3 C4 N1 0.26(17) . . . . ?
C2 C3 C4 C5 176.82(16) . . . . ?
N1 C4 C5 C6 69.79(18) . . . . ?
C3 C4 C5 C6 -106.40(19) . . . . ?
N1 C4 C5 C27 -167.15(13) . . . . ?
C3 C4 C5 C27 16.7(2) . . . . ?
N1 C4 C5 C21 -48.99(19) . . . . ?
C3 C4 C5 C21 134.82(18) . . . . ?
C4 C5 C6 C7 -143.72(17) . . . . ?
C27 C5 C6 C7 94.5(2) . . . . ?
C21 C5 C6 C7 -23.6(2) . . . . ?
C4 C5 C6 N2 41.6(2) . . . . ?
C27 C5 C6 N2 -80.13(18) . . . . ?
C21 C5 C6 N2 161.79(14) . . . . ?
N2 C6 C7 C8 0.51(18) . . . . ?
C5 C6 C7 C8 -174.73(16) . . . . ?
C6 C7 C8 C9 -0.04(19) . . . . ?
C7 C8 C9 N2 -0.45(18) . . . . ?
C7 C8 C9 C10 -177.51(16) . . . . ?
C8 C9 C10 C11 94.2(2) . . . . ?
N2 C9 C10 C11 -82.48(18) . . . . ?
C8 C9 C10 C22 -24.9(2) . . . . ?
N2 C9 C10 C22 158.49(15) . . . . ?
C8 C9 C10 C23 -143.56(17) . . . . ?
N2 C9 C10 C23 39.8(2) . . . . ?
C9 C10 C11 C12 -120.08(18) . . . . ?
C22 C10 C11 C12 -1.4(2) . . . . ?
C23 C10 C11 C12 117.17(18) . . . . ?
C9 C10 C11 N3 59.70(19) . . . . ?
C22 C10 C11 N3 178.39(14) . . . . ?
C23 C10 C11 N3 -63.06(19) . . . . ?
N3 C11 C12 C13 0.12(17) . . . . ?
C10 C11 C12 C13 179.92(15) . . . . ?
C11 C12 C13 C14 -0.26(18) . . . . ?
C12 C13 C14 N3 0.29(17) . . . . ?
C12 C13 C14 C15 177.51(15) . . . . ?
C13 C14 C15 C16 125.70(17) . . . . ?
N3 C14 C15 C16 -57.49(19) . . . . ?
C13 C14 C15 C24 6.8(2) . . . . ?
N3 C14 C15 C24 -176.36(13) . . . . ?
C13 C14 C15 C33 -108.54(18) . . . . ?
N3 C14 C15 C33 68.27(18) . . . . ?
C14 C15 C16 C17 -100.36(19) . . . . ?
C24 C15 C16 C17 18.5(2) . . . . ?
C33 C15 C16 C17 134.72(17) . . . . ?
C14 C15 C16 N4 78.37(18) . . . . ?
C24 C15 C16 N4 -162.79(14) . . . . ?
C33 C15 C16 N4 -46.54(19) . . . . ?
N4 C16 C17 C18 -0.21(18) . . . . ?
C15 C16 C17 C18 178.67(15) . . . . ?
C16 C17 C18 C19 0.76(19) . . . . ?
C17 C18 C19 N4 -0.99(18) . . . . ?
C17 C18 C19 C20 173.82(16) . . . . ?
N1 C1 C20 C19 -65.12(18) . . . . ?
C2 C1 C20 C19 113.87(19) . . . . ?
N1 C1 C20 C26 175.49(14) . . . . ?
C2 C1 C20 C26 -5.5(2) . . . . ?
N1 C1 C20 C25 55.86(19) . . . . ?
C2 C1 C20 C25 -125.15(18) . . . . ?
C18 C19 C20 C1 138.52(17) . . . . ?
N4 C19 C20 C1 -47.30(19) . . . . ?
C18 C19 C20 C26 -102.09(19) . . . . ?
N4 C19 C20 C26 72.09(18) . . . . ?
C18 C19 C20 C25 17.0(2) . . . . ?
N4 C19 C20 C25 -168.86(14) . . . . ?
C6 C5 C27 C32 4.2(2) . . . . ?
C4 C5 C27 C32 -117.82(16) . . . . ?
C21 C5 C27 C32 122.46(16) . . . . ?
C6 C5 C27 C28 -173.31(14) . . . . ?
C4 C5 C27 C28 64.64(18) . . . . ?
C21 C5 C27 C28 -55.07(19) . . . . ?
C32 C27 C28 C29 -2.1(3) . . . . ?
C5 C27 C28 C29 175.55(16) . . . . ?
C27 C28 C29 C30 1.4(3) . . . . ?
C28 C29 C30 C31 0.4(3) . . . . ?
C28 C29 C30 N5 179.61(15) . . . . ?
C29 C30 C31 C32 -1.4(2) . . . . ?
N5 C30 C31 C32 179.38(14) . . . . ?
C30 C31 C32 C27 0.7(2) . . . . ?
C28 C27 C32 C31 1.0(2) . . . . ?
C5 C27 C32 C31 -176.54(14) . . . . ?
C16 C15 C33 C38 -33.4(2) . . . . ?
C14 C15 C33 C38 -159.10(14) . . . . ?
C24 C15 C33 C38 84.16(17) . . . . ?
C16 C15 C33 C34 152.77(14) . . . . ?
C14 C15 C33 C34 27.1(2) . . . . ?
C24 C15 C33 C34 -89.63(17) . . . . ?
C38 C33 C34 C35 0.7(2) . . . . ?
C15 C33 C34 C35 174.70(14) . . . . ?
C33 C34 C35 C36 -0.4(2) . . . . ?
C34 C35 C36 C37 -0.7(2) . . . . ?
C34 C35 C36 N6 179.60(14) . . . . ?
C35 C36 C37 C38 1.6(2) . . . . ?
N6 C36 C37 C38 -178.75(14) . . . . ?
C36 C37 C38 C33 -1.3(2) . . . . ?
C34 C33 C38 C37 0.2(2) . . . . ?
C15 C33 C38 C37 -173.70(15) . . . . ?
C2 C1 N1 C4 0.04(17) . . . . ?
C20 C1 N1 C4 179.25(13) . . . . ?
C3 C4 N1 C1 -0.19(17) . . . . ?
C5 C4 N1 C1 -177.23(13) . . . . ?
C8 C9 N2 C6 0.78(18) . . . . ?
C10 C9 N2 C6 178.10(14) . . . . ?
C7 C6 N2 C9 -0.80(18) . . . . ?
C5 C6 N2 C9 174.95(14) . . . . ?
C13 C14 N3 C11 -0.22(17) . . . . ?
C15 C14 N3 C11 -177.65(13) . . . . ?
C12 C11 N3 C14 0.06(17) . . . . ?
C10 C11 N3 C14 -179.76(13) . . . . ?
C17 C16 N4 C19 -0.41(18) . . . . ?
C15 C16 N4 C19 -179.41(14) . . . . ?
C18 C19 N4 C16 0.89(18) . . . . ?
C20 C19 N4 C16 -174.58(14) . . . . ?
C31 C30 N5 O2 0.9(2) . . . . ?
C29 C30 N5 O2 -178.36(15) . . . . ?
C31 C30 N5 O1 179.56(15) . . . . ?
C29 C30 N5 O1 0.3(2) . . . . ?
C35 C36 N6 O4 168.79(15) . . . . ?
C37 C36 N6 O4 -10.9(2) . . . . ?
C35 C36 N6 O3 -12.0(2) . . . . ?
C37 C36 N6 O3 168.28(15) . . . . ?
C39 C40 N7 O5 179.66(15) 2_677 . . . ?
C39 C40 N7 C39 0.0(3) 2_677 . . . ?
C40 C39 N7 O5 -179.66(15) 2_677 . . . ?
C40 C39 N7 C40 0.0(3) 2_677 . . . ?

loop_
_geom_hbond_atom_site_label_D
_geom_hbond_atom_site_label_H
_geom_hbond_atom_site_label_A
_geom_hbond_distance_DH
_geom_hbond_distance_HA
_geom_hbond_distance_DA
_geom_hbond_angle_DHA
_geom_hbond_site_symmetry_A
C37 H37 O1 0.95 2.53 3.103(2) 118.8 2_566
C39 H39 N4 0.933(19) 2.642(19) 3.564(2) 170.1(15) .
N4 H4N O6 0.87(2) 2.17(2) 2.9966(18) 158.7(17) .
C40 H40 N3 0.937(19) 2.672(19) 3.266(2) 121.9(14) 2_677
N2 H2N O6 0.88(2) 2.58(2) 3.3222(19) 143.6(17) .
N1 H1N N7 0.90(2) 2.64(2) 3.4625(19) 152.0(18) .
N1 H1N O5 0.90(2) 1.89(2) 2.7896(18) 177(2) .
N3 H3N O6 0.90(2) 2.05(2) 2.9213(19) 162(2) .

_refine_diff_density_max         0.247
_refine_diff_density_min         -0.280
_refine_diff_density_rms         0.050

_shelx_res_file                  
;
TITL shelxt_a.res in P-1 37 sec 0.5 deg saturn
    shelx.res
    created by SHELXL-2016/6 at 10:50:45 on 23-Feb-2018
CELL  0.71073  10.5727  12.9980  15.4783  104.398  102.401  109.792
ZERR     1.00   0.0005   0.0005   0.0008    0.002    0.002    0.002
LATT   1
SFAC  C    H    N    O
UNIT  82 88 14 12
MERG   2
EQIV $2 -x, -y+1, -z+1
HTAB C37 O1_$2
HTAB C39 N4
HTAB N4 O6
EQIV $1 -x+1, -y+2, -z+2
HTAB C40 N3_$1
HTAB N2 O6
HTAB N1 N7
HTAB N1 O5
HTAB N3 O6
FMAP   2
PLAN   20
SIZE     0.050   0.100   0.350
ACTA
BOND   $H
CONF
LIST   4
L.S.  10
TEMP  -173.00
WGHT    0.037400    0.827300
FVAR       0.29282
C1    1    0.124827    0.568844    0.750513    11.00000    0.01423    0.01643 =
         0.01728    0.00514    0.00623    0.00641
C2    1    0.082868    0.520161    0.653460    11.00000    0.01789    0.01707 =
         0.01641    0.00345    0.00598    0.00645
AFIX  43
H2    2    0.061621    0.441845    0.617970    11.00000   -1.20000
AFIX   0
C3    1    0.077283    0.609222    0.616226    11.00000    0.01659    0.02237 =
         0.01475    0.00602    0.00465    0.00745
AFIX  43
H3    2    0.051935    0.601020    0.551381    11.00000   -1.20000
AFIX   0
C4    1    0.115280    0.709067    0.691325    11.00000    0.01458    0.01926 =
         0.01815    0.00789    0.00741    0.00789
C5    1    0.135276    0.832198    0.696777    11.00000    0.01819    0.01887 =
         0.02072    0.00802    0.00876    0.00885
C6    1    0.292041    0.912676    0.735319    11.00000    0.01927    0.01797 =
         0.01821    0.00843    0.00844    0.00998
C7    1    0.361943    1.026789    0.793696    11.00000    0.02414    0.02005 =
         0.01959    0.00704    0.00900    0.01198
AFIX  43
H7    2    0.320349    1.073065    0.823993    11.00000   -1.20000
AFIX   0
C8    1    0.507699    1.063937    0.801052    11.00000    0.02113    0.01680 =
         0.02010    0.00531    0.00484    0.00516
AFIX  43
H8    2    0.580865    1.139525    0.837141    11.00000   -1.20000
AFIX   0
C9    1    0.524439    0.971456    0.746852    11.00000    0.01820    0.01902 =
         0.01651    0.00817    0.00584    0.00703
C10   1    0.657731    0.961675    0.732301    11.00000    0.01696    0.02176 =
         0.01920    0.00791    0.00725    0.00744
C11   1    0.719867    0.911047    0.799767    11.00000    0.01659    0.01736 =
         0.01613    0.00444    0.00733    0.00594
C12   1    0.850737    0.958129    0.867269    11.00000    0.01755    0.01744 =
         0.01804    0.00330    0.00536    0.00429
AFIX  43
H12   2    0.924374    1.032757    0.881799    11.00000   -1.20000
AFIX   0
C13   1    0.857468    0.876092    0.911889    11.00000    0.01654    0.02062 =
         0.01566    0.00299    0.00244    0.00649
AFIX  43
H13   2    0.936463    0.886062    0.961310    11.00000   -1.20000
AFIX   0
C14   1    0.729741    0.779825    0.871054    11.00000    0.01607    0.01703 =
         0.01367    0.00260    0.00449    0.00795
C15   1    0.682549    0.665488    0.889733    11.00000    0.01679    0.01663 =
         0.01469    0.00430    0.00440    0.00746
C16   1    0.545263    0.637788    0.913273    11.00000    0.01757    0.01649 =
         0.01475    0.00502    0.00479    0.00828
C17   1    0.523062    0.652007    0.998772    11.00000    0.02098    0.01980 =
         0.01463    0.00517    0.00396    0.00831
AFIX  43
H17   2    0.594507    0.681553    1.058632    11.00000   -1.20000
AFIX   0
C18   1    0.374156    0.614706    0.982032    11.00000    0.02325    0.01945 =
         0.01561    0.00672    0.00915    0.00973
AFIX  43
H18   2    0.328874    0.615816    1.028828    11.00000   -1.20000
AFIX   0
C19   1    0.307518    0.576885    0.886505    11.00000    0.01831    0.01440 =
         0.01608    0.00545    0.00700    0.00726
C20   1    0.151280    0.518302    0.827182    11.00000    0.01806    0.01653 =
         0.01654    0.00613    0.00680    0.00733
C21   1    0.062454    0.879026    0.764320    11.00000    0.02474    0.02093 =
         0.02646    0.01034    0.01418    0.01289
AFIX 137
H21A  2    0.105936    0.881231    0.827790    11.00000   -1.50000
H21B  2   -0.039236    0.827545    0.741354    11.00000   -1.50000
H21C  2    0.074625    0.957907    0.766516    11.00000   -1.50000
AFIX   0
C22   1    0.768106    1.085140    0.751789    11.00000    0.02130    0.03006 =
         0.03542    0.01895    0.01017    0.00906
AFIX 137
H22A  2    0.728931    1.119282    0.708980    11.00000   -1.50000
H22B  2    0.854714    1.080772    0.741501    11.00000   -1.50000
H22C  2    0.790965    1.133993    0.817299    11.00000   -1.50000
AFIX   0
C23   1    0.625809    0.885696    0.629549    11.00000    0.02575    0.03739 =
         0.01948    0.01215    0.01138    0.01618
AFIX 137
H23A  2    0.556778    0.806333    0.616439    11.00000   -1.50000
H23B  2    0.713963    0.883320    0.620720    11.00000   -1.50000
H23C  2    0.586414    0.919184    0.586235    11.00000   -1.50000
AFIX   0
C24   1    0.800125    0.677477    0.975421    11.00000    0.02160    0.02221 =
         0.01846    0.00672    0.00412    0.00988
AFIX 137
H24A  2    0.888859    0.692063    0.960730    11.00000   -1.50000
H24B  2    0.771116    0.605216    0.989577    11.00000   -1.50000
H24C  2    0.814987    0.742758    1.030313    11.00000   -1.50000
AFIX   0
C25   1    0.061070    0.535260    0.891210    11.00000    0.01979    0.02736 =
         0.02145    0.01129    0.00977    0.01038
AFIX 137
H25A  2    0.090470    0.618844    0.923325    11.00000   -1.50000
H25B  2    0.075132    0.498256    0.938280    11.00000   -1.50000
H25C  2   -0.039695    0.499452    0.852700    11.00000   -1.50000
AFIX   0
C26   1    0.109283    0.386900    0.780844    11.00000    0.02451    0.01707 =
         0.02261    0.00636    0.00546    0.00684
AFIX 137
H26A  2    0.008669    0.348397    0.741776    11.00000   -1.50000
H26B  2    0.124628    0.353092    0.830021    11.00000   -1.50000
H26C  2    0.167812    0.375549    0.741233    11.00000   -1.50000
AFIX   0
C27   1    0.064239    0.830765    0.598450    11.00000    0.01948    0.01768 =
         0.02408    0.00957    0.01006    0.01108
C28   1   -0.083562    0.770688    0.556161    11.00000    0.01953    0.02909 =
         0.03083    0.01820    0.01116    0.00971
AFIX  43
H28   2   -0.137308    0.726938    0.586813    11.00000   -1.20000
AFIX   0
C29   1   -0.153118    0.773517    0.470899    11.00000    0.01677    0.02748 =
         0.03288    0.01531    0.00768    0.00913
AFIX  43
H29   2   -0.253687    0.733816    0.443558    11.00000   -1.20000
AFIX   0
C30   1   -0.072678    0.835601    0.426326    11.00000    0.02179    0.01605 =
         0.02187    0.00777    0.00733    0.01039
C31   1    0.073709    0.893505    0.464261    11.00000    0.02286    0.02019 =
         0.02210    0.00861    0.01096    0.00826
AFIX  43
H31   2    0.127140    0.934195    0.431822    11.00000   -1.20000
AFIX   0
C32   1    0.141109    0.891092    0.550542    11.00000    0.01770    0.02135 =
         0.02198    0.00720    0.00811    0.00824
AFIX  43
H32   2    0.241668    0.931341    0.577562    11.00000   -1.20000
AFIX   0
C33   1    0.671644    0.565004    0.805902    11.00000    0.01520    0.01949 =
         0.01498    0.00478    0.00273    0.00958
C34   1    0.756019    0.589514    0.748975    11.00000    0.01596    0.01922 =
         0.02185    0.00601    0.00619    0.00698
AFIX  43
H34   2    0.813247    0.668505    0.759224    11.00000   -1.20000
AFIX   0
C35   1    0.758173    0.501444    0.678037    11.00000    0.01845    0.02337 =
         0.01940    0.00602    0.00736    0.01056
AFIX  43
H35   2    0.815316    0.519009    0.639481    11.00000   -1.20000
AFIX   0
C36   1    0.674548    0.387083    0.665036    11.00000    0.02044    0.02065 =
         0.01636    0.00239    0.00320    0.01251
C37   1    0.591265    0.358388    0.720617    11.00000    0.02149    0.01758 =
         0.02229    0.00362    0.00506    0.00838
AFIX  43
H37   2    0.536692    0.279107    0.711185    11.00000   -1.20000
AFIX   0
C38   1    0.589315    0.448247    0.790556    11.00000    0.02000    0.01939 =
         0.02047    0.00789    0.00782    0.00853
AFIX  43
H38   2    0.531218    0.430043    0.828444    11.00000   -1.20000
AFIX   0
C39   1    0.468394    0.886376    0.956810    11.00000    0.02922    0.01612 =
         0.01769    0.00448    0.01081    0.01161
C40   1    0.397692    1.031363    1.021083    11.00000    0.02792    0.01869 =
         0.01582    0.00319    0.00926    0.01207
C41   1    0.417672    0.542985    0.581197    11.00000    0.03346    0.03361 =
         0.02304    0.00316    0.00987    0.01583
AFIX 137
H41A  2    0.507211    0.588467    0.573771    11.00000   -1.50000
H41B  2    0.339485    0.514978    0.522000    11.00000   -1.50000
H41C  2    0.424334    0.476161    0.597107    11.00000   -1.50000
AFIX   0
N1    3    0.144047    0.683291    0.772227    11.00000    0.01843    0.01537 =
         0.01559    0.00478    0.00718    0.00724
N2    3    0.392129    0.879022    0.707510    11.00000    0.01791    0.01554 =
         0.01945    0.00389    0.00770    0.00721
N3    3    0.646278    0.801904    0.802339    11.00000    0.01479    0.01630 =
         0.01437    0.00273    0.00345    0.00553
N4    3    0.413256    0.592384    0.845216    11.00000    0.01788    0.01969 =
         0.01132    0.00455    0.00563    0.00867
N5    3   -0.146214    0.838125    0.335410    11.00000    0.02351    0.02064 =
         0.02622    0.01020    0.00812    0.01192
N6    3    0.675433    0.292543    0.589080    11.00000    0.02510    0.02518 =
         0.02029    0.00336    0.00428    0.01442
N7    3    0.364767    0.916876    0.977670    11.00000    0.02409    0.01694 =
         0.01541    0.00374    0.00878    0.00792
O1    4   -0.276432    0.785276    0.302980    11.00000    0.02114    0.03797 =
         0.03824    0.01838    0.00266    0.00917
O2    4   -0.074127    0.891053    0.295153    11.00000    0.03057    0.03593 =
         0.03135    0.02123    0.01373    0.01563
O3    4    0.730684    0.319127    0.530946    11.00000    0.03502    0.03506 =
         0.02851    0.00265    0.01760    0.01450
O4    4    0.619516    0.192047    0.587168    11.00000    0.05338    0.02216 =
         0.02697    0.00434    0.00994    0.01867
O5    4    0.236080    0.837907    0.956917    11.00000    0.02542    0.01973 =
         0.02096    0.00237    0.01012    0.00465
O6    4    0.391413    0.614919    0.655115    11.00000    0.01770    0.03224 =
         0.01696    0.00226    0.00601    0.00732
H39   2    0.442901    0.806666    0.929128    11.00000    0.02066
H4N   2    0.397673    0.578838    0.784928    11.00000    0.02763
H40   2    0.322713    1.049242    1.032467    11.00000    0.02466
H2N   2    0.373784    0.810630    0.667652    11.00000    0.03386
H1N   2    0.172622    0.734733    0.831391    11.00000    0.03854
H3N   2    0.557569    0.751232    0.763482    11.00000    0.04026
H6O   2    0.299650    0.595550    0.641546    11.00000    0.05547
HKLF    4


REM  shelxt_a.res in P-1 37 sec 0.5 deg saturn
REM R1 =  0.0474 for    6389 Fo > 4sig(Fo)  and  0.0690 for all    8391 data
REM    522 parameters refined using      0 restraints

END

WGHT      0.0374      0.8300

REM Highest difference peak  0.247,  deepest hole -0.280,  1-sigma level  0.050
Q1    1   0.0916  0.5616  0.6346  11.00000  0.05    0.25
Q2    1   0.2042  0.8637  0.7111  11.00000  0.05    0.24
Q3    1   0.1033  0.8340  0.6533  11.00000  0.05    0.24
Q4    1   0.4996  0.5214  0.6117  11.00000  0.05    0.24
Q5    1   0.6737  0.6177  0.8510  11.00000  0.05    0.24
Q6    1   0.6565  0.9217  0.6871  11.00000  0.05    0.23
Q7    1   0.1418  0.5417  0.7868  11.00000  0.05    0.23
Q8    1   0.1355  0.5467  0.7045  11.00000  0.05    0.23
Q9    1   0.1249  0.7744  0.6922  11.00000  0.05    0.22
Q10   1   0.6056  0.6439  0.8961  11.00000  0.05    0.22
Q11   1   0.1049  0.5201  0.8523  11.00000  0.05    0.21
Q12   1   0.6794  0.7829  0.8370  11.00000  0.05    0.21
Q13   1   0.6839  0.9236  0.7586  11.00000  0.05    0.21
Q14   1   0.1044  0.8396  0.5688  11.00000  0.05    0.21
Q15   1   0.3220  0.9853  0.7419  11.00000  0.05    0.21
Q16   1   0.7839  0.8276  0.9137  11.00000  0.05    0.20
Q17   1   0.3862  0.5742  0.5195  11.00000  0.05    0.20
Q18   1   0.1383  0.4556  0.8099  11.00000  0.05    0.20
Q19   1   0.8154  0.8160  0.8792  11.00000  0.05    0.20
Q20   1  -0.1187  0.7410  0.4968  11.00000  0.05    0.20
;
_shelx_res_checksum              35893
####################################################################### 
# 
# This file contains crystal structure data downloaded from the 
# Cambridge Structural Database (CSD) hosted by the Cambridge 
# Crystallographic Data Centre (CCDC).
# 
# Full information about CCDC data access policies and citation 
# guidelines are available at http://www.ccdc.cam.ac.uk/access/V1 
# 
# Audit and citation data items may have been added by the CCDC. 
# Please retain this information to preserve the provenance of 
# this file and to allow appropriate attribution of the data. 
# 
#######################################################################

data_shelx_CCDC1
_database_code_depnum_ccdc_archive 'CCDC 1976064'
loop_
_audit_author_name
_audit_author_address
'Vincent Lynch'
;The University of Texas at Austin
United States of America
;
_audit_update_record             
;
2020-02-20 deposited with the CCDC.	2020-04-20 downloaded from the CCDC.
;

# start Validation Reply Form
_vrf_PLAT097_shelx               
;
PROBLEM: Large Reported Max.  (Positive) Residual Density       0.94 eA-3  
RESPONSE: There may be a small amount of water present.  Refining this area 
as an oxygen atom yielded a site occupancy of about 5%.
;
_vrf_PLAT420_shelx               
;
PROBLEM: D-H Without Acceptor       O2       --H2O      .     Please Check 
RESPONSE: The oxygen atom acts as an H-bond acceptor with two pyrrole group 
nitrogen atoms, N3 and N4.  There are no H-bond acceptors for H2O to 
interact with.
;
# end Validation Reply Form

_audit_creation_method           SHELXL-2016/6
_shelx_SHELXL_version_number     2016/6
_chemical_name_systematic        ?
_chemical_name_common            ?
_chemical_melting_point          ?
_chemical_formula_moiety         '2 C40 H38 N6, C4 H4 N2 O2, 2 C H4 O'
_chemical_formula_sum            'C86 H88 N14 O4'
_chemical_formula_weight         1381.70

loop_
_atom_type_symbol
_atom_type_description
_atom_type_scat_dispersion_real
_atom_type_scat_dispersion_imag
_atom_type_scat_source
C C 0.0033 0.0016 'International Tables Vol C Tables 4.2.6.8 and 6.1.1.4'
H H 0.0000 0.0000 'International Tables Vol C Tables 4.2.6.8 and 6.1.1.4'
N N 0.0061 0.0033 'International Tables Vol C Tables 4.2.6.8 and 6.1.1.4'
O O 0.0106 0.0060 'International Tables Vol C Tables 4.2.6.8 and 6.1.1.4'

_space_group_crystal_system      monoclinic
_space_group_IT_number           14
_space_group_name_H-M_alt        'P 21/n'
_space_group_name_Hall           '-P 2yn'

_shelx_space_group_comment       
;
The symmetry employed for this shelxl refinement is uniquely defined
by the following loop, which should always be used as a source of
symmetry information in preference to the above space-group names.
They are only intended as comments.
;

loop_
_space_group_symop_operation_xyz
'x, y, z'
'-x+1/2, y+1/2, -z+1/2'
'-x, -y, -z'
'x-1/2, -y-1/2, z-1/2'

_cell_length_a                   16.7110(7)
_cell_length_b                   12.6971(5)
_cell_length_c                   18.2586(7)
_cell_angle_alpha                90
_cell_angle_beta                 99.327(4)
_cell_angle_gamma                90
_cell_volume                     3822.9(3)
_cell_formula_units_Z            2
_cell_measurement_temperature    100(2)
_cell_measurement_reflns_used    12900
_cell_measurement_theta_min      1.78
_cell_measurement_theta_max      28.3

_exptl_crystal_description       prism
_exptl_crystal_colour            yellow
_exptl_crystal_density_meas      ?
_exptl_crystal_density_method    ?
_exptl_crystal_density_diffrn    1.200
_exptl_crystal_F_000             1468
_exptl_transmission_factor_min   ?
_exptl_transmission_factor_max   ?
_exptl_crystal_size_max          0.210
_exptl_crystal_size_mid          0.130
_exptl_crystal_size_min          0.094
_exptl_absorpt_coefficient_mu    0.076
_shelx_estimated_absorpt_T_min   0.984
_shelx_estimated_absorpt_T_max   0.993
_exptl_absorpt_correction_type   multi-scan
_exptl_absorpt_correction_T_min  0.475
_exptl_absorpt_correction_T_max  1.00
_exptl_absorpt_process_details   
;
CrysAlisPro 1.171.40.37a (Rigaku Oxford Diffraction, 2019)
Empirical absorption correction using spherical harmonics,
 implemented in SCALE3 ABSPACK scaling algorithm.
;


_exptl_absorpt_special_details   ?
_diffrn_ambient_temperature      100(2)
_diffrn_radiation_wavelength     0.71073
_diffrn_radiation_type           MoK\a
_diffrn_source                   'fine focus sealed tube'
_diffrn_measurement_device_type  
'Nonius Kappa CCD with a Bruker Apex II detector'
_diffrn_measurement_method       \w-scans
_diffrn_detector_area_resol_mean ?
_diffrn_reflns_number            45512
_diffrn_reflns_av_unetI/netI     0.0495
_diffrn_reflns_av_R_equivalents  0.0864
_diffrn_reflns_limit_h_min       -20
_diffrn_reflns_limit_h_max       20
_diffrn_reflns_limit_k_min       -15
_diffrn_reflns_limit_k_max       15
_diffrn_reflns_limit_l_min       -21
_diffrn_reflns_limit_l_max       21
_diffrn_reflns_theta_min         1.804
_diffrn_reflns_theta_max         25.349
_diffrn_reflns_theta_full        25.242
_diffrn_measured_fraction_theta_max 1.000
_diffrn_measured_fraction_theta_full 1.000
_diffrn_reflns_Laue_measured_fraction_max 1.000
_diffrn_reflns_Laue_measured_fraction_full 1.000
_diffrn_reflns_point_group_measured_fraction_max 1.000
_diffrn_reflns_point_group_measured_fraction_full 1.000
_reflns_number_total             7000
_reflns_number_gt                5433
_reflns_threshold_expression     'I > 2\s(I)'
_reflns_Friedel_coverage         0.000
_reflns_Friedel_fraction_max     .
_reflns_Friedel_fraction_full    .

_reflns_special_details          
;
 Reflections were merged by SHELXL according to the crystal
 class for the calculation of statistics and refinement.
 
 _reflns_Friedel_fraction is defined as the number of unique
 Friedel pairs measured divided by the number that would be
 possible theoretically, ignoring centric projections and
 systematic absences.
;


_computing_data_collection       'CrystalClear 1.40 (Rigaku Inc., 2008)'

_computing_cell_refinement       
'CrysAlisPro V 1.171.40.37a, Rigaku Oxford Diffraction'
_computing_data_reduction        
'CrysAlisPro V 1.171.40.37a, Rigaku Oxford Diffraction'

_computing_structure_solution    
;

Sheldrick. G. M.  (2015) SHELXT. Acta Cryst. A71, 3-8.

;
_computing_structure_refinement  'SHELXL-2016/6 (Sheldrick, 2015)'
_computing_molecular_graphics    'XP SHELXTL/PC, Siemens Analytical'
_computing_publication_material  'XP SHELXTL/PC, Siemens Analytical'


_refine_special_details          ?
_refine_ls_structure_factor_coef Fsqd
_refine_ls_matrix_type           full
_refine_ls_weighting_scheme      calc
_refine_ls_weighting_details     
'w=1/[\s^2^(Fo^2^)+(0.1016P)^2^+4.5981P] where P=(Fo^2^+2Fc^2^)/3'
_atom_sites_solution_primary     ?
_atom_sites_solution_secondary   ?
_atom_sites_solution_hydrogens   mixed
_refine_ls_hydrogen_treatment    mixed
_refine_ls_extinction_method     none
_refine_ls_extinction_coef       .
_refine_ls_number_reflns         7000
_refine_ls_number_parameters     508
_refine_ls_number_restraints     21
_refine_ls_R_factor_all          0.1226
_refine_ls_R_factor_gt           0.0982
_refine_ls_wR_factor_ref         0.2381
_refine_ls_wR_factor_gt          0.2234
_refine_ls_goodness_of_fit_ref   1.170
_refine_ls_restrained_S_all      1.169
_refine_ls_shift/su_max          0.000
_refine_ls_shift/su_mean         0.000

loop_
_atom_site_label
_atom_site_type_symbol
_atom_site_fract_x
_atom_site_fract_y
_atom_site_fract_z
_atom_site_U_iso_or_equiv
_atom_site_adp_type
_atom_site_occupancy
_atom_site_site_symmetry_order
_atom_site_calc_flag
_atom_site_refinement_flags_posn
_atom_site_refinement_flags_adp
_atom_site_refinement_flags_occupancy
_atom_site_disorder_assembly
_atom_site_disorder_group
C1 C 0.2704(3) 0.1832(3) 0.5378(2) 0.0345(9) Uani 1 1 d . . . . .
C2 C 0.3505(3) 0.1639(3) 0.5555(2) 0.0391(10) Uani 1 1 d . . . . .
H2 H 0.379226 0.111941 0.532702 0.047 Uiso 1 1 calc R U . . .
C3 C 0.3849(2) 0.2315(3) 0.6121(2) 0.0363(9) Uani 1 1 d . . . . .
H3 H 0.440138 0.233172 0.635202 0.044 Uiso 1 1 calc R U . . .
C4 C 0.3241(2) 0.2948(3) 0.6280(2) 0.0273(8) Uani 1 1 d . . . . .
C5 C 0.3267(2) 0.3867(3) 0.68254(18) 0.0260(8) Uani 1 1 d . . . . .
C6 C 0.3348(2) 0.4872(3) 0.63976(18) 0.0241(7) Uani 1 1 d . . . . .
C7 C 0.4014(2) 0.5416(3) 0.6293(2) 0.0303(8) Uani 1 1 d . . . . .
H7 H 0.455448 0.527024 0.652306 0.036 Uiso 1 1 calc R U . . .
C8 C 0.3773(2) 0.6241(3) 0.5782(2) 0.0309(8) Uani 1 1 d . . . . .
H8 H 0.411878 0.674770 0.561191 0.037 Uiso 1 1 calc R U . . .
C9 C 0.2958(2) 0.6175(2) 0.55822(18) 0.0242(7) Uani 1 1 d . . . . .
C10 C 0.2376(2) 0.6898(3) 0.5096(2) 0.0306(8) Uani 1 1 d . . . . .
C11 C 0.1806(2) 0.6309(2) 0.45093(18) 0.0225(7) Uani 1 1 d . . . . .
C12 C 0.1062(2) 0.6597(3) 0.41421(18) 0.0251(7) Uani 1 1 d . . . . .
H12 H 0.073590 0.715696 0.427339 0.030 Uiso 1 1 calc R U . . .
C13 C 0.0866(2) 0.5913(3) 0.35332(19) 0.0248(7) Uani 1 1 d . . . . .
H13 H 0.038744 0.593956 0.317356 0.030 Uiso 1 1 calc R U . . .
C14 C 0.14843(19) 0.5204(3) 0.35485(17) 0.0224(7) Uani 1 1 d . . . . .
C15 C 0.1566(2) 0.4254(3) 0.30702(18) 0.0253(8) Uani 1 1 d . . . . .
C16 C 0.1378(2) 0.3273(3) 0.34663(19) 0.0261(8) Uani 1 1 d . . . . .
C17 C 0.0693(2) 0.2657(3) 0.3361(2) 0.0323(9) Uani 1 1 d . . . . .
H17 H 0.022564 0.275519 0.299480 0.039 Uiso 1 1 calc R U . . .
C18 C 0.0814(2) 0.1855(3) 0.3896(2) 0.0364(9) Uani 1 1 d . . . . .
H18 H 0.043617 0.131566 0.395429 0.044 Uiso 1 1 calc R U . . .
C19 C 0.1554(2) 0.1971(3) 0.43154(19) 0.0294(8) Uani 1 1 d . . . . .
C20 C 0.210(4) 0.1248(15) 0.483(4) 0.038(3) Uani 0.5 1 d D . P A 1
C25 C 0.2576(12) 0.0496(15) 0.4382(11) 0.053(4) Uani 0.5 1 d D U P A 1
H25A H 0.295759 0.090470 0.414094 0.080 Uiso 0.5 1 calc R U P A 1
H25B H 0.219296 0.012928 0.400359 0.080 Uiso 0.5 1 calc R U P A 1
H25C H 0.287524 -0.002037 0.471937 0.080 Uiso 0.5 1 calc R U P A 1
C26 C 0.1599(13) 0.0619(15) 0.5301(12) 0.054(4) Uani 0.5 1 d D U P A 1
H26A H 0.195780 0.017712 0.565157 0.081 Uiso 0.5 1 calc R U P A 1
H26B H 0.121318 0.017254 0.497901 0.081 Uiso 0.5 1 calc R U P A 1
H26C H 0.130168 0.110528 0.557618 0.081 Uiso 0.5 1 calc R U P A 1
C20A C 0.197(4) 0.1282(15) 0.493(4) 0.038(3) Uani 0.5 1 d D . P A 2
C25A C 0.2294(14) 0.0336(16) 0.4529(12) 0.056(4) Uani 0.5 1 d D U P A 2
H25D H 0.183628 -0.004240 0.424161 0.085 Uiso 0.5 1 calc R U P A 2
H25E H 0.259604 -0.014085 0.489533 0.085 Uiso 0.5 1 calc R U P A 2
H25F H 0.265264 0.059431 0.419362 0.085 Uiso 0.5 1 calc R U P A 2
C26A C 0.1352(13) 0.0900(15) 0.5404(12) 0.055(5) Uani 0.5 1 d D U P A 2
H26D H 0.113466 0.150541 0.564094 0.082 Uiso 0.5 1 calc R U P A 2
H26E H 0.161563 0.041597 0.578697 0.082 Uiso 0.5 1 calc R U P A 2
H26F H 0.090911 0.053457 0.508697 0.082 Uiso 0.5 1 calc R U P A 2
C21 C 0.4011(2) 0.3750(3) 0.7428(2) 0.0397(10) Uani 1 1 d . . . . .
H21A H 0.450050 0.371229 0.719700 0.060 Uiso 1 1 calc R U . . .
H21B H 0.396243 0.310407 0.771148 0.060 Uiso 1 1 calc R U . . .
H21C H 0.404835 0.435833 0.776210 0.060 Uiso 1 1 calc R U . . .
C22 C 0.1887(3) 0.7527(3) 0.5585(2) 0.0481(12) Uani 1 1 d . . . . .
H22A H 0.153390 0.802801 0.527693 0.072 Uiso 1 1 calc R U . . .
H22B H 0.225820 0.791243 0.596218 0.072 Uiso 1 1 calc R U . . .
H22C H 0.155516 0.704463 0.582800 0.072 Uiso 1 1 calc R U . . .
C23 C 0.2874(3) 0.7647(3) 0.4687(3) 0.0477(12) Uani 1 1 d . . . . .
H23A H 0.320847 0.723524 0.439755 0.072 Uiso 1 1 calc R U . . .
H23B H 0.322529 0.808196 0.504911 0.072 Uiso 1 1 calc R U . . .
H23C H 0.250697 0.810194 0.435335 0.072 Uiso 1 1 calc R U . . .
C24 C 0.0952(2) 0.4363(3) 0.2345(2) 0.0348(9) Uani 1 1 d . . . . .
H24A H 0.040116 0.439878 0.246243 0.052 Uiso 1 1 calc R U . . .
H24B H 0.099819 0.375270 0.202599 0.052 Uiso 1 1 calc R U . . .
H24C H 0.106824 0.500777 0.208609 0.052 Uiso 1 1 calc R U . . .
C27 C 0.2539(2) 0.3875(3) 0.72300(17) 0.0250(8) Uani 1 1 d . . . . .
C28 C 0.2311(2) 0.4796(3) 0.7547(2) 0.0350(9) Uani 1 1 d . . . . .
H28 H 0.258690 0.543341 0.747874 0.042 Uiso 1 1 calc R U . . .
C29 C 0.1689(3) 0.4804(3) 0.7960(2) 0.0419(10) Uani 1 1 d . . . . .
H29 H 0.154059 0.544100 0.817592 0.050 Uiso 1 1 calc R U . . .
C30 C 0.1282(2) 0.3872(3) 0.8058(2) 0.0379(10) Uani 1 1 d . . . . .
C31 C 0.1507(2) 0.2950(3) 0.7751(2) 0.0339(9) Uani 1 1 d . . . . .
H31 H 0.123121 0.231201 0.782000 0.041 Uiso 1 1 calc R U . . .
C32 C 0.2131(2) 0.2954(3) 0.73450(18) 0.0281(8) Uani 1 1 d . . . . .
H32 H 0.228589 0.231339 0.713868 0.034 Uiso 1 1 calc R U . . .
C33 C 0.0641(3) 0.3870(4) 0.8501(3) 0.0509(12) Uani 1 1 d . . . . .
C34 C 0.2398(2) 0.4186(3) 0.28236(17) 0.0239(7) Uani 1 1 d . . . . .
C35 C 0.2841(2) 0.5090(3) 0.27328(19) 0.0288(8) Uani 1 1 d . . . . .
H35 H 0.265092 0.575492 0.287024 0.035 Uiso 1 1 calc R U . . .
C36 C 0.3557(2) 0.5032(3) 0.2444(2) 0.0338(9) Uani 1 1 d . . . . .
H36 H 0.385616 0.565371 0.238389 0.041 Uiso 1 1 calc R U . . .
C37 C 0.3832(2) 0.4069(3) 0.2246(2) 0.0327(9) Uani 1 1 d . . . . .
C38 C 0.3401(2) 0.3159(3) 0.2336(2) 0.0340(9) Uani 1 1 d . . . . .
H38 H 0.358958 0.249615 0.219357 0.041 Uiso 1 1 calc R U . . .
C39 C 0.2697(2) 0.3225(3) 0.26325(19) 0.0299(8) Uani 1 1 d . . . . .
H39 H 0.241012 0.259852 0.270783 0.036 Uiso 1 1 calc R U . . .
C40 C 0.4561(2) 0.3997(3) 0.1919(2) 0.0374(9) Uani 1 1 d . . . . .
C41 C 0.0251(2) 0.5434(3) 0.5664(2) 0.0290(8) Uani 1 1 d . . . . .
C42 C 0.0379(2) 0.4128(3) 0.47997(19) 0.0269(8) Uani 1 1 d . . . . .
C43 C 0.4132(2) 0.3825(4) 0.4421(2) 0.0457(11) Uani 1 1 d . . . . .
H43A H 0.450904 0.437810 0.463281 0.069 Uiso 1 1 calc R U . . .
H43B H 0.406815 0.385024 0.387827 0.069 Uiso 1 1 calc R U . . .
H43C H 0.434650 0.313564 0.459637 0.069 Uiso 1 1 calc R U . . .
N1 N 0.25470(18) 0.2649(2) 0.58224(15) 0.0269(7) Uani 1 1 d . . . . .
H1N H 0.206814 0.294106 0.581486 0.032 Uiso 1 1 calc R U . . .
N2 N 0.27033(16) 0.5334(2) 0.59523(15) 0.0232(6) Uani 1 1 d . . . . .
H2N H 0.219707 0.512015 0.591069 0.028 Uiso 1 1 calc R U . . .
N3 N 0.20553(17) 0.5455(2) 0.41502(15) 0.0227(6) Uani 1 1 d . . . . .
H3N H 0.251466 0.511543 0.428529 0.027 Uiso 1 1 calc R U . . .
N4 N 0.18964(18) 0.2854(2) 0.40413(16) 0.0261(7) Uani 1 1 d . . . . .
H4N H 0.238020 0.310693 0.421567 0.031 Uiso 1 1 calc R U . . .
N5 N 0.0137(3) 0.3844(4) 0.8856(3) 0.0746(15) Uani 1 1 d . . . . .
N6 N 0.5133(2) 0.3938(3) 0.1655(2) 0.0524(10) Uani 1 1 d . . . . .
N7 N 0.06344(17) 0.4568(2) 0.54643(16) 0.0275(7) Uani 1 1 d . . . . .
O1 O 0.12316(14) 0.4162(2) 0.59226(14) 0.0341(6) Uani 1 1 d . . . . .
O2 O 0.33717(14) 0.3986(2) 0.46455(14) 0.0302(6) Uani 1 1 d . . . . .
H2O H 0.342721 0.397114 0.511089 0.045 Uiso 1 1 calc R U . . .
H41 H 0.048(2) 0.573(3) 0.620(2) 0.026(9) Uiso 1 1 d . . . . .
H42 H 0.070(2) 0.343(3) 0.466(2) 0.037(10) Uiso 1 1 d . . . . .

loop_
_atom_site_aniso_label
_atom_site_aniso_U_11
_atom_site_aniso_U_22
_atom_site_aniso_U_33
_atom_site_aniso_U_23
_atom_site_aniso_U_13
_atom_site_aniso_U_12
C1 0.056(3) 0.0200(18) 0.028(2) 0.0043(15) 0.0105(18) 0.0047(17)
C2 0.058(3) 0.031(2) 0.034(2) 0.0078(17) 0.025(2) 0.0118(19)
C3 0.036(2) 0.035(2) 0.040(2) 0.0106(18) 0.0141(18) 0.0053(17)
C4 0.0288(19) 0.0228(17) 0.033(2) 0.0106(15) 0.0116(16) 0.0092(14)
C5 0.0249(18) 0.0320(19) 0.0192(17) 0.0059(14) -0.0022(14) 0.0074(14)
C6 0.0258(18) 0.0271(18) 0.0173(16) 0.0019(14) -0.0027(14) 0.0068(14)
C7 0.0262(18) 0.034(2) 0.030(2) 0.0038(16) 0.0001(15) 0.0052(15)
C8 0.035(2) 0.0311(19) 0.0267(19) 0.0015(16) 0.0055(16) -0.0021(16)
C9 0.0334(19) 0.0181(16) 0.0191(17) -0.0034(13) -0.0021(14) 0.0039(14)
C10 0.040(2) 0.0173(17) 0.030(2) -0.0018(15) -0.0073(16) 0.0024(15)
C11 0.0342(19) 0.0136(15) 0.0194(17) 0.0022(13) 0.0030(14) -0.0018(13)
C12 0.0277(18) 0.0231(17) 0.0251(18) 0.0017(14) 0.0064(15) 0.0004(14)
C13 0.0189(17) 0.0299(18) 0.0248(18) 0.0010(15) 0.0007(14) -0.0017(14)
C14 0.0236(17) 0.0268(17) 0.0159(16) 0.0019(13) 0.0004(13) -0.0055(14)
C15 0.0257(18) 0.0321(19) 0.0169(17) -0.0048(14) 0.0000(14) -0.0023(14)
C16 0.0263(18) 0.0292(18) 0.0242(18) -0.0084(15) 0.0082(15) -0.0028(14)
C17 0.0280(19) 0.0304(19) 0.039(2) -0.0131(17) 0.0072(17) -0.0052(15)
C18 0.045(2) 0.029(2) 0.039(2) -0.0122(17) 0.0167(19) -0.0101(17)
C19 0.043(2) 0.0239(18) 0.0230(18) -0.0077(15) 0.0102(16) -0.0009(16)
C20 0.071(18) 0.021(2) 0.022(16) -0.005(3) 0.013(4) -0.006(4)
C25 0.089(13) 0.023(7) 0.040(9) -0.007(6) -0.012(7) 0.019(7)
C26 0.084(12) 0.035(8) 0.037(7) 0.009(6) -0.007(7) -0.017(7)
C20A 0.071(18) 0.021(2) 0.022(16) -0.005(3) 0.013(4) -0.006(4)
C25A 0.102(13) 0.029(7) 0.037(7) -0.001(5) 0.008(7) 0.014(7)
C26A 0.071(11) 0.054(11) 0.039(7) 0.008(7) 0.005(7) -0.035(8)
C21 0.030(2) 0.050(2) 0.035(2) 0.0148(19) -0.0061(17) 0.0035(18)
C22 0.059(3) 0.030(2) 0.046(3) -0.0151(19) -0.020(2) 0.0215(19)
C23 0.057(3) 0.0223(19) 0.054(3) 0.0150(18) -0.021(2) -0.0161(18)
C24 0.031(2) 0.046(2) 0.0244(19) -0.0058(17) -0.0035(16) -0.0014(17)
C27 0.0282(18) 0.0320(19) 0.0118(16) -0.0006(14) -0.0062(13) 0.0067(15)
C28 0.044(2) 0.033(2) 0.028(2) -0.0070(16) 0.0032(17) 0.0022(17)
C29 0.054(3) 0.038(2) 0.035(2) -0.0047(18) 0.011(2) 0.015(2)
C30 0.039(2) 0.049(2) 0.027(2) 0.0088(18) 0.0066(17) 0.0173(19)
C31 0.039(2) 0.039(2) 0.0232(19) 0.0082(16) 0.0050(16) 0.0041(17)
C32 0.038(2) 0.0282(19) 0.0168(17) 0.0034(14) -0.0003(15) 0.0095(15)
C33 0.052(3) 0.059(3) 0.046(3) 0.017(2) 0.019(2) 0.027(2)
C34 0.0277(18) 0.0314(19) 0.0121(15) 0.0026(14) 0.0015(13) -0.0002(14)
C35 0.036(2) 0.0256(18) 0.0264(19) 0.0060(15) 0.0088(16) 0.0031(15)
C36 0.038(2) 0.034(2) 0.032(2) 0.0060(16) 0.0131(17) -0.0022(17)
C37 0.032(2) 0.043(2) 0.0240(19) 0.0048(17) 0.0074(16) -0.0019(17)
C38 0.041(2) 0.031(2) 0.032(2) -0.0050(16) 0.0137(17) -0.0009(17)
C39 0.036(2) 0.032(2) 0.0230(18) -0.0040(15) 0.0090(16) -0.0074(16)
C40 0.036(2) 0.041(2) 0.036(2) -0.0048(18) 0.0101(18) -0.0047(17)
C41 0.0305(19) 0.0310(19) 0.0257(19) -0.0024(16) 0.0050(16) 0.0009(15)
C42 0.0268(18) 0.0313(19) 0.0239(18) -0.0034(15) 0.0079(15) -0.0010(15)
C43 0.030(2) 0.069(3) 0.041(2) 0.000(2) 0.0147(18) 0.003(2)
N1 0.0351(17) 0.0246(15) 0.0206(15) 0.0001(12) 0.0031(13) 0.0047(13)
N2 0.0231(14) 0.0181(14) 0.0256(15) -0.0003(12) -0.0045(12) 0.0014(11)
N3 0.0256(15) 0.0201(14) 0.0206(14) 0.0029(11) -0.0021(12) 0.0020(11)
N4 0.0324(16) 0.0195(14) 0.0272(16) -0.0029(12) 0.0070(13) -0.0078(12)
N5 0.070(3) 0.089(3) 0.074(3) 0.036(3) 0.041(3) 0.042(3)
N6 0.043(2) 0.061(2) 0.058(2) -0.013(2) 0.026(2) -0.0087(18)
N7 0.0220(15) 0.0328(16) 0.0276(16) 0.0011(13) 0.0034(12) 0.0012(12)
O1 0.0267(13) 0.0384(15) 0.0345(15) 0.0048(12) -0.0032(11) 0.0062(11)
O2 0.0271(13) 0.0358(14) 0.0276(13) 0.0022(12) 0.0045(10) 0.0031(11)

_geom_special_details            
;
 All esds (except the esd in the dihedral angle between two l.s. planes)
 are estimated using the full covariance matrix.  The cell esds are taken
 into account individually in the estimation of esds in distances, angles
 and torsion angles; correlations between esds in cell parameters are only
 used when they are defined by crystal symmetry.  An approximate (isotropic)
 treatment of cell esds is used for estimating esds involving l.s. planes.
;

loop_
_geom_bond_atom_site_label_1
_geom_bond_atom_site_label_2
_geom_bond_distance
_geom_bond_site_symmetry_2
_geom_bond_publ_flag
C1 C2 1.348(6) . ?
C1 N1 1.368(4) . ?
C1 C20 1.50(8) . ?
C1 C20A 1.52(8) . ?
C2 C3 1.395(6) . ?
C2 H2 0.9500 . ?
C3 C4 1.363(5) . ?
C3 H3 0.9500 . ?
C4 N1 1.369(5) . ?
C4 C5 1.529(5) . ?
C5 C6 1.514(5) . ?
C5 C27 1.521(5) . ?
C5 C21 1.529(5) . ?
C6 C7 1.351(5) . ?
C6 N2 1.372(4) . ?
C7 C8 1.417(5) . ?
C7 H7 0.9500 . ?
C8 C9 1.354(5) . ?
C8 H8 0.9500 . ?
C9 N2 1.368(4) . ?
C9 C10 1.516(5) . ?
C10 C11 1.512(5) . ?
C10 C22 1.530(5) . ?
C10 C23 1.534(5) . ?
C11 C12 1.363(5) . ?
C11 N3 1.367(4) . ?
C12 C13 1.407(5) . ?
C12 H12 0.9500 . ?
C13 C14 1.367(5) . ?
C13 H13 0.9500 . ?
C14 N3 1.370(4) . ?
C14 C15 1.509(5) . ?
C15 C16 1.499(5) . ?
C15 C34 1.532(5) . ?
C15 C24 1.544(5) . ?
C16 N4 1.356(4) . ?
C16 C17 1.374(5) . ?
C17 C18 1.402(5) . ?
C17 H17 0.9500 . ?
C18 C19 1.353(5) . ?
C18 H18 0.9500 . ?
C19 N4 1.388(4) . ?
C19 C20A 1.51(8) . ?
C19 C20 1.51(8) . ?
C20 C26 1.527(11) . ?
C20 C25 1.551(10) . ?
C25 H25A 0.9800 . ?
C25 H25B 0.9800 . ?
C25 H25C 0.9800 . ?
C26 H26A 0.9800 . ?
C26 H26B 0.9800 . ?
C26 H26C 0.9800 . ?
C20A C26A 1.527(10) . ?
C20A C25A 1.551(10) . ?
C25A H25D 0.9800 . ?
C25A H25E 0.9800 . ?
C25A H25F 0.9800 . ?
C26A H26D 0.9800 . ?
C26A H26E 0.9800 . ?
C26A H26F 0.9800 . ?
C21 H21A 0.9800 . ?
C21 H21B 0.9800 . ?
C21 H21C 0.9800 . ?
C22 H22A 0.9800 . ?
C22 H22B 0.9800 . ?
C22 H22C 0.9800 . ?
C23 H23A 0.9800 . ?
C23 H23B 0.9800 . ?
C23 H23C 0.9800 . ?
C24 H24A 0.9800 . ?
C24 H24B 0.9800 . ?
C24 H24C 0.9800 . ?
C27 C28 1.386(5) . ?
C27 C32 1.387(5) . ?
C28 C29 1.378(5) . ?
C28 H28 0.9500 . ?
C29 C30 1.391(6) . ?
C29 H29 0.9500 . ?
C30 C31 1.376(5) . ?
C30 C33 1.443(6) . ?
C31 C32 1.374(5) . ?
C31 H31 0.9500 . ?
C32 H32 0.9500 . ?
C33 N5 1.143(6) . ?
C34 C39 1.384(5) . ?
C34 C35 1.391(5) . ?
C35 C36 1.385(5) . ?
C35 H35 0.9500 . ?
C36 C37 1.376(5) . ?
C36 H36 0.9500 . ?
C37 C38 1.385(5) . ?
C37 C40 1.445(5) . ?
C38 C39 1.375(5) . ?
C38 H38 0.9500 . ?
C39 H39 0.9500 . ?
C40 N6 1.140(5) . ?
C41 N7 1.351(4) . ?
C41 C42 1.359(5) 3_566 ?
C41 H41 1.06(4) . ?
C42 N7 1.341(4) . ?
C42 H42 1.08(4) . ?
C43 O2 1.412(4) . ?
C43 H43A 0.9800 . ?
C43 H43B 0.9800 . ?
C43 H43C 0.9800 . ?
N1 H1N 0.8800 . ?
N2 H2N 0.8800 . ?
N3 H3N 0.8800 . ?
N4 H4N 0.8800 . ?
N7 O1 1.300(4) . ?
O2 H2O 0.8400 . ?

loop_
_geom_angle_atom_site_label_1
_geom_angle_atom_site_label_2
_geom_angle_atom_site_label_3
_geom_angle
_geom_angle_site_symmetry_1
_geom_angle_site_symmetry_3
_geom_angle_publ_flag
C2 C1 N1 105.9(3) . . ?
C2 C1 C20 127.0(16) . . ?
N1 C1 C20 127.0(16) . . ?
C2 C1 C20A 136.4(13) . . ?
N1 C1 C20A 116.7(10) . . ?
C1 C2 C3 109.9(3) . . ?
C1 C2 H2 125.1 . . ?
C3 C2 H2 125.1 . . ?
C4 C3 C2 106.8(4) . . ?
C4 C3 H3 126.6 . . ?
C2 C3 H3 126.6 . . ?
C3 C4 N1 107.1(3) . . ?
C3 C4 C5 130.2(3) . . ?
N1 C4 C5 122.7(3) . . ?
C6 C5 C27 113.0(3) . . ?
C6 C5 C21 108.8(3) . . ?
C27 C5 C21 105.8(3) . . ?
C6 C5 C4 107.6(3) . . ?
C27 C5 C4 112.4(3) . . ?
C21 C5 C4 109.2(3) . . ?
C7 C6 N2 106.5(3) . . ?
C7 C6 C5 130.5(3) . . ?
N2 C6 C5 122.6(3) . . ?
C6 C7 C8 108.5(3) . . ?
C6 C7 H7 125.7 . . ?
C8 C7 H7 125.7 . . ?
C9 C8 C7 107.3(3) . . ?
C9 C8 H8 126.3 . . ?
C7 C8 H8 126.3 . . ?
C8 C9 N2 107.2(3) . . ?
C8 C9 C10 129.9(3) . . ?
N2 C9 C10 122.8(3) . . ?
C11 C10 C9 112.7(3) . . ?
C11 C10 C22 109.7(3) . . ?
C9 C10 C22 109.1(3) . . ?
C11 C10 C23 106.9(3) . . ?
C9 C10 C23 108.3(3) . . ?
C22 C10 C23 110.1(3) . . ?
C12 C11 N3 107.6(3) . . ?
C12 C11 C10 129.4(3) . . ?
N3 C11 C10 121.8(3) . . ?
C11 C12 C13 107.4(3) . . ?
C11 C12 H12 126.3 . . ?
C13 C12 H12 126.3 . . ?
C14 C13 C12 108.2(3) . . ?
C14 C13 H13 125.9 . . ?
C12 C13 H13 125.9 . . ?
C13 C14 N3 106.8(3) . . ?
C13 C14 C15 130.8(3) . . ?
N3 C14 C15 122.2(3) . . ?
C16 C15 C14 109.9(3) . . ?
C16 C15 C34 111.5(3) . . ?
C14 C15 C34 112.7(3) . . ?
C16 C15 C24 109.1(3) . . ?
C14 C15 C24 108.3(3) . . ?
C34 C15 C24 105.1(3) . . ?
N4 C16 C17 107.4(3) . . ?
N4 C16 C15 122.8(3) . . ?
C17 C16 C15 129.8(3) . . ?
C16 C17 C18 107.0(3) . . ?
C16 C17 H17 126.5 . . ?
C18 C17 H17 126.5 . . ?
C19 C18 C17 109.4(3) . . ?
C19 C18 H18 125.3 . . ?
C17 C18 H18 125.3 . . ?
C18 C19 N4 106.0(3) . . ?
C18 C19 C20A 129(2) . . ?
N4 C19 C20A 125(2) . . ?
C18 C19 C20 133.8(19) . . ?
N4 C19 C20 118.0(16) . . ?
C1 C20 C19 112.9(11) . . ?
C1 C20 C26 105(4) . . ?
C19 C20 C26 109(4) . . ?
C1 C20 C25 108(4) . . ?
C19 C20 C25 111(4) . . ?
C26 C20 C25 110.5(10) . . ?
C20 C25 H25A 109.5 . . ?
C20 C25 H25B 109.5 . . ?
H25A C25 H25B 109.5 . . ?
C20 C25 H25C 109.5 . . ?
H25A C25 H25C 109.5 . . ?
H25B C25 H25C 109.5 . . ?
C20 C26 H26A 109.5 . . ?
C20 C26 H26B 109.5 . . ?
H26A C26 H26B 109.5 . . ?
C20 C26 H26C 109.5 . . ?
H26A C26 H26C 109.5 . . ?
H26B C26 H26C 109.5 . . ?
C19 C20A C1 111.5(11) . . ?
C19 C20A C26A 109(5) . . ?
C1 C20A C26A 114(4) . . ?
C19 C20A C25A 104(4) . . ?
C1 C20A C25A 107(4) . . ?
C26A C20A C25A 110.0(10) . . ?
C20A C25A H25D 109.5 . . ?
C20A C25A H25E 109.5 . . ?
H25D C25A H25E 109.5 . . ?
C20A C25A H25F 109.5 . . ?
H25D C25A H25F 109.5 . . ?
H25E C25A H25F 109.5 . . ?
C20A C26A H26D 109.5 . . ?
C20A C26A H26E 109.5 . . ?
H26D C26A H26E 109.5 . . ?
C20A C26A H26F 109.5 . . ?
H26D C26A H26F 109.5 . . ?
H26E C26A H26F 109.5 . . ?
C5 C21 H21A 109.5 . . ?
C5 C21 H21B 109.5 . . ?
H21A C21 H21B 109.5 . . ?
C5 C21 H21C 109.5 . . ?
H21A C21 H21C 109.5 . . ?
H21B C21 H21C 109.5 . . ?
C10 C22 H22A 109.5 . . ?
C10 C22 H22B 109.5 . . ?
H22A C22 H22B 109.5 . . ?
C10 C22 H22C 109.5 . . ?
H22A C22 H22C 109.5 . . ?
H22B C22 H22C 109.5 . . ?
C10 C23 H23A 109.5 . . ?
C10 C23 H23B 109.5 . . ?
H23A C23 H23B 109.5 . . ?
C10 C23 H23C 109.5 . . ?
H23A C23 H23C 109.5 . . ?
H23B C23 H23C 109.5 . . ?
C15 C24 H24A 109.5 . . ?
C15 C24 H24B 109.5 . . ?
H24A C24 H24B 109.5 . . ?
C15 C24 H24C 109.5 . . ?
H24A C24 H24C 109.5 . . ?
H24B C24 H24C 109.5 . . ?
C28 C27 C32 118.2(3) . . ?
C28 C27 C5 120.3(3) . . ?
C32 C27 C5 121.3(3) . . ?
C29 C28 C27 121.2(4) . . ?
C29 C28 H28 119.4 . . ?
C27 C28 H28 119.4 . . ?
C28 C29 C30 119.4(4) . . ?
C28 C29 H29 120.3 . . ?
C30 C29 H29 120.3 . . ?
C31 C30 C29 120.0(4) . . ?
C31 C30 C33 120.2(4) . . ?
C29 C30 C33 119.8(4) . . ?
C32 C31 C30 119.8(4) . . ?
C32 C31 H31 120.1 . . ?
C30 C31 H31 120.1 . . ?
C31 C32 C27 121.3(3) . . ?
C31 C32 H32 119.3 . . ?
C27 C32 H32 119.3 . . ?
N5 C33 C30 178.5(5) . . ?
C39 C34 C35 118.5(3) . . ?
C39 C34 C15 120.4(3) . . ?
C35 C34 C15 121.0(3) . . ?
C36 C35 C34 120.7(3) . . ?
C36 C35 H35 119.6 . . ?
C34 C35 H35 119.6 . . ?
C37 C36 C35 119.5(3) . . ?
C37 C36 H36 120.2 . . ?
C35 C36 H36 120.2 . . ?
C36 C37 C38 120.5(3) . . ?
C36 C37 C40 120.4(3) . . ?
C38 C37 C40 119.1(3) . . ?
C39 C38 C37 119.4(3) . . ?
C39 C38 H38 120.3 . . ?
C37 C38 H38 120.3 . . ?
C38 C39 C34 121.3(3) . . ?
C38 C39 H39 119.4 . . ?
C34 C39 H39 119.4 . . ?
N6 C40 C37 179.5(5) . . ?
N7 C41 C42 121.2(3) . 3_566 ?
N7 C41 H41 115.0(19) . . ?
C42 C41 H41 123.8(19) 3_566 . ?
N7 C42 C41 119.5(3) . 3_566 ?
N7 C42 H42 117(2) . . ?
C41 C42 H42 123(2) 3_566 . ?
O2 C43 H43A 109.5 . . ?
O2 C43 H43B 109.5 . . ?
H43A C43 H43B 109.5 . . ?
O2 C43 H43C 109.5 . . ?
H43A C43 H43C 109.5 . . ?
H43B C43 H43C 109.5 . . ?
C1 N1 C4 110.3(3) . . ?
C1 N1 H1N 124.8 . . ?
C4 N1 H1N 124.8 . . ?
C9 N2 C6 110.5(3) . . ?
C9 N2 H2N 124.8 . . ?
C6 N2 H2N 124.8 . . ?
C11 N3 C14 110.0(3) . . ?
C11 N3 H3N 125.0 . . ?
C14 N3 H3N 125.0 . . ?
C16 N4 C19 110.3(3) . . ?
C16 N4 H4N 124.9 . . ?
C19 N4 H4N 124.9 . . ?
O1 N7 C42 121.0(3) . . ?
O1 N7 C41 119.8(3) . . ?
C42 N7 C41 119.2(3) . . ?
C43 O2 H2O 109.5 . . ?

loop_
_geom_torsion_atom_site_label_1
_geom_torsion_atom_site_label_2
_geom_torsion_atom_site_label_3
_geom_torsion_atom_site_label_4
_geom_torsion
_geom_torsion_site_symmetry_1
_geom_torsion_site_symmetry_2
_geom_torsion_site_symmetry_3
_geom_torsion_site_symmetry_4
_geom_torsion_publ_flag
N1 C1 C2 C3 1.4(4) . . . . ?
C20 C1 C2 C3 -177(2) . . . . ?
C20A C1 C2 C3 -167(3) . . . . ?
C1 C2 C3 C4 -1.3(4) . . . . ?
C2 C3 C4 N1 0.5(4) . . . . ?
C2 C3 C4 C5 -176.9(3) . . . . ?
C3 C4 C5 C6 94.7(4) . . . . ?
N1 C4 C5 C6 -82.4(4) . . . . ?
C3 C4 C5 C27 -140.3(4) . . . . ?
N1 C4 C5 C27 42.6(4) . . . . ?
C3 C4 C5 C21 -23.2(5) . . . . ?
N1 C4 C5 C21 159.7(3) . . . . ?
C27 C5 C6 C7 142.3(4) . . . . ?
C21 C5 C6 C7 25.1(5) . . . . ?
C4 C5 C6 C7 -93.0(4) . . . . ?
C27 C5 C6 N2 -46.1(4) . . . . ?
C21 C5 C6 N2 -163.3(3) . . . . ?
C4 C5 C6 N2 78.6(4) . . . . ?
N2 C6 C7 C8 1.0(4) . . . . ?
C5 C6 C7 C8 173.7(3) . . . . ?
C6 C7 C8 C9 -0.4(4) . . . . ?
C7 C8 C9 N2 -0.3(4) . . . . ?
C7 C8 C9 C10 175.2(3) . . . . ?
C8 C9 C10 C11 131.1(4) . . . . ?
N2 C9 C10 C11 -54.0(4) . . . . ?
C8 C9 C10 C22 -106.8(4) . . . . ?
N2 C9 C10 C22 68.1(4) . . . . ?
C8 C9 C10 C23 13.1(5) . . . . ?
N2 C9 C10 C23 -172.1(3) . . . . ?
C9 C10 C11 C12 156.4(3) . . . . ?
C22 C10 C11 C12 34.6(5) . . . . ?
C23 C10 C11 C12 -84.8(4) . . . . ?
C9 C10 C11 N3 -37.8(4) . . . . ?
C22 C10 C11 N3 -159.6(3) . . . . ?
C23 C10 C11 N3 81.0(4) . . . . ?
N3 C11 C12 C13 -1.5(4) . . . . ?
C10 C11 C12 C13 165.9(3) . . . . ?
C11 C12 C13 C14 1.4(4) . . . . ?
C12 C13 C14 N3 -0.7(4) . . . . ?
C12 C13 C14 C15 174.7(3) . . . . ?
C13 C14 C15 C16 -99.6(4) . . . . ?
N3 C14 C15 C16 75.3(4) . . . . ?
C13 C14 C15 C34 135.4(4) . . . . ?
N3 C14 C15 C34 -49.7(4) . . . . ?
C13 C14 C15 C24 19.5(5) . . . . ?
N3 C14 C15 C24 -165.6(3) . . . . ?
C14 C15 C16 N4 -74.4(4) . . . . ?
C34 C15 C16 N4 51.3(4) . . . . ?
C24 C15 C16 N4 167.0(3) . . . . ?
C14 C15 C16 C17 103.4(4) . . . . ?
C34 C15 C16 C17 -130.9(4) . . . . ?
C24 C15 C16 C17 -15.2(5) . . . . ?
N4 C16 C17 C18 0.4(4) . . . . ?
C15 C16 C17 C18 -177.7(3) . . . . ?
C16 C17 C18 C19 -0.3(4) . . . . ?
C17 C18 C19 N4 0.2(4) . . . . ?
C17 C18 C19 C20A -177.0(11) . . . . ?
C17 C18 C19 C20 -162.1(14) . . . . ?
C2 C1 C20 C19 -133.3(14) . . . . ?
N1 C1 C20 C19 48.9(19) . . . . ?
C2 C1 C20 C26 107.9(17) . . . . ?
N1 C1 C20 C26 -70(4) . . . . ?
C2 C1 C20 C25 -10(4) . . . . ?
N1 C1 C20 C25 172.3(14) . . . . ?
C18 C19 C20 C1 -158.1(10) . . . . ?
N4 C19 C20 C1 41.3(16) . . . . ?
C18 C19 C20 C26 -42(4) . . . . ?
N4 C19 C20 C26 157(2) . . . . ?
C18 C19 C20 C25 80(2) . . . . ?
N4 C19 C20 C25 -81(3) . . . . ?
C18 C19 C20A C1 -166.3(7) . . . . ?
N4 C19 C20A C1 17.1(17) . . . . ?
C18 C19 C20A C26A -39(3) . . . . ?
N4 C19 C20A C26A 144(2) . . . . ?
C18 C19 C20A C25A 78(2) . . . . ?
N4 C19 C20A C25A -98(3) . . . . ?
C2 C1 C20A C19 -122(2) . . . . ?
N1 C1 C20A C19 70.9(16) . . . . ?
C2 C1 C20A C26A 113.6(16) . . . . ?
N1 C1 C20A C26A -53(4) . . . . ?
C2 C1 C20A C25A -8(4) . . . . ?
N1 C1 C20A C25A -175.4(17) . . . . ?
C6 C5 C27 C28 -36.5(4) . . . . ?
C21 C5 C27 C28 82.5(4) . . . . ?
C4 C5 C27 C28 -158.5(3) . . . . ?
C6 C5 C27 C32 148.9(3) . . . . ?
C21 C5 C27 C32 -92.2(4) . . . . ?
C4 C5 C27 C32 26.9(4) . . . . ?
C32 C27 C28 C29 -0.6(5) . . . . ?
C5 C27 C28 C29 -175.4(3) . . . . ?
C27 C28 C29 C30 -0.2(6) . . . . ?
C28 C29 C30 C31 0.7(6) . . . . ?
C28 C29 C30 C33 178.9(4) . . . . ?
C29 C30 C31 C32 -0.3(6) . . . . ?
C33 C30 C31 C32 -178.4(4) . . . . ?
C30 C31 C32 C27 -0.6(5) . . . . ?
C28 C27 C32 C31 1.0(5) . . . . ?
C5 C27 C32 C31 175.8(3) . . . . ?
C16 C15 C34 C39 31.6(4) . . . . ?
C14 C15 C34 C39 155.8(3) . . . . ?
C24 C15 C34 C39 -86.4(4) . . . . ?
C16 C15 C34 C35 -153.2(3) . . . . ?
C14 C15 C34 C35 -29.1(4) . . . . ?
C24 C15 C34 C35 88.7(4) . . . . ?
C39 C34 C35 C36 1.2(5) . . . . ?
C15 C34 C35 C36 -174.0(3) . . . . ?
C34 C35 C36 C37 0.0(6) . . . . ?
C35 C36 C37 C38 -0.3(6) . . . . ?
C35 C36 C37 C40 177.7(4) . . . . ?
C36 C37 C38 C39 -0.6(6) . . . . ?
C40 C37 C38 C39 -178.7(3) . . . . ?
C37 C38 C39 C34 1.9(6) . . . . ?
C35 C34 C39 C38 -2.2(5) . . . . ?
C15 C34 C39 C38 173.1(3) . . . . ?
C2 C1 N1 C4 -1.1(4) . . . . ?
C20 C1 N1 C4 177(2) . . . . ?
C20A C1 N1 C4 170(2) . . . . ?
C3 C4 N1 C1 0.4(4) . . . . ?
C5 C4 N1 C1 178.0(3) . . . . ?
C8 C9 N2 C6 1.0(4) . . . . ?
C10 C9 N2 C6 -174.9(3) . . . . ?
C7 C6 N2 C9 -1.2(4) . . . . ?
C5 C6 N2 C9 -174.6(3) . . . . ?
C12 C11 N3 C14 1.1(4) . . . . ?
C10 C11 N3 C14 -167.5(3) . . . . ?
C13 C14 N3 C11 -0.2(4) . . . . ?
C15 C14 N3 C11 -176.1(3) . . . . ?
C17 C16 N4 C19 -0.2(4) . . . . ?
C15 C16 N4 C19 178.0(3) . . . . ?
C18 C19 N4 C16 0.0(4) . . . . ?
C20A C19 N4 C16 177.3(11) . . . . ?
C20 C19 N4 C16 165.6(16) . . . . ?
C41 C42 N7 O1 179.4(3) 3_566 . . . ?
C41 C42 N7 C41 0.8(6) 3_566 . . . ?
C42 C41 N7 O1 -179.4(3) 3_566 . . . ?
C42 C41 N7 C42 -0.8(6) 3_566 . . . ?

loop_
_geom_hbond_atom_site_label_D
_geom_hbond_atom_site_label_H
_geom_hbond_atom_site_label_A
_geom_hbond_distance_DH
_geom_hbond_distance_HA
_geom_hbond_distance_DA
_geom_hbond_angle_DHA
_geom_hbond_site_symmetry_A
N1 H1N O1 0.88 2.12 2.947(4) 156.8 .
N2 H2N N7 0.88 2.70 3.563(4) 167.4 .
N2 H2N O1 0.88 2.02 2.867(4) 160.4 .
N3 H3N O2 0.88 2.06 2.914(4) 164.0 .
N4 H4N O2 0.88 2.05 2.912(4) 167.7 .
O2 H2O N1 0.84 2.70 3.218(4) 121.4 .

_refine_diff_density_max         0.944
_refine_diff_density_min         -0.261
_refine_diff_density_rms         0.089

_shelx_res_file                  
;
TITL c4pcn-pyrazine_a.res in P2(1)/n
    shelx.res
    created by SHELXL-2016/6 at 13:03:07 on 23-Apr-2019
CELL  0.71073  16.7110  12.6971  18.2586   90.000   99.327   90.000
ZERR     2.00   0.0007   0.0005   0.0007    0.000    0.004    0.000
LATT   1
SYMM  1/2 - X, 1/2 + Y, 1/2 - Z
SFAC  C    H    N    O
UNIT  172 176 28 8
MERG   2
SHEL 20 0.83
FMAP   2
PLAN   20
ACTA
BOND   $H
eadp c20 c20a
simu .01 .02 c25 c26 c25a c26a
CONF
LIST   4
size .21 .13 .094
HTAB N1 O1
HTAB N2 N7
HTAB N2 O1
HTAB N3 O2
HTAB N4 O2
HTAB O2 N1

L.S.  10
TEMP  -173.00
WGHT    0.101600    4.598100
FVAR       1.27307
C1    1    0.270367    0.183179    0.537825    11.00000    0.05628    0.02003 =
         0.02841    0.00433    0.01049    0.00474
C2    1    0.350497    0.163867    0.555460    11.00000    0.05789    0.03148 =
         0.03392    0.00782    0.02500    0.01179
AFIX  43
H2    2    0.379226    0.111941    0.532702    11.00000   -1.20000
AFIX   0
C3    1    0.384949    0.231530    0.612134    11.00000    0.03645    0.03514 =
         0.04003    0.01063    0.01407    0.00532
AFIX  43
H3    2    0.440138    0.233172    0.635202    11.00000   -1.20000
AFIX   0
C4    1    0.324118    0.294830    0.628012    11.00000    0.02880    0.02279 =
         0.03260    0.01055    0.01155    0.00920
C5    1    0.326658    0.386663    0.682545    11.00000    0.02493    0.03201 =
         0.01919    0.00589   -0.00220    0.00737
C6    1    0.334786    0.487157    0.639756    11.00000    0.02584    0.02714 =
         0.01730    0.00186   -0.00272    0.00680
C7    1    0.401438    0.541605    0.629295    11.00000    0.02624    0.03352 =
         0.02960    0.00380    0.00007    0.00517
AFIX  43
H7    2    0.455448    0.527024    0.652306    11.00000   -1.20000
AFIX   0
C8    1    0.377289    0.624140    0.578234    11.00000    0.03496    0.03112 =
         0.02672    0.00152    0.00549   -0.00212
AFIX  43
H8    2    0.411878    0.674770    0.561191    11.00000   -1.20000
AFIX   0
C9    1    0.295797    0.617501    0.558223    11.00000    0.03339    0.01806 =
         0.01905   -0.00338   -0.00213    0.00389
C10   1    0.237646    0.689849    0.509594    11.00000    0.04040    0.01735 =
         0.02985   -0.00179   -0.00732    0.00244
C11   1    0.180613    0.630867    0.450926    11.00000    0.03416    0.01362 =
         0.01937    0.00225    0.00300   -0.00179
C12   1    0.106216    0.659704    0.414212    11.00000    0.02767    0.02311 =
         0.02514    0.00167    0.00637    0.00042
AFIX  43
H12   2    0.073590    0.715696    0.427339    11.00000   -1.20000
AFIX   0
C13   1    0.086637    0.591321    0.353320    11.00000    0.01891    0.02988 =
         0.02478    0.00100    0.00067   -0.00172
AFIX  43
H13   2    0.038744    0.593956    0.317356    11.00000   -1.20000
AFIX   0
C14   1    0.148430    0.520449    0.354854    11.00000    0.02365    0.02676 =
         0.01593    0.00195    0.00044   -0.00550
C15   1    0.156574    0.425352    0.307023    11.00000    0.02568    0.03207 =
         0.01689   -0.00480    0.00004   -0.00228
C16   1    0.137793    0.327256    0.346627    11.00000    0.02627    0.02917 =
         0.02415   -0.00842    0.00817   -0.00278
C17   1    0.069287    0.265679    0.336071    11.00000    0.02796    0.03043 =
         0.03909   -0.01308    0.00716   -0.00524
AFIX  43
H17   2    0.022564    0.275519    0.299480    11.00000   -1.20000
AFIX   0
C18   1    0.081433    0.185547    0.389569    11.00000    0.04498    0.02893 =
         0.03868   -0.01222    0.01665   -0.01010
AFIX  43
H18   2    0.043617    0.131566    0.395429    11.00000   -1.20000
AFIX   0
C19   1    0.155432    0.197122    0.431542    11.00000    0.04299    0.02395 =
         0.02299   -0.00772    0.01022   -0.00093
PART    1
C20   1    0.210386    0.124837    0.482785    10.50000    0.07093    0.02148 =
         0.02182   -0.00495    0.01257   -0.00646
C25   1    0.257585    0.049629    0.438190    10.50000    0.08899    0.02345 =
         0.04022   -0.00748   -0.01161    0.01903
AFIX 137
H25A  2    0.295759    0.090470    0.414094    10.50000   -1.50000
H25B  2    0.219296    0.012928    0.400359    10.50000   -1.50000
H25C  2    0.287524   -0.002037    0.471937    10.50000   -1.50000
AFIX   0
C26   1    0.159890    0.061949    0.530104    10.50000    0.08392    0.03515 =
         0.03661    0.00924   -0.00723   -0.01688
AFIX 137
H26A  2    0.195780    0.017712    0.565157    10.50000   -1.50000
H26B  2    0.121318    0.017254    0.497901    10.50000   -1.50000
H26C  2    0.130168    0.110528    0.557618    10.50000   -1.50000
AFIX   0
PART    2
same .01 .02 c20 > c26
C20A  1    0.197149    0.128154    0.493329    10.50000    0.07093    0.02148 =
         0.02182   -0.00495    0.01257   -0.00646
C25A  1    0.229377    0.033614    0.452873    10.50000    0.10196    0.02916 =
         0.03714   -0.00097    0.00765    0.01419
AFIX 137
H25D  2    0.183628   -0.004240    0.424161    10.50000   -1.50000
H25E  2    0.259604   -0.014085    0.489533    10.50000   -1.50000
H25F  2    0.265264    0.059431    0.419362    10.50000   -1.50000
AFIX   0
C26A  1    0.135223    0.090020    0.540424    10.50000    0.07077    0.05363 =
         0.03877    0.00763    0.00472   -0.03527
AFIX 137
H26D  2    0.113466    0.150541    0.564094    10.50000   -1.50000
H26E  2    0.161563    0.041597    0.578697    10.50000   -1.50000
H26F  2    0.090911    0.053457    0.508697    10.50000   -1.50000
AFIX   0
PART    0
C21   1    0.401131    0.374985    0.742810    11.00000    0.03026    0.04990 =
         0.03521    0.01484   -0.00610    0.00349
AFIX 137
H21A  2    0.450050    0.371229    0.719700    11.00000   -1.50000
H21B  2    0.396243    0.310407    0.771148    11.00000   -1.50000
H21C  2    0.404835    0.435833    0.776210    11.00000   -1.50000
AFIX   0
C22   1    0.188696    0.752738    0.558466    11.00000    0.05876    0.02996 =
         0.04594   -0.01507   -0.02029    0.02153
AFIX 137
H22A  2    0.153390    0.802801    0.527693    11.00000   -1.50000
H22B  2    0.225820    0.791243    0.596218    11.00000   -1.50000
H22C  2    0.155516    0.704463    0.582800    11.00000   -1.50000
AFIX   0
C23   1    0.287425    0.764701    0.468706    11.00000    0.05682    0.02228 =
         0.05410    0.01496   -0.02080   -0.01611
AFIX 137
H23A  2    0.320847    0.723524    0.439755    11.00000   -1.50000
H23B  2    0.322529    0.808196    0.504911    11.00000   -1.50000
H23C  2    0.250697    0.810194    0.435335    11.00000   -1.50000
AFIX   0
C24   1    0.095232    0.436321    0.234496    11.00000    0.03142    0.04582 =
         0.02438   -0.00576   -0.00353   -0.00141
AFIX 137
H24A  2    0.040116    0.439878    0.246243    11.00000   -1.50000
H24B  2    0.099819    0.375270    0.202599    11.00000   -1.50000
H24C  2    0.106824    0.500777    0.208609    11.00000   -1.50000
AFIX   0
C27   1    0.253943    0.387508    0.723002    11.00000    0.02816    0.03200 =
         0.01176   -0.00057   -0.00617    0.00667
C28   1    0.231056    0.479604    0.754721    11.00000    0.04356    0.03250 =
         0.02793   -0.00700    0.00315    0.00216
AFIX  43
H28   2    0.258690    0.543341    0.747874    11.00000   -1.20000
AFIX   0
C29   1    0.168943    0.480424    0.796016    11.00000    0.05411    0.03826 =
         0.03453   -0.00471    0.01110    0.01535
AFIX  43
H29   2    0.154059    0.544100    0.817592    11.00000   -1.20000
AFIX   0
C30   1    0.128233    0.387214    0.805831    11.00000    0.03866    0.04874 =
         0.02686    0.00884    0.00664    0.01725
C31   1    0.150687    0.294981    0.775128    11.00000    0.03947    0.03883 =
         0.02321    0.00823    0.00496    0.00411
AFIX  43
H31   2    0.123121    0.231201    0.782000    11.00000   -1.20000
AFIX   0
C32   1    0.213105    0.295423    0.734497    11.00000    0.03784    0.02816 =
         0.01680    0.00343   -0.00030    0.00953
AFIX  43
H32   2    0.228589    0.231339    0.713868    11.00000   -1.20000
AFIX   0
C33   1    0.064126    0.386955    0.850116    11.00000    0.05167    0.05872 =
         0.04590    0.01743    0.01909    0.02650
C34   1    0.239794    0.418587    0.282356    11.00000    0.02771    0.03137 =
         0.01206    0.00264    0.00149   -0.00017
C35   1    0.284126    0.509014    0.273280    11.00000    0.03570    0.02564 =
         0.02643    0.00597    0.00875    0.00306
AFIX  43
H35   2    0.265092    0.575492    0.287024    11.00000   -1.20000
AFIX   0
C36   1    0.355698    0.503233    0.244434    11.00000    0.03833    0.03356 =
         0.03191    0.00599    0.01308   -0.00218
AFIX  43
H36   2    0.385616    0.565371    0.238389    11.00000   -1.20000
AFIX   0
C37   1    0.383180    0.406890    0.224592    11.00000    0.03196    0.04298 =
         0.02402    0.00485    0.00742   -0.00186
C38   1    0.340072    0.315931    0.233571    11.00000    0.04088    0.03139 =
         0.03228   -0.00504    0.01374   -0.00094
AFIX  43
H38   2    0.358958    0.249615    0.219357    11.00000   -1.20000
AFIX   0
C39   1    0.269689    0.322489    0.263246    11.00000    0.03607    0.03213 =
         0.02300   -0.00396    0.00899   -0.00736
AFIX  43
H39   2    0.241012    0.259852    0.270783    11.00000   -1.20000
AFIX   0
C40   1    0.456124    0.399655    0.191879    11.00000    0.03572    0.04148 =
         0.03636   -0.00479    0.01008   -0.00469
C41   1    0.025146    0.543411    0.566369    11.00000    0.03046    0.03095 =
         0.02570   -0.00240    0.00503    0.00089
C42   1    0.037908    0.412762    0.479973    11.00000    0.02684    0.03127 =
         0.02391   -0.00337    0.00785   -0.00102
C43   1    0.413195    0.382522    0.442108    11.00000    0.02986    0.06946 =
         0.04080   -0.00008    0.01472    0.00344
AFIX 137
H43A  2    0.450904    0.437810    0.463281    11.00000   -1.50000
H43B  2    0.406815    0.385024    0.387827    11.00000   -1.50000
H43C  2    0.434650    0.313564    0.459637    11.00000   -1.50000
AFIX   0
N1    3    0.254702    0.264915    0.582237    11.00000    0.03506    0.02460 =
         0.02056    0.00006    0.00307    0.00469
AFIX  43
H1N   2    0.206814    0.294106    0.581486    11.00000   -1.20000
AFIX   0
N2    3    0.270326    0.533426    0.595230    11.00000    0.02313    0.01814 =
         0.02559   -0.00032   -0.00448    0.00139
AFIX  43
H2N   2    0.219707    0.512015    0.591069    11.00000   -1.20000
AFIX   0
N3    3    0.205527    0.545471    0.415015    11.00000    0.02556    0.02007 =
         0.02058    0.00287   -0.00212    0.00197
AFIX  43
H3N   2    0.251466    0.511543    0.428529    11.00000   -1.20000
AFIX   0
N4    3    0.189636    0.285448    0.404131    11.00000    0.03238    0.01946 =
         0.02722   -0.00286    0.00702   -0.00775
AFIX  43
H4N   2    0.238020    0.310693    0.421567    11.00000   -1.20000
AFIX   0
N5    3    0.013735    0.384428    0.885597    11.00000    0.07003    0.08943 =
         0.07418    0.03607    0.04131    0.04246
N6    3    0.513319    0.393822    0.165544    11.00000    0.04342    0.06125 =
         0.05841   -0.01336    0.02587   -0.00875
N7    3    0.063437    0.456831    0.546426    11.00000    0.02201    0.03277 =
         0.02764    0.00115    0.00336    0.00120
O1    4    0.123162    0.416244    0.592258    11.00000    0.02667    0.03841 =
         0.03451    0.00477   -0.00322    0.00623
O2    4    0.337168    0.398607    0.464546    11.00000    0.02708    0.03581 =
         0.02760    0.00215    0.00448    0.00309
AFIX 147
H2O   2    0.342721    0.397114    0.511089    11.00000   -1.50000
AFIX   0
H41   2    0.047941    0.572991    0.620227    11.00000    0.02591
H42   2    0.070131    0.343405    0.465906    11.00000    0.03700

HKLF    4


REM  c4pcn-pyrazine_a.res in P2(1)/n
REM R1 =  0.0982 for    5433 Fo > 4sig(Fo)  and  0.1226 for all    7000 data
REM    508 parameters refined using     21 restraints

END

WGHT      0.1145      4.7232

REM Highest difference peak  0.944,  deepest hole -0.261,  1-sigma level  0.089
Q1    1   0.1631  0.3955  0.5350  11.00000  0.05    0.94
Q2    1   0.3699  0.4318  0.4047  11.00000  0.05    0.72
Q3    1   0.4366  0.4632  0.4522  11.00000  0.05    0.67
Q4    1   0.2427  0.2653  0.4088  11.00000  0.05    0.66
Q5    1   0.4336  0.2569  0.6615  11.00000  0.05    0.65
Q6    1   0.4612  0.4037  0.5129  11.00000  0.05    0.61
Q7    1   0.4188  0.1748  0.6027  11.00000  0.05    0.60
Q8    1   0.2205  0.1879  0.4537  11.00000  0.05    0.59
Q9    1   0.2544  0.0371  0.5452  11.00000  0.05    0.55
Q10   1   0.2872  0.1243  0.4995  11.00000  0.05    0.54
Q11   1   0.3141  0.2830  0.5903  11.00000  0.05    0.54
Q12   1   0.3452  0.0735  0.4559  11.00000  0.05    0.53
Q13   1   0.0979  0.5362  0.3704  11.00000  0.05    0.53
Q14   1   0.3641  0.3179  0.6465  11.00000  0.05    0.51
Q15   1   0.1117  0.2392  0.3796  11.00000  0.05    0.50
Q16   1   0.4657  0.5518  0.4321  11.00000  0.05    0.50
Q17   1   0.4498  0.9021  0.4502  11.00000  0.05    0.50
Q18   1   0.3463  0.4387  0.6781  11.00000  0.05    0.49
Q19   1   0.4097  0.5948  0.6459  11.00000  0.05    0.47
Q20   1   0.3619  0.5250  0.6486  11.00000  0.05    0.47
;
_shelx_res_checksum              43078
####################################################################### 
# 
# This file contains crystal structure data downloaded from the 
# Cambridge Structural Database (CSD) hosted by the Cambridge 
# Crystallographic Data Centre (CCDC).
# 
# Full information about CCDC data access policies and citation 
# guidelines are available at http://www.ccdc.cam.ac.uk/access/V1 
# 
# Audit and citation data items may have been added by the CCDC. 
# Please retain this information to preserve the provenance of 
# this file and to allow appropriate attribution of the data. 
# 
#######################################################################

data_shelx_CCDC2
_database_code_depnum_ccdc_archive 'CCDC 1976062'
loop_
_audit_author_name
_audit_author_address
'Vincent Lynch'
;The University of Texas at Austin
United States of America
;
_audit_update_record             
;
2020-02-20 deposited with the CCDC.	2020-04-20 downloaded from the CCDC.
;

# start Validation Reply Form
_vrf_PLAT414_shelx               
;
PROBLEM: Short Intra D-H..H-X       H1A      ..H1A3             1.88 Ang.  
RESPONSE: The methyl group hydrogen atoms on C1A, of which H1A3 is one, were 
calculated in ideal positions using the AFIX 137 command in SHELXTL.
;
_vrf_PLAT420_shelx               
;
PROBLEM: D-H Without Acceptor       O1W      --H1WB     .     Please Check 
RESPONSE: The hydrogen atom on the water molecule, O1W, is oriented away from 
potential H-bond acceptors.
;
# end Validation Reply Form


_audit_creation_method           SHELXL-2016/6
_shelx_SHELXL_version_number     2016/6
_chemical_name_systematic        ?
_chemical_name_common            ?
_chemical_melting_point          ?
_chemical_formula_moiety         '2 C36 H38 N6, C4 H4 N2 O2, 2 C H4 O, 2 H2 O'
_chemical_formula_sum            'C78 H92 N14 O6'
_chemical_formula_weight         1321.65

loop_
_atom_type_symbol
_atom_type_description
_atom_type_scat_dispersion_real
_atom_type_scat_dispersion_imag
_atom_type_scat_source
C C 0.0033 0.0016 'International Tables Vol C Tables 4.2.6.8 and 6.1.1.4'
H H 0.0000 0.0000 'International Tables Vol C Tables 4.2.6.8 and 6.1.1.4'
N N 0.0061 0.0033 'International Tables Vol C Tables 4.2.6.8 and 6.1.1.4'
O O 0.0106 0.0060 'International Tables Vol C Tables 4.2.6.8 and 6.1.1.4'

_space_group_crystal_system      monoclinic
_space_group_IT_number           15
_space_group_name_H-M_alt        'C 2/c'
_space_group_name_Hall           '-C 2yc'

_shelx_space_group_comment       
;
The symmetry employed for this shelxl refinement is uniquely defined
by the following loop, which should always be used as a source of
symmetry information in preference to the above space-group names.
They are only intended as comments.
;

loop_
_space_group_symop_operation_xyz
'x, y, z'
'-x, y, -z+1/2'
'x+1/2, y+1/2, z'
'-x+1/2, y+1/2, -z+1/2'
'-x, -y, -z'
'x, -y, z-1/2'
'-x+1/2, -y+1/2, -z'
'x+1/2, -y+1/2, z-1/2'

_cell_length_a                   12.761(3)
_cell_length_b                   17.133(3)
_cell_length_c                   31.684(5)
_cell_angle_alpha                90
_cell_angle_beta                 93.976(10)
_cell_angle_gamma                90
_cell_volume                     6911(2)
_cell_formula_units_Z            4
_cell_measurement_temperature    100(2)
_cell_measurement_reflns_used    4693
_cell_measurement_theta_min      2.31
_cell_measurement_theta_max      22.6

_exptl_crystal_description       prism
_exptl_crystal_colour            yellow
_exptl_crystal_density_meas      ?
_exptl_crystal_density_method    ?
_exptl_crystal_density_diffrn    1.270
_exptl_crystal_F_000             2824
_exptl_transmission_factor_min   ?
_exptl_transmission_factor_max   ?
_exptl_crystal_size_max          ?
_exptl_crystal_size_mid          ?
_exptl_crystal_size_min          ?
_exptl_absorpt_coefficient_mu    0.082
_shelx_estimated_absorpt_T_min   ?
_shelx_estimated_absorpt_T_max   ?
_exptl_absorpt_correction_type   multi-scan
_exptl_absorpt_correction_T_min  0.5952
_exptl_absorpt_correction_T_max  0.7452
_exptl_absorpt_process_details   'SADABS 2014/5'
_exptl_absorpt_special_details   ?
_diffrn_ambient_temperature      100(2)
_diffrn_radiation_wavelength     0.71073
_diffrn_radiation_type           MoK\a
_diffrn_source                   'sealed fine focus tube'
_diffrn_measurement_device_type  
'Nonius Kappa CCD with a Bruker Apex II detector'
_diffrn_measurement_method       \w-scans
_diffrn_detector_area_resol_mean ?
_diffrn_reflns_number            63040
_diffrn_reflns_av_unetI/netI     0.1311
_diffrn_reflns_av_R_equivalents  0.1768
_diffrn_reflns_limit_h_min       -15
_diffrn_reflns_limit_h_max       15
_diffrn_reflns_limit_k_min       -20
_diffrn_reflns_limit_k_max       20
_diffrn_reflns_limit_l_min       -38
_diffrn_reflns_limit_l_max       29
_diffrn_reflns_theta_min         1.993
_diffrn_reflns_theta_max         25.493
_diffrn_reflns_theta_full        25.242
_diffrn_measured_fraction_theta_max 0.993
_diffrn_measured_fraction_theta_full 1.000
_diffrn_reflns_Laue_measured_fraction_max 0.993
_diffrn_reflns_Laue_measured_fraction_full 1.000
_diffrn_reflns_point_group_measured_fraction_max 0.993
_diffrn_reflns_point_group_measured_fraction_full 1.000
_reflns_number_total             6385
_reflns_number_gt                3948
_reflns_threshold_expression     'I > 2\s(I)'
_reflns_Friedel_coverage         0.000
_reflns_Friedel_fraction_max     .
_reflns_Friedel_fraction_full    .

_reflns_special_details          
;
 Reflections were merged by SHELXL according to the crystal
 class for the calculation of statistics and refinement.
 
 _reflns_Friedel_fraction is defined as the number of unique
 Friedel pairs measured divided by the number that would be
 possible theoretically, ignoring centric projections and
 systematic absences.
;


_computing_data_collection       'Apex II release 2010, Bruker AXS, Inc.'
_computing_cell_refinement       'Apex II release 2010, Bruker AXS, Inc.'
_computing_data_reduction        'Apex II release 2010, Bruker AXS, Inc.'

_computing_structure_solution    
;

Sheldrick, G. M. (2015).  SHELXT.  Acta Cryst. A71, 3-8.

;
_computing_structure_refinement  'Shelxl-2016/6, Sheldrick, G. M.'
_computing_molecular_graphics    'XP SHELXTL/PC, Siemens Analytical'
_computing_publication_material  'SHELXL-2016/6, Sheldrick, G. M.'


_refine_special_details          ?
_refine_ls_structure_factor_coef Fsqd
_refine_ls_matrix_type           full
_refine_ls_weighting_scheme      calc
_refine_ls_weighting_details     
'w=1/[\s^2^(Fo^2^)+(0.0670P)^2^] where P=(Fo^2^+2Fc^2^)/3'
_atom_sites_solution_primary     ?
_atom_sites_solution_secondary   ?
_atom_sites_solution_hydrogens   mixed
_refine_ls_hydrogen_treatment    mixed
_refine_ls_extinction_method     'SHELXL-2016/6 (Sheldrick 2016)'
_refine_ls_extinction_coef       0.0042(4)
_refine_ls_extinction_expression Fc^*^=kFc[1+0.001xFc^2^\l^3^/sin(2\q)]^-1/4^
_refine_ls_number_reflns         6385
_refine_ls_number_parameters     482
_refine_ls_number_restraints     1
_refine_ls_R_factor_all          0.1191
_refine_ls_R_factor_gt           0.0644
_refine_ls_wR_factor_ref         0.1703
_refine_ls_wR_factor_gt          0.1483
_refine_ls_goodness_of_fit_ref   1.045
_refine_ls_restrained_S_all      1.052
_refine_ls_shift/su_max          0.000
_refine_ls_shift/su_mean         0.000

loop_
_atom_site_label
_atom_site_type_symbol
_atom_site_fract_x
_atom_site_fract_y
_atom_site_fract_z
_atom_site_U_iso_or_equiv
_atom_site_adp_type
_atom_site_occupancy
_atom_site_site_symmetry_order
_atom_site_calc_flag
_atom_site_refinement_flags_posn
_atom_site_refinement_flags_adp
_atom_site_refinement_flags_occupancy
_atom_site_disorder_assembly
_atom_site_disorder_group
C1 C 0.6768(2) 0.02258(15) 0.07503(8) 0.0177(6) Uani 1 1 d . . . . .
C2 C 0.5864(2) 0.01262(16) 0.04979(8) 0.0215(7) Uani 1 1 d . . . . .
H2 H 0.573732 -0.027052 0.029120 0.026 Uiso 1 1 calc R U . . .
C3 C 0.5152(2) 0.07163(16) 0.05988(8) 0.0229(7) Uani 1 1 d . . . . .
H3 H 0.446564 0.079134 0.046911 0.028 Uiso 1 1 calc R U . . .
C4 C 0.5625(2) 0.11623(16) 0.09166(8) 0.0193(7) Uani 1 1 d . . . . .
C5 C 0.5228(2) 0.18443(16) 0.11583(9) 0.0230(7) Uani 1 1 d . . . . .
C6 C 0.5895(2) 0.25609(16) 0.11002(8) 0.0188(6) Uani 1 1 d . . . . .
C7 C 0.5876(2) 0.30848(16) 0.07766(9) 0.0232(7) Uani 1 1 d . . . . .
H7 H 0.538602 0.308951 0.053680 0.028 Uiso 1 1 calc R U . . .
C8 C 0.6703(2) 0.36177(16) 0.08573(8) 0.0213(7) Uani 1 1 d . . . . .
H8 H 0.686790 0.404582 0.068315 0.026 Uiso 1 1 calc R U . . .
C9 C 0.7228(2) 0.34106(16) 0.12299(8) 0.0188(7) Uani 1 1 d . . . . .
C10 C 0.8184(2) 0.37651(15) 0.14738(8) 0.0168(6) Uani 1 1 d . . . . .
C11 C 0.8972(2) 0.31275(15) 0.15890(8) 0.0164(6) Uani 1 1 d . . . . .
C12 C 0.9315(2) 0.27862(16) 0.19642(8) 0.0202(7) Uani 1 1 d . . . . .
H12 H 0.911038 0.292580 0.223676 0.024 Uiso 1 1 calc R U . . .
C13 C 1.0029(2) 0.21888(16) 0.18727(8) 0.0195(7) Uani 1 1 d . . . . .
H13 H 1.039412 0.185707 0.207312 0.023 Uiso 1 1 calc R U . . .
C14 C 1.0099(2) 0.21737(15) 0.14439(8) 0.0187(6) Uani 1 1 d . . . . .
C15 C 1.0713(2) 0.16638(15) 0.11577(8) 0.0197(7) Uani 1 1 d . . . . .
C16 C 0.9990(2) 0.11584(15) 0.08743(8) 0.0176(6) Uani 1 1 d . . . . .
C17 C 1.0036(2) 0.09474(16) 0.04623(9) 0.0236(7) Uani 1 1 d . . . . .
H17 H 1.052202 0.113854 0.027307 0.028 Uiso 1 1 calc R U . . .
C18 C 0.9238(2) 0.03958(16) 0.03653(8) 0.0227(7) Uani 1 1 d . . . . .
H18 H 0.908889 0.015301 0.009829 0.027 Uiso 1 1 calc R U . . .
C19 C 0.8713(2) 0.02691(15) 0.07201(8) 0.0165(6) Uani 1 1 d . . . . .
C20 C 0.7771(2) -0.02392(15) 0.07899(8) 0.0184(7) Uani 1 1 d . . . . .
C21 C 0.4091(2) 0.20213(19) 0.09898(11) 0.0358(8) Uani 1 1 d . . . . .
H21A H 0.407763 0.214614 0.068762 0.054 Uiso 1 1 calc R U . . .
H21B H 0.382305 0.246678 0.114375 0.054 Uiso 1 1 calc R U . . .
H21C H 0.364882 0.156356 0.103087 0.054 Uiso 1 1 calc R U . . .
C22 C 0.5222(2) 0.16181(17) 0.16313(9) 0.0291(8) Uani 1 1 d . . . . .
H22A H 0.474287 0.117754 0.166178 0.044 Uiso 1 1 calc R U . . .
H22B H 0.498548 0.206463 0.179309 0.044 Uiso 1 1 calc R U . . .
H22C H 0.593240 0.146888 0.173836 0.044 Uiso 1 1 calc R U . . .
C23 C 0.8679(2) 0.43740(15) 0.11842(9) 0.0225(7) Uani 1 1 d . . . . .
H23A H 0.932090 0.458606 0.132904 0.034 Uiso 1 1 calc R U . . .
H23B H 0.817811 0.479827 0.112070 0.034 Uiso 1 1 calc R U . . .
H23C H 0.885189 0.412206 0.092016 0.034 Uiso 1 1 calc R U . . .
C24 C 1.1380(2) 0.21728(16) 0.08776(9) 0.0246(7) Uani 1 1 d . . . . .
H24A H 1.180705 0.183608 0.070771 0.037 Uiso 1 1 calc R U . . .
H24B H 1.184101 0.251128 0.105740 0.037 Uiso 1 1 calc R U . . .
H24C H 1.091577 0.249468 0.068975 0.037 Uiso 1 1 calc R U . . .
C25 C 1.1447(2) 0.11359(17) 0.14346(9) 0.0295(8) Uani 1 1 d . . . . .
H25A H 1.103100 0.082125 0.162005 0.044 Uiso 1 1 calc R U . . .
H25B H 1.194507 0.145852 0.160701 0.044 Uiso 1 1 calc R U . . .
H25C H 1.183265 0.079054 0.125372 0.044 Uiso 1 1 calc R U . . .
C26 C 0.7711(2) -0.08917(16) 0.04499(8) 0.0247(7) Uani 1 1 d . . . . .
H26A H 0.710126 -0.122539 0.048937 0.037 Uiso 1 1 calc R U . . .
H26B H 0.835279 -0.120653 0.047781 0.037 Uiso 1 1 calc R U . . .
H26C H 0.763956 -0.065563 0.016763 0.037 Uiso 1 1 calc R U . . .
C27 C 0.7890(2) 0.41996(16) 0.18706(8) 0.0214(7) Uani 1 1 d . . . . .
C28 C 0.6852(2) 0.43372(16) 0.19528(8) 0.0225(7) Uani 1 1 d . . . . .
H28 H 0.629608 0.411688 0.177677 0.027 Uiso 1 1 calc R U . . .
C29 C 0.6637(3) 0.48009(18) 0.22957(9) 0.0308(8) Uani 1 1 d . . . . .
H29 H 0.592105 0.488431 0.234712 0.037 Uiso 1 1 calc R U . . .
C30 C 0.8357(3) 0.4985(2) 0.24745(10) 0.0428(9) Uani 1 1 d . . . . .
H30 H 0.889807 0.520426 0.265862 0.051 Uiso 1 1 calc R U . . .
C31 C 0.8652(3) 0.45333(17) 0.21422(9) 0.0328(8) Uani 1 1 d . . . . .
H31 H 0.937457 0.445340 0.210110 0.039 Uiso 1 1 calc R U . . .
C32 C 0.7879(2) -0.06619(15) 0.12187(8) 0.0198(7) Uani 1 1 d . . . . .
C33 C 0.8838(2) -0.08828(16) 0.14120(9) 0.0266(7) Uani 1 1 d . . . . .
H33 H 0.947176 -0.074468 0.129000 0.032 Uiso 1 1 calc R U . . .
C34 C 0.8867(3) -0.13047(17) 0.17826(9) 0.0324(8) Uani 1 1 d . . . . .
H34 H 0.953598 -0.144085 0.191227 0.039 Uiso 1 1 calc R U . . .
C35 C 0.7095(3) -0.13313(18) 0.17815(9) 0.0326(8) Uani 1 1 d . . . . .
H35 H 0.647534 -0.149227 0.190669 0.039 Uiso 1 1 calc R U . . .
C36 C 0.6991(2) -0.08990(16) 0.14126(9) 0.0250(7) Uani 1 1 d . . . . .
H36 H 0.631285 -0.076460 0.129213 0.030 Uiso 1 1 calc R U . . .
C37 C 0.7949(2) 0.21154(17) 0.03356(9) 0.0219(7) Uani 1 1 d . . . . .
C38 C 0.7929(2) 0.31704(17) -0.01263(8) 0.0214(7) Uani 1 1 d . . . . .
N1 N 0.66087(19) 0.08567(13) 0.10050(7) 0.0178(6) Uani 1 1 d . . . . .
N2 N 0.67349(17) 0.27597(13) 0.13773(7) 0.0183(5) Uani 1 1 d . . . . .
N3 N 0.94525(17) 0.27444(13) 0.12733(7) 0.0164(5) Uani 1 1 d . . . . .
N4 N 0.91745(18) 0.07478(13) 0.10291(7) 0.0185(6) Uani 1 1 d . . . . .
N5 N 0.7359(2) 0.51344(16) 0.25554(8) 0.0389(7) Uani 1 1 d . . . . .
N6 N 0.8020(2) -0.15334(15) 0.19704(8) 0.0366(7) Uani 1 1 d . . . . .
N7 N 0.83934(18) 0.27877(13) 0.02116(7) 0.0201(6) Uani 1 1 d . . . . .
O1 O 0.92382(15) 0.30667(11) 0.04090(5) 0.0246(5) Uani 1 1 d . . . . .
O1W O 0.80383(16) 0.10810(13) 0.17620(6) 0.0234(5) Uani 1 1 d . . . . .
O1A O 0.6824(2) 0.25180(17) 0.23222(7) 0.0661(9) Uani 1 1 d D . . . .
H1A H 0.700783 0.291295 0.246601 0.099 Uiso 1 1 d R U . . .
C1A C 0.6789(5) 0.1932(3) 0.25618(17) 0.116(2) Uani 1 1 d D . . . .
H1A1 H 0.738680 0.158924 0.251891 0.174 Uiso 1 1 calc R U . . .
H1A2 H 0.613241 0.164697 0.249542 0.174 Uiso 1 1 calc R U . . .
H1A3 H 0.682007 0.210531 0.285719 0.174 Uiso 1 1 calc R U . . .
H3N H 0.938(2) 0.2874(16) 0.0988(9) 0.029(8) Uiso 1 1 d . . . . .
H37 H 0.835(2) 0.1839(14) 0.0577(8) 0.021(7) Uiso 1 1 d . . . . .
H4N H 0.896(2) 0.0789(15) 0.1262(8) 0.014(8) Uiso 1 1 d . . . . .
H38 H 0.831(2) 0.3640(17) -0.0192(8) 0.023(8) Uiso 1 1 d . . . . .
H1WA H 0.795(3) 0.080(2) 0.1996(11) 0.054(11) Uiso 1 1 d . . . . .
H1N H 0.701(2) 0.0992(15) 0.1212(8) 0.016(8) Uiso 1 1 d . . . . .
H1WB H 0.839(3) 0.153(2) 0.1895(11) 0.058(11) Uiso 1 1 d . . . . .
H2N H 0.686(3) 0.2615(19) 0.1680(11) 0.058(11) Uiso 1 1 d . . . . .

loop_
_atom_site_aniso_label
_atom_site_aniso_U_11
_atom_site_aniso_U_22
_atom_site_aniso_U_33
_atom_site_aniso_U_23
_atom_site_aniso_U_13
_atom_site_aniso_U_12
C1 0.0256(17) 0.0135(15) 0.0146(14) -0.0019(12) 0.0057(12) -0.0029(13)
C2 0.0240(17) 0.0214(17) 0.0193(15) -0.0061(12) 0.0024(13) -0.0066(13)
C3 0.0174(16) 0.0261(17) 0.0248(16) 0.0017(13) -0.0020(13) -0.0042(14)
C4 0.0149(16) 0.0198(16) 0.0237(16) 0.0009(12) 0.0046(12) -0.0035(13)
C5 0.0174(16) 0.0189(17) 0.0327(17) -0.0021(13) 0.0025(13) 0.0002(13)
C6 0.0132(15) 0.0174(16) 0.0257(16) -0.0029(13) 0.0015(12) 0.0021(12)
C7 0.0198(17) 0.0249(17) 0.0239(16) -0.0002(13) -0.0047(13) 0.0006(14)
C8 0.0251(17) 0.0153(16) 0.0237(16) 0.0012(13) 0.0021(13) 0.0023(13)
C9 0.0198(16) 0.0136(16) 0.0234(16) -0.0028(12) 0.0039(12) 0.0025(13)
C10 0.0175(15) 0.0140(15) 0.0190(14) -0.0033(12) 0.0022(12) 0.0016(12)
C11 0.0182(15) 0.0145(15) 0.0166(15) -0.0040(12) 0.0020(12) -0.0039(12)
C12 0.0229(17) 0.0233(17) 0.0144(14) -0.0039(12) 0.0024(12) -0.0036(13)
C13 0.0203(16) 0.0215(16) 0.0165(15) 0.0024(12) -0.0001(12) -0.0016(13)
C14 0.0171(16) 0.0170(16) 0.0213(15) -0.0018(12) -0.0024(12) -0.0019(13)
C15 0.0203(16) 0.0166(16) 0.0224(15) 0.0007(12) 0.0027(12) 0.0021(13)
C16 0.0159(15) 0.0129(15) 0.0247(16) -0.0008(12) 0.0068(12) 0.0020(12)
C17 0.0270(18) 0.0228(17) 0.0224(16) -0.0019(13) 0.0112(13) -0.0018(14)
C18 0.0253(17) 0.0219(17) 0.0218(15) -0.0068(13) 0.0079(13) -0.0039(14)
C19 0.0173(16) 0.0137(15) 0.0188(14) -0.0037(12) 0.0025(12) 0.0041(12)
C20 0.0244(17) 0.0132(15) 0.0183(14) -0.0011(12) 0.0061(12) -0.0028(13)
C21 0.0190(18) 0.032(2) 0.057(2) -0.0060(16) 0.0022(15) 0.0010(15)
C22 0.0279(18) 0.0250(18) 0.0359(18) -0.0048(14) 0.0139(14) -0.0047(14)
C23 0.0214(17) 0.0179(16) 0.0288(16) -0.0003(13) 0.0064(13) 0.0026(13)
C24 0.0180(16) 0.0213(17) 0.0352(17) -0.0031(13) 0.0073(13) -0.0014(13)
C25 0.0247(18) 0.0249(18) 0.0385(19) -0.0003(14) -0.0007(14) 0.0074(14)
C26 0.0318(18) 0.0190(17) 0.0240(16) -0.0059(13) 0.0074(13) -0.0036(14)
C27 0.0250(17) 0.0171(16) 0.0222(15) -0.0017(12) 0.0027(13) 0.0048(13)
C28 0.0223(17) 0.0229(17) 0.0225(15) 0.0019(13) 0.0020(13) 0.0022(14)
C29 0.0315(19) 0.036(2) 0.0259(17) 0.0007(15) 0.0102(15) 0.0115(16)
C30 0.037(2) 0.048(2) 0.042(2) -0.0236(17) -0.0126(16) 0.0114(18)
C31 0.0293(19) 0.0307(19) 0.0380(19) -0.0194(15) -0.0010(15) 0.0066(15)
C32 0.0281(18) 0.0093(15) 0.0219(15) -0.0055(12) 0.0018(13) -0.0005(13)
C33 0.0304(19) 0.0187(17) 0.0312(17) -0.0017(14) 0.0055(14) 0.0000(14)
C34 0.040(2) 0.0241(19) 0.0331(18) 0.0010(15) 0.0010(15) 0.0002(15)
C35 0.042(2) 0.0289(19) 0.0274(18) 0.0020(14) 0.0056(15) -0.0084(16)
C36 0.0279(18) 0.0216(17) 0.0261(17) 0.0020(13) 0.0057(14) -0.0047(14)
C37 0.0248(18) 0.0211(17) 0.0202(16) 0.0044(13) 0.0047(13) -0.0001(14)
C38 0.0267(18) 0.0209(18) 0.0169(15) 0.0041(13) 0.0037(13) 0.0027(15)
N1 0.0184(14) 0.0195(14) 0.0153(13) -0.0027(11) 0.0006(11) -0.0029(11)
N2 0.0167(13) 0.0173(14) 0.0209(13) 0.0006(10) 0.0006(10) -0.0005(10)
N3 0.0174(13) 0.0174(13) 0.0146(13) -0.0007(10) 0.0021(10) 0.0007(10)
N4 0.0227(14) 0.0156(14) 0.0180(14) -0.0020(11) 0.0074(11) -0.0019(11)
N5 0.0428(19) 0.0465(18) 0.0269(15) -0.0117(13) -0.0019(13) 0.0179(15)
N6 0.050(2) 0.0333(17) 0.0258(15) 0.0070(12) 0.0009(14) -0.0055(15)
N7 0.0233(14) 0.0207(14) 0.0167(13) 0.0002(10) 0.0051(11) 0.0009(11)
O1 0.0247(12) 0.0299(12) 0.0189(11) 0.0012(9) -0.0016(9) -0.0062(10)
O1W 0.0288(13) 0.0259(13) 0.0158(11) 0.0023(10) 0.0036(9) -0.0058(10)
O1A 0.100(2) 0.070(2) 0.0297(14) -0.0087(14) 0.0152(14) -0.0500(18)
C1A 0.184(7) 0.079(4) 0.086(4) -0.009(3) 0.013(4) 0.002(4)

_geom_special_details            
;
 All esds (except the esd in the dihedral angle between two l.s. planes)
 are estimated using the full covariance matrix.  The cell esds are taken
 into account individually in the estimation of esds in distances, angles
 and torsion angles; correlations between esds in cell parameters are only
 used when they are defined by crystal symmetry.  An approximate (isotropic)
 treatment of cell esds is used for estimating esds involving l.s. planes.
;

loop_
_geom_bond_atom_site_label_1
_geom_bond_atom_site_label_2
_geom_bond_distance
_geom_bond_site_symmetry_2
_geom_bond_publ_flag
C1 C2 1.368(4) . ?
C1 N1 1.372(3) . ?
C1 C20 1.505(4) . ?
C2 C3 1.410(4) . ?
C2 H2 0.9500 . ?
C3 C4 1.370(4) . ?
C3 H3 0.9500 . ?
C4 N1 1.371(3) . ?
C4 C5 1.504(4) . ?
C5 C6 1.513(4) . ?
C5 C21 1.541(4) . ?
C5 C22 1.549(4) . ?
C6 C7 1.361(4) . ?
C6 N2 1.380(3) . ?
C7 C8 1.406(4) . ?
C7 H7 0.9500 . ?
C8 C9 1.363(4) . ?
C8 H8 0.9500 . ?
C9 N2 1.378(3) . ?
C9 C10 1.525(4) . ?
C10 C11 1.512(4) . ?
C10 C27 1.530(4) . ?
C10 C23 1.552(4) . ?
C11 C12 1.369(4) . ?
C11 N3 1.376(3) . ?
C12 C13 1.413(4) . ?
C12 H12 0.9500 . ?
C13 C14 1.368(4) . ?
C13 H13 0.9500 . ?
C14 N3 1.366(3) . ?
C14 C15 1.516(4) . ?
C15 C16 1.514(4) . ?
C15 C25 1.533(4) . ?
C15 C24 1.542(4) . ?
C16 C17 1.360(4) . ?
C16 N4 1.375(3) . ?
C17 C18 1.408(4) . ?
C17 H17 0.9500 . ?
C18 C19 1.365(3) . ?
C18 H18 0.9500 . ?
C19 N4 1.378(3) . ?
C19 C20 1.514(4) . ?
C20 C32 1.537(4) . ?
C20 C26 1.551(4) . ?
C21 H21A 0.9800 . ?
C21 H21B 0.9800 . ?
C21 H21C 0.9800 . ?
C22 H22A 0.9800 . ?
C22 H22B 0.9800 . ?
C22 H22C 0.9800 . ?
C23 H23A 0.9800 . ?
C23 H23B 0.9800 . ?
C23 H23C 0.9800 . ?
C24 H24A 0.9800 . ?
C24 H24B 0.9800 . ?
C24 H24C 0.9800 . ?
C25 H25A 0.9800 . ?
C25 H25B 0.9800 . ?
C25 H25C 0.9800 . ?
C26 H26A 0.9800 . ?
C26 H26B 0.9800 . ?
C26 H26C 0.9800 . ?
C27 C31 1.377(4) . ?
C27 C28 1.387(4) . ?
C28 C29 1.389(4) . ?
C28 H28 0.9500 . ?
C29 N5 1.322(4) . ?
C29 H29 0.9500 . ?
C30 N5 1.342(4) . ?
C30 C31 1.379(4) . ?
C30 H30 0.9500 . ?
C31 H31 0.9500 . ?
C32 C33 1.383(4) . ?
C32 C36 1.386(4) . ?
C33 C34 1.377(4) . ?
C33 H33 0.9500 . ?
C34 N6 1.329(4) . ?
C34 H34 0.9500 . ?
C35 N6 1.332(4) . ?
C35 C36 1.382(4) . ?
C35 H35 0.9500 . ?
C36 H36 0.9500 . ?
C37 N7 1.354(3) . ?
C37 C38 1.354(4) 7_655 ?
C37 H37 1.01(3) . ?
C38 N7 1.356(3) . ?
C38 H38 0.97(3) . ?
N1 H1N 0.84(3) . ?
N2 H2N 0.99(3) . ?
N3 H3N 0.93(3) . ?
N4 H4N 0.81(3) . ?
N7 O1 1.299(3) . ?
O1W H1WA 0.89(4) . ?
O1W H1WB 0.98(4) . ?
O1A C1A 1.261(5) . ?
O1A H1A 0.8400 . ?
C1A H1A1 0.9800 . ?
C1A H1A2 0.9800 . ?
C1A H1A3 0.9800 . ?

loop_
_geom_angle_atom_site_label_1
_geom_angle_atom_site_label_2
_geom_angle_atom_site_label_3
_geom_angle
_geom_angle_site_symmetry_1
_geom_angle_site_symmetry_3
_geom_angle_publ_flag
C2 C1 N1 106.8(2) . . ?
C2 C1 C20 131.3(2) . . ?
N1 C1 C20 121.9(2) . . ?
C1 C2 C3 108.0(2) . . ?
C1 C2 H2 126.0 . . ?
C3 C2 H2 126.0 . . ?
C4 C3 C2 108.0(3) . . ?
C4 C3 H3 126.0 . . ?
C2 C3 H3 126.0 . . ?
C3 C4 N1 106.7(2) . . ?
C3 C4 C5 131.4(3) . . ?
N1 C4 C5 121.9(2) . . ?
C4 C5 C6 110.9(2) . . ?
C4 C5 C21 108.6(2) . . ?
C6 C5 C21 108.8(2) . . ?
C4 C5 C22 108.8(2) . . ?
C6 C5 C22 111.2(2) . . ?
C21 C5 C22 108.4(2) . . ?
C7 C6 N2 106.8(2) . . ?
C7 C6 C5 130.2(3) . . ?
N2 C6 C5 122.8(2) . . ?
C6 C7 C8 108.5(3) . . ?
C6 C7 H7 125.8 . . ?
C8 C7 H7 125.8 . . ?
C9 C8 C7 107.8(2) . . ?
C9 C8 H8 126.1 . . ?
C7 C8 H8 126.1 . . ?
C8 C9 N2 107.2(2) . . ?
C8 C9 C10 131.5(3) . . ?
N2 C9 C10 121.2(2) . . ?
C11 C10 C9 109.3(2) . . ?
C11 C10 C27 110.5(2) . . ?
C9 C10 C27 112.1(2) . . ?
C11 C10 C23 109.7(2) . . ?
C9 C10 C23 108.2(2) . . ?
C27 C10 C23 107.0(2) . . ?
C12 C11 N3 107.2(2) . . ?
C12 C11 C10 133.3(2) . . ?
N3 C11 C10 119.4(2) . . ?
C11 C12 C13 107.6(2) . . ?
C11 C12 H12 126.2 . . ?
C13 C12 H12 126.2 . . ?
C14 C13 C12 107.8(2) . . ?
C14 C13 H13 126.1 . . ?
C12 C13 H13 126.1 . . ?
N3 C14 C13 107.5(2) . . ?
N3 C14 C15 119.9(2) . . ?
C13 C14 C15 132.6(3) . . ?
C16 C15 C14 111.4(2) . . ?
C16 C15 C25 108.9(2) . . ?
C14 C15 C25 108.5(2) . . ?
C16 C15 C24 108.7(2) . . ?
C14 C15 C24 110.3(2) . . ?
C25 C15 C24 108.9(2) . . ?
C17 C16 N4 106.9(2) . . ?
C17 C16 C15 131.0(2) . . ?
N4 C16 C15 121.8(2) . . ?
C16 C17 C18 108.0(2) . . ?
C16 C17 H17 126.0 . . ?
C18 C17 H17 126.0 . . ?
C19 C18 C17 108.4(2) . . ?
C19 C18 H18 125.8 . . ?
C17 C18 H18 125.8 . . ?
C18 C19 N4 106.3(2) . . ?
C18 C19 C20 130.7(2) . . ?
N4 C19 C20 122.9(2) . . ?
C1 C20 C19 111.3(2) . . ?
C1 C20 C32 110.3(2) . . ?
C19 C20 C32 112.1(2) . . ?
C1 C20 C26 108.8(2) . . ?
C19 C20 C26 108.4(2) . . ?
C32 C20 C26 105.7(2) . . ?
C5 C21 H21A 109.5 . . ?
C5 C21 H21B 109.5 . . ?
H21A C21 H21B 109.5 . . ?
C5 C21 H21C 109.5 . . ?
H21A C21 H21C 109.5 . . ?
H21B C21 H21C 109.5 . . ?
C5 C22 H22A 109.5 . . ?
C5 C22 H22B 109.5 . . ?
H22A C22 H22B 109.5 . . ?
C5 C22 H22C 109.5 . . ?
H22A C22 H22C 109.5 . . ?
H22B C22 H22C 109.5 . . ?
C10 C23 H23A 109.5 . . ?
C10 C23 H23B 109.5 . . ?
H23A C23 H23B 109.5 . . ?
C10 C23 H23C 109.5 . . ?
H23A C23 H23C 109.5 . . ?
H23B C23 H23C 109.5 . . ?
C15 C24 H24A 109.5 . . ?
C15 C24 H24B 109.5 . . ?
H24A C24 H24B 109.5 . . ?
C15 C24 H24C 109.5 . . ?
H24A C24 H24C 109.5 . . ?
H24B C24 H24C 109.5 . . ?
C15 C25 H25A 109.5 . . ?
C15 C25 H25B 109.5 . . ?
H25A C25 H25B 109.5 . . ?
C15 C25 H25C 109.5 . . ?
H25A C25 H25C 109.5 . . ?
H25B C25 H25C 109.5 . . ?
C20 C26 H26A 109.5 . . ?
C20 C26 H26B 109.5 . . ?
H26A C26 H26B 109.5 . . ?
C20 C26 H26C 109.5 . . ?
H26A C26 H26C 109.5 . . ?
H26B C26 H26C 109.5 . . ?
C31 C27 C28 117.0(3) . . ?
C31 C27 C10 120.8(3) . . ?
C28 C27 C10 121.9(2) . . ?
C27 C28 C29 119.2(3) . . ?
C27 C28 H28 120.4 . . ?
C29 C28 H28 120.4 . . ?
N5 C29 C28 124.6(3) . . ?
N5 C29 H29 117.7 . . ?
C28 C29 H29 117.7 . . ?
N5 C30 C31 124.5(3) . . ?
N5 C30 H30 117.8 . . ?
C31 C30 H30 117.8 . . ?
C27 C31 C30 119.4(3) . . ?
C27 C31 H31 120.3 . . ?
C30 C31 H31 120.3 . . ?
C33 C32 C36 116.7(3) . . ?
C33 C32 C20 122.8(3) . . ?
C36 C32 C20 120.3(3) . . ?
C34 C33 C32 119.5(3) . . ?
C34 C33 H33 120.3 . . ?
C32 C33 H33 120.3 . . ?
N6 C34 C33 124.2(3) . . ?
N6 C34 H34 117.9 . . ?
C33 C34 H34 117.9 . . ?
N6 C35 C36 123.3(3) . . ?
N6 C35 H35 118.3 . . ?
C36 C35 H35 118.3 . . ?
C35 C36 C32 119.9(3) . . ?
C35 C36 H36 120.1 . . ?
C32 C36 H36 120.1 . . ?
N7 C37 C38 121.0(3) . 7_655 ?
N7 C37 H37 114.7(15) . . ?
C38 C37 H37 124.2(15) 7_655 . ?
C37 C38 N7 120.9(3) 7_655 . ?
C37 C38 H38 127.2(15) 7_655 . ?
N7 C38 H38 111.9(15) . . ?
C4 N1 C1 110.6(2) . . ?
C4 N1 H1N 123.8(19) . . ?
C1 N1 H1N 124.9(19) . . ?
C9 N2 C6 109.7(2) . . ?
C9 N2 H2N 119(2) . . ?
C6 N2 H2N 128(2) . . ?
C14 N3 C11 109.9(2) . . ?
C14 N3 H3N 124.9(17) . . ?
C11 N3 H3N 125.0(17) . . ?
C16 N4 C19 110.4(2) . . ?
C16 N4 H4N 126.4(19) . . ?
C19 N4 H4N 123.2(19) . . ?
C29 N5 C30 115.4(3) . . ?
C34 N6 C35 116.5(3) . . ?
O1 N7 C37 121.6(2) . . ?
O1 N7 C38 120.3(2) . . ?
C37 N7 C38 118.2(3) . . ?
H1WA O1W H1WB 99(3) . . ?
C1A O1A H1A 109.6 . . ?
O1A C1A H1A1 109.5 . . ?
O1A C1A H1A2 109.5 . . ?
H1A1 C1A H1A2 109.5 . . ?
O1A C1A H1A3 109.5 . . ?
H1A1 C1A H1A3 109.5 . . ?
H1A2 C1A H1A3 109.5 . . ?

loop_
_geom_torsion_atom_site_label_1
_geom_torsion_atom_site_label_2
_geom_torsion_atom_site_label_3
_geom_torsion_atom_site_label_4
_geom_torsion
_geom_torsion_site_symmetry_1
_geom_torsion_site_symmetry_2
_geom_torsion_site_symmetry_3
_geom_torsion_site_symmetry_4
_geom_torsion_publ_flag
N1 C1 C2 C3 0.9(3) . . . . ?
C20 C1 C2 C3 178.0(2) . . . . ?
C1 C2 C3 C4 -0.9(3) . . . . ?
C2 C3 C4 N1 0.6(3) . . . . ?
C2 C3 C4 C5 -177.4(3) . . . . ?
C3 C4 C5 C6 -120.0(3) . . . . ?
N1 C4 C5 C6 62.3(3) . . . . ?
C3 C4 C5 C21 -0.5(4) . . . . ?
N1 C4 C5 C21 -178.2(2) . . . . ?
C3 C4 C5 C22 117.4(3) . . . . ?
N1 C4 C5 C22 -60.4(3) . . . . ?
C4 C5 C6 C7 80.9(4) . . . . ?
C21 C5 C6 C7 -38.4(4) . . . . ?
C22 C5 C6 C7 -157.8(3) . . . . ?
C4 C5 C6 N2 -93.6(3) . . . . ?
C21 C5 C6 N2 147.1(3) . . . . ?
C22 C5 C6 N2 27.7(3) . . . . ?
N2 C6 C7 C8 -0.7(3) . . . . ?
C5 C6 C7 C8 -175.9(3) . . . . ?
C6 C7 C8 C9 0.4(3) . . . . ?
C7 C8 C9 N2 0.1(3) . . . . ?
C7 C8 C9 C10 179.7(3) . . . . ?
C8 C9 C10 C11 -130.2(3) . . . . ?
N2 C9 C10 C11 49.3(3) . . . . ?
C8 C9 C10 C27 106.9(3) . . . . ?
N2 C9 C10 C27 -73.6(3) . . . . ?
C8 C9 C10 C23 -10.8(4) . . . . ?
N2 C9 C10 C23 168.7(2) . . . . ?
C9 C10 C11 C12 -110.5(3) . . . . ?
C27 C10 C11 C12 13.4(4) . . . . ?
C23 C10 C11 C12 131.1(3) . . . . ?
C9 C10 C11 N3 65.6(3) . . . . ?
C27 C10 C11 N3 -170.5(2) . . . . ?
C23 C10 C11 N3 -52.8(3) . . . . ?
N3 C11 C12 C13 0.7(3) . . . . ?
C10 C11 C12 C13 177.1(3) . . . . ?
C11 C12 C13 C14 -0.5(3) . . . . ?
C12 C13 C14 N3 0.1(3) . . . . ?
C12 C13 C14 C15 -179.0(3) . . . . ?
N3 C14 C15 C16 -65.6(3) . . . . ?
C13 C14 C15 C16 113.5(3) . . . . ?
N3 C14 C15 C25 174.5(2) . . . . ?
C13 C14 C15 C25 -6.5(4) . . . . ?
N3 C14 C15 C24 55.3(3) . . . . ?
C13 C14 C15 C24 -125.7(3) . . . . ?
C14 C15 C16 C17 141.0(3) . . . . ?
C25 C15 C16 C17 -99.2(3) . . . . ?
C24 C15 C16 C17 19.3(4) . . . . ?
C14 C15 C16 N4 -46.3(3) . . . . ?
C25 C15 C16 N4 73.4(3) . . . . ?
C24 C15 C16 N4 -168.1(2) . . . . ?
N4 C16 C17 C18 -0.3(3) . . . . ?
C15 C16 C17 C18 173.2(3) . . . . ?
C16 C17 C18 C19 -0.4(3) . . . . ?
C17 C18 C19 N4 1.0(3) . . . . ?
C17 C18 C19 C20 177.5(3) . . . . ?
C2 C1 C20 C19 124.2(3) . . . . ?
N1 C1 C20 C19 -59.0(3) . . . . ?
C2 C1 C20 C32 -110.7(3) . . . . ?
N1 C1 C20 C32 66.0(3) . . . . ?
C2 C1 C20 C26 4.9(4) . . . . ?
N1 C1 C20 C26 -178.4(2) . . . . ?
C18 C19 C20 C1 -96.0(3) . . . . ?
N4 C19 C20 C1 80.1(3) . . . . ?
C18 C19 C20 C32 140.0(3) . . . . ?
N4 C19 C20 C32 -43.9(3) . . . . ?
C18 C19 C20 C26 23.7(4) . . . . ?
N4 C19 C20 C26 -160.3(2) . . . . ?
C11 C10 C27 C31 55.2(3) . . . . ?
C9 C10 C27 C31 177.4(3) . . . . ?
C23 C10 C27 C31 -64.2(3) . . . . ?
C11 C10 C27 C28 -130.8(3) . . . . ?
C9 C10 C27 C28 -8.6(4) . . . . ?
C23 C10 C27 C28 109.8(3) . . . . ?
C31 C27 C28 C29 0.6(4) . . . . ?
C10 C27 C28 C29 -173.7(2) . . . . ?
C27 C28 C29 N5 0.4(4) . . . . ?
C28 C27 C31 C30 -0.5(4) . . . . ?
C10 C27 C31 C30 173.8(3) . . . . ?
N5 C30 C31 C27 -0.5(5) . . . . ?
C1 C20 C32 C33 -155.1(2) . . . . ?
C19 C20 C32 C33 -30.5(3) . . . . ?
C26 C20 C32 C33 87.3(3) . . . . ?
C1 C20 C32 C36 30.5(3) . . . . ?
C19 C20 C32 C36 155.0(2) . . . . ?
C26 C20 C32 C36 -87.1(3) . . . . ?
C36 C32 C33 C34 -1.2(4) . . . . ?
C20 C32 C33 C34 -175.8(2) . . . . ?
C32 C33 C34 N6 1.2(5) . . . . ?
N6 C35 C36 C32 0.7(4) . . . . ?
C33 C32 C36 C35 0.3(4) . . . . ?
C20 C32 C36 C35 175.0(2) . . . . ?
C3 C4 N1 C1 -0.1(3) . . . . ?
C5 C4 N1 C1 178.1(2) . . . . ?
C2 C1 N1 C4 -0.5(3) . . . . ?
C20 C1 N1 C4 -177.9(2) . . . . ?
C8 C9 N2 C6 -0.6(3) . . . . ?
C10 C9 N2 C6 179.8(2) . . . . ?
C7 C6 N2 C9 0.8(3) . . . . ?
C5 C6 N2 C9 176.4(2) . . . . ?
C13 C14 N3 C11 0.3(3) . . . . ?
C15 C14 N3 C11 179.5(2) . . . . ?
C12 C11 N3 C14 -0.6(3) . . . . ?
C10 C11 N3 C14 -177.6(2) . . . . ?
C17 C16 N4 C19 0.9(3) . . . . ?
C15 C16 N4 C19 -173.3(2) . . . . ?
C18 C19 N4 C16 -1.2(3) . . . . ?
C20 C19 N4 C16 -178.1(2) . . . . ?
C28 C29 N5 C30 -1.4(5) . . . . ?
C31 C30 N5 C29 1.5(5) . . . . ?
C33 C34 N6 C35 -0.2(4) . . . . ?
C36 C35 N6 C34 -0.8(4) . . . . ?
C38 C37 N7 O1 -179.8(2) 7_655 . . . ?
C38 C37 N7 C38 0.5(4) 7_655 . . . ?
C37 C38 N7 O1 179.8(2) 7_655 . . . ?
C37 C38 N7 C37 -0.5(4) 7_655 . . . ?

loop_
_geom_hbond_atom_site_label_D
_geom_hbond_atom_site_label_H
_geom_hbond_atom_site_label_A
_geom_hbond_distance_DH
_geom_hbond_distance_HA
_geom_hbond_distance_DA
_geom_hbond_angle_DHA
_geom_hbond_site_symmetry_A
O1A H1A N6 0.84 2.02 2.765(3) 146.6 4_655
C1A H1A1 N5 0.98 2.53 3.296(6) 135.3 4_645
C1A H1A3 N6 0.98 2.40 3.019(6) 120.6 4_655
N3 H3N N7 0.93(3) 2.69(3) 3.538(3) 152(2) .
N3 H3N O1 0.93(3) 1.86(3) 2.788(3) 176(3) .
N4 H4N O1W 0.81(3) 2.10(3) 2.879(3) 162(3) .
O1W H1WA N5 0.89(4) 1.89(4) 2.778(3) 172(3) 4_645
N1 H1N O1W 0.84(3) 2.11(3) 2.936(3) 168(3) .
N2 H2N O1A 0.99(3) 2.05(4) 3.017(3) 165(3) .

_refine_diff_density_max         0.381
_refine_diff_density_min         -0.473
_refine_diff_density_rms         0.072

_shelx_res_file                  
;
TITL pyC4Ppyr in C2/c
    shelx.res
    created by SHELXL-2016/6 at 13:59:08 on 24-Apr-2019
CELL  0.71073  12.7608  17.1331  31.6843   90.000   93.976   90.000
ZERR     4.00   0.0029   0.0029   0.0054    0.000    0.010    0.000
LATT   7
SYMM  - X,   Y, 1/2 - Z
SFAC  C    H    N    O
UNIT  312 368 56 24
MERG   2
OMIT     0   0   2
OMIT     1   1   1
EQIV $2 -x+3/2, y+1/2, -z+1/2
HTAB O1A N6_$2
EQIV $3 -x+3/2, y-1/2, -z+1/2
HTAB C1A N5_$3
HTAB C1A N6_$2
HTAB N3 N7
HTAB N3 O1
dfix 1.45 o1a c1a
HTAB N4 O1W
HTAB O1W N5_$3
HTAB N1 O1W
HTAB N2 O1A
FMAP   2
PLAN   20
ACTA
BOND   $H
CONF
L.S.  10
TEMP  -173.00
WGHT    0.067000
EXTI    0.004193
FVAR       0.23788
C1    1    0.676814    0.022578    0.075031    11.00000    0.02564    0.01351 =
         0.01460   -0.00190    0.00573   -0.00290
C2    1    0.586363    0.012624    0.049793    11.00000    0.02396    0.02136 =
         0.01933   -0.00613    0.00239   -0.00658
AFIX  43
H2    2    0.573732   -0.027052    0.029120    11.00000   -1.20000
AFIX   0
C3    1    0.515200    0.071628    0.059876    11.00000    0.01738    0.02614 =
         0.02481    0.00169   -0.00203   -0.00415
AFIX  43
H3    2    0.446564    0.079134    0.046911    11.00000   -1.20000
AFIX   0
C4    1    0.562464    0.116226    0.091659    11.00000    0.01487    0.01976 =
         0.02365    0.00088    0.00457   -0.00349
C5    1    0.522814    0.184428    0.115827    11.00000    0.01737    0.01885 =
         0.03273   -0.00215    0.00245    0.00016
C6    1    0.589523    0.256089    0.110015    11.00000    0.01324    0.01735 =
         0.02571   -0.00286    0.00151    0.00214
C7    1    0.587599    0.308481    0.077663    11.00000    0.01977    0.02491 =
         0.02395   -0.00018   -0.00472    0.00056
AFIX  43
H7    2    0.538602    0.308951    0.053680    11.00000   -1.20000
AFIX   0
C8    1    0.670349    0.361771    0.085729    11.00000    0.02509    0.01528 =
         0.02366    0.00118    0.00213    0.00231
AFIX  43
H8    2    0.686790    0.404582    0.068315    11.00000   -1.20000
AFIX   0
C9    1    0.722775    0.341063    0.122987    11.00000    0.01983    0.01356 =
         0.02343   -0.00275    0.00386    0.00246
C10   1    0.818450    0.376512    0.147383    11.00000    0.01751    0.01404 =
         0.01898   -0.00327    0.00221    0.00163
C11   1    0.897204    0.312749    0.158903    11.00000    0.01815    0.01449 =
         0.01662   -0.00400    0.00197   -0.00387
C12   1    0.931505    0.278624    0.196419    11.00000    0.02287    0.02333 =
         0.01443   -0.00389    0.00235   -0.00363
AFIX  43
H12   2    0.911038    0.292580    0.223676    11.00000   -1.20000
AFIX   0
C13   1    1.002872    0.218876    0.187272    11.00000    0.02029    0.02147 =
         0.01649    0.00237   -0.00009   -0.00162
AFIX  43
H13   2    1.039412    0.185707    0.207312    11.00000   -1.20000
AFIX   0
C14   1    1.009905    0.217367    0.144389    11.00000    0.01715    0.01700 =
         0.02130   -0.00178   -0.00242   -0.00192
C15   1    1.071296    0.166376    0.115767    11.00000    0.02026    0.01657 =
         0.02244    0.00073    0.00265    0.00213
C16   1    0.999033    0.115840    0.087431    11.00000    0.01590    0.01285 =
         0.02472   -0.00080    0.00681    0.00201
C17   1    1.003628    0.094738    0.046230    11.00000    0.02698    0.02282 =
         0.02236   -0.00186    0.01116   -0.00182
AFIX  43
H17   2    1.052202    0.113854    0.027307    11.00000   -1.20000
AFIX   0
C18   1    0.923752    0.039576    0.036532    11.00000    0.02529    0.02189 =
         0.02178   -0.00677    0.00789   -0.00394
AFIX  43
H18   2    0.908889    0.015301    0.009829    11.00000   -1.20000
AFIX   0
C19   1    0.871326    0.026915    0.072006    11.00000    0.01728    0.01369 =
         0.01880   -0.00374    0.00249    0.00407
C20   1    0.777059   -0.023924    0.078985    11.00000    0.02442    0.01319 =
         0.01831   -0.00115    0.00605   -0.00280
C21   1    0.409087    0.202131    0.098979    11.00000    0.01895    0.03159 =
         0.05685   -0.00605    0.00217    0.00102
AFIX 137
H21A  2    0.407763    0.214614    0.068762    11.00000   -1.50000
H21B  2    0.382305    0.246678    0.114375    11.00000   -1.50000
H21C  2    0.364882    0.156356    0.103087    11.00000   -1.50000
AFIX   0
C22   1    0.522162    0.161807    0.163130    11.00000    0.02792    0.02504 =
         0.03594   -0.00477    0.01388   -0.00473
AFIX 137
H22A  2    0.474287    0.117754    0.166178    11.00000   -1.50000
H22B  2    0.498548    0.206463    0.179309    11.00000   -1.50000
H22C  2    0.593240    0.146888    0.173836    11.00000   -1.50000
AFIX   0
C23   1    0.867947    0.437399    0.118424    11.00000    0.02145    0.01793 =
         0.02878   -0.00029    0.00640    0.00264
AFIX 137
H23A  2    0.932090    0.458606    0.132904    11.00000   -1.50000
H23B  2    0.817811    0.479827    0.112070    11.00000   -1.50000
H23C  2    0.885189    0.412206    0.092016    11.00000   -1.50000
AFIX   0
C24   1    1.137996    0.217282    0.087762    11.00000    0.01802    0.02127 =
         0.03518   -0.00312    0.00731   -0.00144
AFIX 137
H24A  2    1.180705    0.183608    0.070771    11.00000   -1.50000
H24B  2    1.184101    0.251128    0.105740    11.00000   -1.50000
H24C  2    1.091577    0.249468    0.068975    11.00000   -1.50000
AFIX   0
C25   1    1.144658    0.113591    0.143459    11.00000    0.02471    0.02486 =
         0.03853   -0.00026   -0.00072    0.00742
AFIX 137
H25A  2    1.103100    0.082125    0.162005    11.00000   -1.50000
H25B  2    1.194507    0.145852    0.160701    11.00000   -1.50000
H25C  2    1.183265    0.079054    0.125372    11.00000   -1.50000
AFIX   0
C26   1    0.771053   -0.089172    0.044989    11.00000    0.03176    0.01902 =
         0.02403   -0.00593    0.00738   -0.00359
AFIX 137
H26A  2    0.710126   -0.122539    0.048937    11.00000   -1.50000
H26B  2    0.835279   -0.120653    0.047781    11.00000   -1.50000
H26C  2    0.763956   -0.065563    0.016763    11.00000   -1.50000
AFIX   0
C27   1    0.789011    0.419962    0.187060    11.00000    0.02497    0.01709 =
         0.02218   -0.00166    0.00274    0.00480
C28   1    0.685234    0.433717    0.195281    11.00000    0.02232    0.02290 =
         0.02249    0.00192    0.00197    0.00215
AFIX  43
H28   2    0.629608    0.411688    0.177677    11.00000   -1.20000
AFIX   0
C29   1    0.663706    0.480091    0.229566    11.00000    0.03154    0.03609 =
         0.02589    0.00069    0.01020    0.01151
AFIX  43
H29   2    0.592105    0.488431    0.234712    11.00000   -1.20000
AFIX   0
C30   1    0.835724    0.498455    0.247450    11.00000    0.03717    0.04756 =
         0.04165   -0.02360   -0.01258    0.01145
AFIX  43
H30   2    0.889807    0.520426    0.265862    11.00000   -1.20000
AFIX   0
C31   1    0.865205    0.453334    0.214224    11.00000    0.02930    0.03073 =
         0.03803   -0.01945   -0.00100    0.00658
AFIX  43
H31   2    0.937457    0.445340    0.210110    11.00000   -1.20000
AFIX   0
C32   1    0.787860   -0.066194    0.121871    11.00000    0.02808    0.00934 =
         0.02192   -0.00545    0.00177   -0.00045
C33   1    0.883810   -0.088283    0.141196    11.00000    0.03036    0.01866 =
         0.03118   -0.00170    0.00551    0.00005
AFIX  43
H33   2    0.947176   -0.074468    0.129000    11.00000   -1.20000
AFIX   0
C34   1    0.886739   -0.130469    0.178261    11.00000    0.03990    0.02408 =
         0.03306    0.00097    0.00102    0.00018
AFIX  43
H34   2    0.953598   -0.144085    0.191227    11.00000   -1.20000
AFIX   0
C35   1    0.709521   -0.133125    0.178154    11.00000    0.04196    0.02892 =
         0.02743    0.00196    0.00558   -0.00843
AFIX  43
H35   2    0.647534   -0.149227    0.190669    11.00000   -1.20000
AFIX   0
C36   1    0.699136   -0.089897    0.141258    11.00000    0.02789    0.02158 =
         0.02609    0.00201    0.00569   -0.00466
AFIX  43
H36   2    0.631285   -0.076460    0.129213    11.00000   -1.20000
AFIX   0
C37   1    0.794929    0.211542    0.033563    11.00000    0.02480    0.02111 =
         0.02016    0.00441    0.00468   -0.00011
C38   1    0.792944    0.317038   -0.012634    11.00000    0.02670    0.02094 =
         0.01692    0.00414    0.00371    0.00269
N1    3    0.660869    0.085671    0.100496    11.00000    0.01838    0.01952 =
         0.01532   -0.00267    0.00062   -0.00291
N2    3    0.673493    0.275972    0.137730    11.00000    0.01668    0.01729 =
         0.02092    0.00058    0.00057   -0.00051
N3    3    0.945246    0.274444    0.127331    11.00000    0.01743    0.01742 =
         0.01456   -0.00066    0.00214    0.00065
N4    3    0.917447    0.074780    0.102910    11.00000    0.02274    0.01557 =
         0.01804   -0.00197    0.00743   -0.00194
N5    3    0.735892    0.513440    0.255543    11.00000    0.04276    0.04646 =
         0.02685   -0.01167   -0.00194    0.01785
N6    3    0.802033   -0.153337    0.197040    11.00000    0.05042    0.03330 =
         0.02581    0.00700    0.00089   -0.00554
N7    3    0.839340    0.278766    0.021164    11.00000    0.02327    0.02073 =
         0.01673    0.00018    0.00513    0.00093
O1    4    0.923817    0.306674    0.040903    11.00000    0.02467    0.02991 =
         0.01891    0.00117   -0.00156   -0.00619
O1W   4    0.803831    0.108101    0.176195    11.00000    0.02879    0.02588 =
         0.01576    0.00227    0.00360   -0.00579
O1A   4    0.682399    0.251805    0.232220    11.00000    0.10036    0.06984 =
         0.02973   -0.00872    0.01520   -0.04998
AFIX   3
H1A   2    0.700783    0.291295    0.246601    11.00000   -1.50000
AFIX   0
C1A   1    0.678886    0.193225    0.256178    11.00000    0.18397    0.07917 =
         0.08605   -0.00945    0.01331    0.00234
AFIX 137
H1A1  2    0.738680    0.158924    0.251891    11.00000   -1.50000
H1A2  2    0.613241    0.164697    0.249542    11.00000   -1.50000
H1A3  2    0.682007    0.210531    0.285719    11.00000   -1.50000
AFIX   0
H3N   2    0.937995    0.287402    0.098827    11.00000    0.02915
H37   2    0.835325    0.183860    0.057714    11.00000    0.02078
H4N   2    0.896076    0.078895    0.126238    11.00000    0.01408
H38   2    0.830959    0.364003   -0.019174    11.00000    0.02315
H1WA  2    0.795258    0.080142    0.199563    11.00000    0.05352
H1N   2    0.700896    0.099188    0.121185    11.00000    0.01627
H1WB  2    0.839155    0.153482    0.189495    11.00000    0.05800
H2N   2    0.686337    0.261533    0.167988    11.00000    0.05788
HKLF    4


REM  pyC4Ppyr in C2/c
REM R1 =  0.0644 for    3948 Fo > 4sig(Fo)  and  0.1191 for all    6385 data
REM    482 parameters refined using      1 restraints

END

WGHT      0.0831      0.0000

REM Highest difference peak  0.381,  deepest hole -0.473,  1-sigma level  0.072
Q1    1   1.0363  0.1334  0.1014  11.00000  0.05    0.38
Q2    1   1.0345  0.1928  0.1278  11.00000  0.05    0.29
Q3    1   1.0220  0.0894  0.0740  11.00000  0.05    0.28
Q4    1   0.4789  0.1998  0.1111  11.00000  0.05    0.27
Q5    1   0.5512  0.2224  0.1181  11.00000  0.05    0.27
Q6    1   0.5645  0.2560  0.2505  11.00000  0.05    0.26
Q7    1   0.8525  0.3983  0.1297  11.00000  0.05    0.26
Q8    1   1.0921  0.1427  0.1290  11.00000  0.05    0.26
Q9    1   0.7820 -0.0554  0.0964  11.00000  0.05    0.25
Q10   1   0.5426  0.1443  0.1115  11.00000  0.05    0.25
Q11   1   0.6665  0.0428  0.0891  11.00000  0.05    0.24
Q12   1   0.4887  0.0903  0.1697  11.00000  0.05    0.24
Q13   1   0.6017  0.0771  0.0482  11.00000  0.05    0.24
Q14   1   0.3972  0.2471  0.1271  11.00000  0.05    0.23
Q15   1   0.8593  0.3484  0.1537  11.00000  0.05    0.23
Q16   1   0.5153  0.1717  0.1382  11.00000  0.05    0.23
Q17   1   0.8212  0.3428  0.1407  11.00000  0.05    0.23
Q18   1   0.8870  0.2902  0.1763  11.00000  0.05    0.23
Q19   1   0.8630 -0.2025  0.2085  11.00000  0.05    0.23
Q20   1   0.9410  0.2966  0.2173  11.00000  0.05    0.22
;
_shelx_res_checksum              95436
####################################################################### 
# 
# This file contains crystal structure data downloaded from the 
# Cambridge Structural Database (CSD) hosted by the Cambridge 
# Crystallographic Data Centre (CCDC).
# 
# Full information about CCDC data access policies and citation 
# guidelines are available at http://www.ccdc.cam.ac.uk/access/V1 
# 
# Audit and citation data items may have been added by the CCDC. 
# Please retain this information to preserve the provenance of 
# this file and to allow appropriate attribution of the data. 
# 
#######################################################################

data_shelx_CCDC3
_database_code_depnum_ccdc_archive 'CCDC 1976061'
loop_
_audit_author_name
_audit_author_address
'Vincent Lynch'
;The University of Texas at Austin
United States of America
;
_audit_update_record             
;
2020-02-20 deposited with the CCDC.	2020-04-20 downloaded from the CCDC.
;

_audit_creation_method           SHELXL-2016/6
_shelx_SHELXL_version_number     2016/6
_chemical_name_systematic        ?
_chemical_name_common            ?
_chemical_melting_point          ?
_chemical_formula_moiety         'C4 H4 N2 O2'
_chemical_formula_sum            'C4 H4 N2 O2'
_chemical_formula_weight         112.09

loop_
_atom_type_symbol
_atom_type_description
_atom_type_scat_dispersion_real
_atom_type_scat_dispersion_imag
_atom_type_scat_source
C C 0.0033 0.0016 'International Tables Vol C Tables 4.2.6.8 and 6.1.1.4'
H H 0.0000 0.0000 'International Tables Vol C Tables 4.2.6.8 and 6.1.1.4'
N N 0.0061 0.0033 'International Tables Vol C Tables 4.2.6.8 and 6.1.1.4'
O O 0.0106 0.0060 'International Tables Vol C Tables 4.2.6.8 and 6.1.1.4'

_space_group_crystal_system      orthorhombic
_space_group_IT_number           62
_space_group_name_H-M_alt        'P n m a'
_space_group_name_Hall           '-P 2ac 2n'

_shelx_space_group_comment       
;
The symmetry employed for this shelxl refinement is uniquely defined
by the following loop, which should always be used as a source of
symmetry information in preference to the above space-group names.
They are only intended as comments.
;

loop_
_space_group_symop_operation_xyz
'x, y, z'
'-x+1/2, -y, z+1/2'
'-x, y+1/2, -z'
'x+1/2, -y+1/2, -z+1/2'
'-x, -y, -z'
'x-1/2, y, -z-1/2'
'x, -y-1/2, z'
'-x-1/2, y-1/2, z-1/2'

_cell_length_a                   11.866(3)
_cell_length_b                   11.883(3)
_cell_length_c                   6.3933(15)
_cell_angle_alpha                90
_cell_angle_beta                 90
_cell_angle_gamma                90
_cell_volume                     901.4(4)
_cell_formula_units_Z            8
_cell_measurement_temperature    100(2)
_cell_measurement_reflns_used    708
_cell_measurement_theta_min      3.43
_cell_measurement_theta_max      24.3

_exptl_crystal_description       needle
_exptl_crystal_colour            colorless
_exptl_crystal_density_meas      ?
_exptl_crystal_density_method    ?
_exptl_crystal_density_diffrn    1.652
_exptl_crystal_F_000             464
_exptl_transmission_factor_min   ?
_exptl_transmission_factor_max   ?
_exptl_crystal_size_max          0.430
_exptl_crystal_size_mid          0.160
_exptl_crystal_size_min          0.070
_exptl_absorpt_coefficient_mu    0.136
_shelx_estimated_absorpt_T_min   0.944
_shelx_estimated_absorpt_T_max   0.991
_exptl_absorpt_correction_type   multi-scan
_exptl_absorpt_correction_T_min  0.823
_exptl_absorpt_correction_T_max  1.00
_exptl_absorpt_process_details   
;
SADABS. G. M. Sheldrick
;
_exptl_absorpt_special_details   ?
_diffrn_ambient_temperature      100(2)
_diffrn_radiation_wavelength     0.71073
_diffrn_radiation_type           MoK\a
_diffrn_source                   'fine focus sealed tube'
_diffrn_measurement_device_type  'Nonius Kappa CCD with a Bruker Apex II CCD'
_diffrn_measurement_method       \w-scans
_diffrn_detector_area_resol_mean ?
_diffrn_reflns_number            6876
_diffrn_reflns_av_unetI/netI     0.0704
_diffrn_reflns_av_R_equivalents  0.0699
_diffrn_reflns_limit_h_min       -15
_diffrn_reflns_limit_h_max       15
_diffrn_reflns_limit_k_min       -15
_diffrn_reflns_limit_k_max       15
_diffrn_reflns_limit_l_min       -8
_diffrn_reflns_limit_l_max       8
_diffrn_reflns_theta_min         3.429
_diffrn_reflns_theta_max         28.332
_diffrn_reflns_theta_full        25.242
_diffrn_measured_fraction_theta_max 0.997
_diffrn_measured_fraction_theta_full 1.000
_diffrn_reflns_Laue_measured_fraction_max 0.997
_diffrn_reflns_Laue_measured_fraction_full 1.000
_diffrn_reflns_point_group_measured_fraction_max 0.997
_diffrn_reflns_point_group_measured_fraction_full 1.000
_reflns_number_total             1170
_reflns_number_gt                709
_reflns_threshold_expression     'I > 2\s(I)'
_reflns_Friedel_coverage         0.000
_reflns_Friedel_fraction_max     .
_reflns_Friedel_fraction_full    .

_reflns_special_details          
;
 Reflections were merged by SHELXL according to the crystal
 class for the calculation of statistics and refinement.
 
 _reflns_Friedel_fraction is defined as the number of unique
 Friedel pairs measured divided by the number that would be
 possible theoretically, ignoring centric projections and
 systematic absences.
;


_computing_data_collection       'Apex II release 2010, Bruker AXS, Inc.'
_computing_cell_refinement       'Apex II release 2010, Bruker AXS, Inc.'
_computing_data_reduction        'Apex II release 2010, Bruker AXS, Inc.'

_computing_structure_solution    
;

Sheldrick, G. M. (2015).  SHELXT.  Acta Cryst. A71, 3-8.

;
_computing_structure_refinement  'Shelxl-2016/6, Sheldrick, G. M.'
_computing_molecular_graphics    'XP SHELXTL/PC, Siemens Analytical'
_computing_publication_material  'SHELXL-2016/6, Sheldrick, G. M.'


_refine_special_details          ?
_refine_ls_structure_factor_coef Fsqd
_refine_ls_matrix_type           full
_refine_ls_weighting_scheme      calc
_refine_ls_weighting_details     
'w=1/[\s^2^(Fo^2^)+(0.0236P)^2^+0.4229P] where P=(Fo^2^+2Fc^2^)/3'
_atom_sites_solution_primary     ?
_atom_sites_solution_secondary   ?
_atom_sites_solution_hydrogens   geom
_refine_ls_hydrogen_treatment    constr
_refine_ls_extinction_method     none
_refine_ls_extinction_coef       .
_refine_ls_number_reflns         1170
_refine_ls_number_parameters     85
_refine_ls_number_restraints     0
_refine_ls_R_factor_all          0.0860
_refine_ls_R_factor_gt           0.0448
_refine_ls_wR_factor_ref         0.1108
_refine_ls_wR_factor_gt          0.0951
_refine_ls_goodness_of_fit_ref   1.041
_refine_ls_restrained_S_all      1.041
_refine_ls_shift/su_max          0.000
_refine_ls_shift/su_mean         0.000

loop_
_atom_site_label
_atom_site_type_symbol
_atom_site_fract_x
_atom_site_fract_y
_atom_site_fract_z
_atom_site_U_iso_or_equiv
_atom_site_adp_type
_atom_site_occupancy
_atom_site_site_symmetry_order
_atom_site_calc_flag
_atom_site_refinement_flags_posn
_atom_site_refinement_flags_adp
_atom_site_refinement_flags_occupancy
_atom_site_disorder_assembly
_atom_site_disorder_group
C1 C 0.4826(2) 0.250000 0.4951(4) 0.0129(6) Uani 1 2 d S T P . .
H1 H 0.562159 0.250000 0.512414 0.015 Uiso 1 2 calc R U P . .
C2 C 0.4152(2) 0.250000 0.6662(4) 0.0144(6) Uani 1 2 d S T P . .
H2 H 0.447862 0.250000 0.801833 0.017 Uiso 1 2 calc R U P . .
C3 C 0.2563(2) 0.250000 0.4500(4) 0.0142(6) Uani 1 2 d S T P . .
H3 H 0.176749 0.250000 0.432697 0.017 Uiso 1 2 calc R U P . .
C4 C 0.3243(2) 0.250000 0.2786(4) 0.0126(6) Uani 1 2 d S T P . .
H4 H 0.291689 0.250000 0.142848 0.015 Uiso 1 2 calc R U P . .
C5 C 0.61252(16) 0.49101(15) -0.0239(3) 0.0134(4) Uani 1 1 d . . . . .
H5 H 0.691768 0.485515 -0.042456 0.016 Uiso 1 1 calc R U . . .
C6 C 0.54421(15) 0.49413(14) -0.1942(3) 0.0130(4) Uani 1 1 d . . . . .
H6 H 0.576077 0.489089 -0.330224 0.016 Uiso 1 1 calc R U . . .
N1 N 0.43819(18) 0.250000 0.2993(3) 0.0111(5) Uani 1 2 d S T P . .
N2 N 0.30100(18) 0.250000 0.6455(3) 0.0137(5) Uani 1 2 d S T P . .
N3 N 0.56920(13) 0.49563(12) 0.1723(2) 0.0127(4) Uani 1 1 d . . . . .
O1 O 0.50247(15) 0.250000 0.1344(3) 0.0154(4) Uani 1 2 d S T P . .
O2 O 0.23586(16) 0.250000 0.8076(3) 0.0255(5) Uani 1 2 d S T P . .
O3 O 0.63436(11) 0.48907(11) 0.3352(2) 0.0187(4) Uani 1 1 d . . . . .

loop_
_atom_site_aniso_label
_atom_site_aniso_U_11
_atom_site_aniso_U_22
_atom_site_aniso_U_33
_atom_site_aniso_U_23
_atom_site_aniso_U_13
_atom_site_aniso_U_12
C1 0.0097(13) 0.0157(13) 0.0133(14) 0.000 -0.0018(10) 0.000
C2 0.0154(14) 0.0161(13) 0.0117(13) 0.000 -0.0021(12) 0.000
C3 0.0136(13) 0.0179(13) 0.0110(13) 0.000 -0.0016(11) 0.000
C4 0.0113(13) 0.0155(13) 0.0111(14) 0.000 -0.0021(10) 0.000
C5 0.0127(9) 0.0136(9) 0.0139(10) 0.0019(7) 0.0024(7) 0.0011(7)
C6 0.0127(10) 0.0144(9) 0.0118(9) 0.0006(8) 0.0034(8) -0.0002(7)
N1 0.0117(11) 0.0135(11) 0.0081(11) 0.000 0.0018(9) 0.000
N2 0.0109(11) 0.0209(12) 0.0093(12) 0.000 0.0016(9) 0.000
N3 0.0118(8) 0.0155(8) 0.0110(8) 0.0006(7) -0.0028(6) -0.0013(6)
O1 0.0148(10) 0.0231(10) 0.0082(9) 0.000 0.0048(7) 0.000
O2 0.0187(11) 0.0496(13) 0.0083(11) 0.000 0.0066(8) 0.000
O3 0.0141(8) 0.0324(8) 0.0095(7) 0.0009(6) -0.0054(5) 0.0004(6)

_geom_special_details            
;
 All esds (except the esd in the dihedral angle between two l.s. planes)
 are estimated using the full covariance matrix.  The cell esds are taken
 into account individually in the estimation of esds in distances, angles
 and torsion angles; correlations between esds in cell parameters are only
 used when they are defined by crystal symmetry.  An approximate (isotropic)
 treatment of cell esds is used for estimating esds involving l.s. planes.
;

loop_
_geom_bond_atom_site_label_1
_geom_bond_atom_site_label_2
_geom_bond_distance
_geom_bond_site_symmetry_2
_geom_bond_publ_flag
C1 C2 1.356(4) . ?
C1 N1 1.359(3) . ?
C1 H1 0.9500 . ?
C2 N2 1.361(3) . ?
C2 H2 0.9500 . ?
C3 N2 1.358(3) . ?
C3 C4 1.361(4) . ?
C3 H3 0.9500 . ?
C4 N1 1.358(3) . ?
C4 H4 0.9500 . ?
C5 N3 1.357(2) . ?
C5 C6 1.358(3) . ?
C5 H5 0.9500 . ?
C6 N3 1.358(2) 5_665 ?
C6 H6 0.9500 . ?
N1 O1 1.301(3) . ?
N2 O2 1.293(3) . ?
N3 O3 1.2996(19) . ?

loop_
_geom_angle_atom_site_label_1
_geom_angle_atom_site_label_2
_geom_angle_atom_site_label_3
_geom_angle
_geom_angle_site_symmetry_1
_geom_angle_site_symmetry_3
_geom_angle_publ_flag
C2 C1 N1 121.0(2) . . ?
C2 C1 H1 119.5 . . ?
N1 C1 H1 119.5 . . ?
C1 C2 N2 120.6(2) . . ?
C1 C2 H2 119.7 . . ?
N2 C2 H2 119.7 . . ?
N2 C3 C4 120.6(3) . . ?
N2 C3 H3 119.7 . . ?
C4 C3 H3 119.7 . . ?
N1 C4 C3 120.8(2) . . ?
N1 C4 H4 119.6 . . ?
C3 C4 H4 119.6 . . ?
N3 C5 C6 120.94(17) . . ?
N3 C5 H5 119.5 . . ?
C6 C5 H5 119.5 . . ?
C5 C6 N3 120.73(16) . 5_665 ?
C5 C6 H6 119.6 . . ?
N3 C6 H6 119.6 5_665 . ?
O1 N1 C4 120.3(2) . . ?
O1 N1 C1 121.3(2) . . ?
C4 N1 C1 118.4(2) . . ?
O2 N2 C3 120.3(2) . . ?
O2 N2 C2 121.2(2) . . ?
C3 N2 C2 118.6(2) . . ?
O3 N3 C5 120.88(16) . . ?
O3 N3 C6 120.79(15) . 5_665 ?
C5 N3 C6 118.32(15) . 5_665 ?

loop_
_geom_torsion_atom_site_label_1
_geom_torsion_atom_site_label_2
_geom_torsion_atom_site_label_3
_geom_torsion_atom_site_label_4
_geom_torsion
_geom_torsion_site_symmetry_1
_geom_torsion_site_symmetry_2
_geom_torsion_site_symmetry_3
_geom_torsion_site_symmetry_4
_geom_torsion_publ_flag
N1 C1 C2 N2 0.000(1) . . . . ?
N2 C3 C4 N1 0.000(0) . . . . ?
N3 C5 C6 N3 1.4(3) . . . 5_665 ?
C3 C4 N1 O1 180.000(0) . . . . ?
C3 C4 N1 C1 0.000(0) . . . . ?
C2 C1 N1 O1 180.000(0) . . . . ?
C2 C1 N1 C4 0.000(0) . . . . ?
C4 C3 N2 O2 180.000(0) . . . . ?
C4 C3 N2 C2 0.000(0) . . . . ?
C1 C2 N2 O2 180.000(0) . . . . ?
C1 C2 N2 C3 0.000(0) . . . . ?
C6 C5 N3 O3 177.81(16) . . . . ?
C6 C5 N3 C6 -1.4(3) . . . 5_665 ?

_refine_diff_density_max         0.258
_refine_diff_density_min         -0.344
_refine_diff_density_rms         0.063

_shelx_res_file                  
;
TITL shelxt_a.res in Pnma colorless needle
    shelx.res
    created by SHELXL-2016/6 at 16:48:13 on 11-Apr-2019
rem isor .01 0.02
CELL 0.71073 11.8658 11.8827 6.3933 90 90 90
ZERR 8 0.0027 0.0027 0.0015 0 0 0
LATT 1
SYMM 0.5-X,-Y,0.5+Z
SYMM -X,0.5+Y,-Z
SYMM 0.5+X,0.5-Y,0.5-Z
SFAC C H N O
UNIT 32 32 16 16

L.S. 10
PLAN  20
TEMP -173
BOND $H
CONF
size .43 .16 .07
LIST 4
fmap 2
acta
MERG 2
REM <olex2.extras>
REM <HklSrc "%.\\NN-dioxidefinal.hkl">
REM </olex2.extras>

WGHT    0.023600    0.422900
FVAR       0.10222
C1    1    0.482641    0.250000    0.495120    10.50000    0.00966    0.01571 =
         0.01332    0.00000   -0.00179    0.00000
AFIX  43
H1    2    0.562159    0.250000    0.512414    10.50000   -1.20000
AFIX   0
C2    1    0.415155    0.250000    0.666205    10.50000    0.01536    0.01612 =
         0.01174    0.00000   -0.00208    0.00000
AFIX  43
H2    2    0.447862    0.250000    0.801833    10.50000   -1.20000
AFIX   0
C3    1    0.256267    0.250000    0.449989    10.50000    0.01362    0.01794 =
         0.01102    0.00000   -0.00161    0.00000
AFIX  43
H3    2    0.176749    0.250000    0.432697    10.50000   -1.20000
AFIX   0
C4    1    0.324279    0.250000    0.278573    10.50000    0.01125    0.01549 =
         0.01112    0.00000   -0.00214    0.00000
AFIX  43
H4    2    0.291689    0.250000    0.142848    10.50000   -1.20000
AFIX   0

C5    1    0.612520    0.491009   -0.023949    11.00000    0.01268    0.01364 =
         0.01388    0.00187    0.00237    0.00110
AFIX  43
H5    2    0.691768    0.485515   -0.042456    11.00000   -1.20000
AFIX   0
C6    1    0.544210    0.494125   -0.194230    11.00000    0.01273    0.01441 =
         0.01176    0.00065    0.00335   -0.00020
AFIX  43
H6    2    0.576077    0.489089   -0.330224    11.00000   -1.20000
AFIX   0

N1    3    0.438194    0.250000    0.299275    10.50000    0.01171    0.01352 =
         0.00813    0.00000    0.00184    0.00000
N2    3    0.300997    0.250000    0.645548    10.50000    0.01093    0.02089 =
         0.00932    0.00000    0.00162    0.00000
N3    3    0.569201    0.495632    0.172277    11.00000    0.01178    0.01547 =
         0.01099    0.00061   -0.00276   -0.00128
O1    4    0.502472    0.250000    0.134401    10.50000    0.01484    0.02312 =
         0.00823    0.00000    0.00477    0.00000
O2    4    0.235860    0.250000    0.807615    10.50000    0.01867    0.04958 =
         0.00826    0.00000    0.00658    0.00000
O3    4    0.634360    0.489075    0.335214    11.00000    0.01415    0.03245 =
         0.00955    0.00087   -0.00541    0.00042
HKLF 4


REM  shelxt_a.res in Pnma colorless needle
REM R1 =  0.0448 for     709 Fo > 4sig(Fo)  and  0.0860 for all    1170 data
REM     85 parameters refined using      0 restraints

END

WGHT      0.0236      0.4229

REM Highest difference peak  0.258,  deepest hole -0.344,  1-sigma level  0.063
Q1    1   0.5816  0.2500  0.1420  10.50000  0.05    0.26
Q2    1   0.4419  0.2910  0.5572  11.00000  0.05    0.24
Q3    1   0.3705  0.2500  0.6579  10.50000  0.05    0.19
Q4    1   0.5989  0.5122  0.0744  11.00000  0.05    0.19
Q5    1   0.6581  0.5786  0.3891  11.00000  0.05    0.19
Q6    1   0.2763  0.2500  0.5485  10.50000  0.05    0.18
Q7    1   0.6405  0.4186  0.3456  11.00000  0.05    0.18
Q8    1   0.4880  0.4589 -0.1863  11.00000  0.05    0.17
Q9    1   0.4385  0.2967  0.7306  11.00000  0.05    0.17
Q10   1   0.2044  0.3012  0.0501  11.00000  0.05    0.17
Q11   1   0.5785  0.2660  0.4263  11.00000  0.05    0.17
Q12   1   0.3824  0.2759  0.2889  11.00000  0.05    0.16
Q13   1   0.5704  0.4539 -0.1023  11.00000  0.05    0.16
Q14   1   0.5983  0.5299  0.4415  11.00000  0.05    0.16
Q15   1   0.7406  0.4470  0.0267  11.00000  0.05    0.16
Q16   1   0.4953  0.5203 -0.1630  11.00000  0.05    0.15
Q17   1   0.4631  0.2934  0.3997  11.00000  0.05    0.15
Q18   1   0.2614  0.2500  0.9475  10.50000  0.05    0.15
Q19   1   0.5782  0.5848 -0.4691  11.00000  0.05    0.15
Q20   1   0.5655  0.4345  0.3353  11.00000  0.05    0.15
;
_shelx_res_checksum              44778
####################################################################### 
# 
# This file contains crystal structure data downloaded from the 
# Cambridge Structural Database (CSD) hosted by the Cambridge 
# Crystallographic Data Centre (CCDC).
# 
# Full information about CCDC data access policies and citation 
# guidelines are available at http://www.ccdc.cam.ac.uk/access/V1 
# 
# Audit and citation data items may have been added by the CCDC. 
# Please retain this information to preserve the provenance of 
# this file and to allow appropriate attribution of the data. 
# 
#######################################################################

data_shelx_CCDC4
_database_code_depnum_ccdc_archive 'CCDC 1976060'
loop_
_audit_author_name
_audit_author_address
'Vincent Lynch'
;The University of Texas at Austin
United States of America
;
_audit_update_record             
;
2020-02-20 deposited with the CCDC.	2020-04-20 downloaded from the CCDC.
;

# start Validation Reply Form
_vrf_PLAT094_shelx               
;
PROBLEM: Ratio of Maximum / Minimum Residual Density ....       4.32 Report
RESPONSE: The large peak, ~1.1 e-/A3, is centered in the region of the 
disordered solvent.  It is not clear why this electron density wasn't 
removed by the SQUEEZE utility.
;
_vrf_PLAT097_shelx               
;
PROBLEM: Large Reported Max.  (Positive) Residual Density       1.09 eA-3  
RESPONSE: see above
;
_vrf_PLAT415_shelx               
;
PROBLEM: Short Inter D-H..H-X       H2O      ..H22B     .       1.97 Ang.  
RESPONSE: H22B is a methyl group H atom where the geometry of the methyl 
hydrogen atoms were idealized.  
;
_vrf_PLAT420_shelx               
;
PROBLEM: D-H Without Acceptor       O1       --H1O      .     Please Check 
RESPONSE: The hydroxyl group, O1-H1O, is directed toward the region of the 
disordered solvent, which was 'SQUEEZED' out.
;
# end Validation Reply Form

_audit_creation_method           SHELXL-2016/6
_shelx_SHELXL_version_number     2016/6
_chemical_name_systematic        ?
_chemical_name_common            ?
_chemical_melting_point          ?
_chemical_formula_moiety         ' 2 C38 H40 N4 O2, 2 C H4 O, C4 H4 N2 O2'
_chemical_formula_sum            'C82 H92 N10 O8'
_chemical_formula_weight         1345.65

loop_
_atom_type_symbol
_atom_type_description
_atom_type_scat_dispersion_real
_atom_type_scat_dispersion_imag
_atom_type_scat_source
C C 0.0033 0.0016 'International Tables Vol C Tables 4.2.6.8 and 6.1.1.4'
H H 0.0000 0.0000 'International Tables Vol C Tables 4.2.6.8 and 6.1.1.4'
N N 0.0061 0.0033 'International Tables Vol C Tables 4.2.6.8 and 6.1.1.4'
O O 0.0106 0.0060 'International Tables Vol C Tables 4.2.6.8 and 6.1.1.4'

_space_group_crystal_system      trigonal
_space_group_IT_number           148
_space_group_name_H-M_alt        'R -3 :H'
_space_group_name_Hall           '-R 3'

_shelx_space_group_comment       
;
The symmetry employed for this shelxl refinement is uniquely defined
by the following loop, which should always be used as a source of
symmetry information in preference to the above space-group names.
They are only intended as comments.
;

loop_
_space_group_symop_operation_xyz
'x, y, z'
'-y, x-y, z'
'-x+y, -x, z'
'x+2/3, y+1/3, z+1/3'
'-y+2/3, x-y+1/3, z+1/3'
'-x+y+2/3, -x+1/3, z+1/3'
'x+1/3, y+2/3, z+2/3'
'-y+1/3, x-y+2/3, z+2/3'
'-x+y+1/3, -x+2/3, z+2/3'
'-x, -y, -z'
'y, -x+y, -z'
'x-y, x, -z'
'-x+2/3, -y+1/3, -z+1/3'
'y+2/3, -x+y+1/3, -z+1/3'
'x-y+2/3, x+1/3, -z+1/3'
'-x+1/3, -y+2/3, -z+2/3'
'y+1/3, -x+y+2/3, -z+2/3'
'x-y+1/3, x+2/3, -z+2/3'

_cell_length_a                   43.6284(11)
_cell_length_b                   43.6284(11)
_cell_length_c                   10.7942(3)
_cell_angle_alpha                90
_cell_angle_beta                 90
_cell_angle_gamma                120
_cell_volume                     17793.4(10)
_cell_formula_units_Z            9
_cell_measurement_temperature    100(2)
_cell_measurement_reflns_used    14633
_cell_measurement_theta_min      2.15
_cell_measurement_theta_max      25.4

_exptl_crystal_description       prism
_exptl_crystal_colour            yellow
_exptl_crystal_density_meas      ?
_exptl_crystal_density_method    ?
_exptl_crystal_density_diffrn    1.130
_exptl_crystal_F_000             6462
_exptl_transmission_factor_min   ?
_exptl_transmission_factor_max   ?
_exptl_crystal_size_max          0.290
_exptl_crystal_size_mid          0.150
_exptl_crystal_size_min          0.130
_exptl_absorpt_coefficient_mu    0.074
_shelx_estimated_absorpt_T_min   0.979
_shelx_estimated_absorpt_T_max   0.990
_exptl_absorpt_correction_type   multi-scan
_exptl_absorpt_correction_T_min  0.717
_exptl_absorpt_correction_T_max  1.00
_exptl_absorpt_process_details   
;
CrysAlisPro 1.171.40.53 (Rigaku Oxford Diffraction, 2019)
Empirical absorption correction using spherical harmonics,
 implemented in SCALE3 ABSPACK scaling algorithm.
;


_exptl_absorpt_special_details   ?
_diffrn_ambient_temperature      100(2)
_diffrn_radiation_wavelength     0.71073
_diffrn_radiation_type           MoK\a
_diffrn_source                   'fine focus sealed tube'
_diffrn_measurement_device_type  'Rigaku AFC-12 with a Saturn 724+ CCD'
_diffrn_measurement_method       \w-scans
_diffrn_detector_area_resol_mean ?
_diffrn_reflns_number            7231
_diffrn_reflns_av_unetI/netI     0.0534
_diffrn_reflns_av_R_equivalents  ?
_diffrn_reflns_limit_h_min       -52
_diffrn_reflns_limit_h_max       25
_diffrn_reflns_limit_k_min       -52
_diffrn_reflns_limit_k_max       52
_diffrn_reflns_limit_l_min       -13
_diffrn_reflns_limit_l_max       13
_diffrn_reflns_theta_min         2.173
_diffrn_reflns_theta_max         25.349
_diffrn_reflns_theta_full        25.242
_diffrn_measured_fraction_theta_max 0.999
_diffrn_measured_fraction_theta_full 0.999
_diffrn_reflns_Laue_measured_fraction_max 0.999
_diffrn_reflns_Laue_measured_fraction_full 0.999
_diffrn_reflns_point_group_measured_fraction_max 0.999
_diffrn_reflns_point_group_measured_fraction_full 0.999
_reflns_number_total             7231
_reflns_number_gt                5424
_reflns_threshold_expression     'I > 2\s(I)'
_reflns_Friedel_coverage         0.000
_reflns_Friedel_fraction_max     .
_reflns_Friedel_fraction_full    .

# SQUEEZE RESULTS (Version = 270519)
# Note: Data are Listed for all Voids in the P1 Unit Cell
# i.e. Centre of Gravity, Solvent Accessible Volume,
# Recovered number of Electrons in the Void and
# Details about the Squeezed Material
loop_
_platon_squeeze_void_nr
_platon_squeeze_void_average_x
_platon_squeeze_void_average_y
_platon_squeeze_void_average_z
_platon_squeeze_void_volume
_platon_squeeze_void_count_electrons
_platon_squeeze_void_content
1 0.000 0.000 0.000 31 8 ' '
2 0.000 0.000 0.500 616 101 ' '
3 0.333 0.667 0.167 614 101 ' '
4 0.333 0.667 0.667 30 8 ' '
5 0.667 0.333 0.833 616 101 ' '
6 0.667 0.333 0.333 30 8 ' '
_platon_squeeze_void_probe_radius 1.20
_platon_squeeze_details          ?


_reflns_special_details          
;
 Structure factors included contributions from the .fab file.
 
 _reflns_Friedel_fraction is defined as the number of unique
 Friedel pairs measured divided by the number that would be
 possible theoretically, ignoring centric projections and
 systematic absences.
;


_computing_data_collection       'CrystalClear (Rigaku Inc., 2008)'
_computing_cell_refinement       'CrystalClear (Rigaku Inc., 2008)'
_computing_data_reduction        
'CrysAlisPro 1.171.40.53, Rigaku Oxford Diffraction, 2019'

_computing_structure_solution    
;

Sheldrick. G. M.  (2015) SHELXT. Acta Cryst. A71, 3-8.

;
_computing_structure_refinement  'SHELXL-2016/6 (Sheldrick, 2015)'
_computing_molecular_graphics    'XP SHELXTL/PC, Siemens Analytical'
_computing_publication_material  'XP SHELXTL/PC, Siemens Analytical'


_refine_special_details          
;
 Refined as a 2-component twin.
 The complex resides around a crystallographic inversion center at 
1/2, 0, 1/2.
 There was some disorder solvent molecules that could not be modeled 
adequately.  The contributions to the scattering by these disordered 
molecules were removed by use of SQUEEZE (Sluis and Spek, 1990).
;
_refine_ls_structure_factor_coef Fsqd
_refine_ls_matrix_type           full
_refine_ls_weighting_scheme      calc
_refine_ls_weighting_details     
'w=1/[\s^2^(Fo^2^)+(0.0930P)^2^+17.2975P] where P=(Fo^2^+2Fc^2^)/3'
_atom_sites_solution_primary     ?
_atom_sites_solution_secondary   ?
_atom_sites_solution_hydrogens   mixed
_refine_ls_hydrogen_treatment    constr
_refine_ls_extinction_method     none
_refine_ls_extinction_coef       .
_refine_ls_number_reflns         7231
_refine_ls_number_parameters     459
_refine_ls_number_restraints     300
_refine_ls_R_factor_all          0.0979
_refine_ls_R_factor_gt           0.0706
_refine_ls_wR_factor_ref         0.1751
_refine_ls_wR_factor_gt          0.1611
_refine_ls_goodness_of_fit_ref   1.035
_refine_ls_restrained_S_all      1.034
_refine_ls_shift/su_max          0.001
_refine_ls_shift/su_mean         0.000

loop_
_atom_site_label
_atom_site_type_symbol
_atom_site_fract_x
_atom_site_fract_y
_atom_site_fract_z
_atom_site_U_iso_or_equiv
_atom_site_adp_type
_atom_site_occupancy
_atom_site_site_symmetry_order
_atom_site_calc_flag
_atom_site_refinement_flags_posn
_atom_site_refinement_flags_adp
_atom_site_refinement_flags_occupancy
_atom_site_disorder_assembly
_atom_site_disorder_group
O1 O 0.61144(14) 0.26404(11) 0.1138(4) 0.1200(16) Uani 1 1 d . U . . .
H1O H 0.618571 0.281537 0.158331 0.180 Uiso 1 1 d R U . . .
O2 O 0.76614(6) 0.13804(7) 0.8293(2) 0.0537(7) Uani 1 1 d . U . . .
H2O H 0.777684 0.128966 0.806340 0.080 Uiso 1 1 d R U . . .
N1 N 0.56483(8) 0.12510(8) 0.6294(3) 0.0409(7) Uani 1 1 d . U . . .
H1N H 0.546321 0.104347 0.627473 0.049 Uiso 1 1 d R U . . .
N2 N 0.58853(8) 0.10757(8) 0.3442(3) 0.0412(7) Uani 1 1 d . U . . .
H2N H 0.608000 0.123084 0.377946 0.049 Uiso 1 1 d R U . . .
N3 N 0.61840(7) 0.05906(7) 0.4805(2) 0.0344(6) Uani 1 1 d . U . . .
H3N H 0.619744 0.078369 0.505757 0.041 Uiso 1 1 d R U . . .
N4 N 0.60325(8) 0.08156(8) 0.7581(3) 0.0392(7) Uani 1 1 d . U . . .
H4N H 0.621567 0.099373 0.726131 0.047 Uiso 1 1 d R U . . .
C1 C 0.58714(10) 0.13953(10) 0.7296(3) 0.0419(9) Uani 1 1 d . U . . .
C2 C 0.61286(11) 0.17256(11) 0.6952(4) 0.0514(10) Uani 1 1 d . U . . .
H2 H 0.632109 0.188860 0.745006 0.062 Uiso 1 1 calc R U . . .
C3 C 0.60577(12) 0.17820(11) 0.5723(4) 0.0509(10) Uani 1 1 d . U . . .
H3 H 0.619348 0.199061 0.524849 0.061 Uiso 1 1 calc R U . . .
C4 C 0.57601(11) 0.14844(10) 0.5336(3) 0.0440(9) Uani 1 1 d . U . . .
C5 C 0.55582(11) 0.13932(11) 0.4116(3) 0.0464(9) Uani 1 1 d . U . . .
C6 C 0.55747(10) 0.10913(10) 0.3491(3) 0.0429(9) Uani 1 1 d . U . . .
C7 C 0.53306(10) 0.08088(11) 0.2814(3) 0.0475(9) Uani 1 1 d . U . . .
H7 H 0.509108 0.074696 0.268491 0.057 Uiso 1 1 calc R U . . .
C8 C 0.54953(10) 0.06243(11) 0.2341(3) 0.0454(9) Uani 1 1 d . U . . .
H8 H 0.538579 0.041941 0.183150 0.054 Uiso 1 1 calc R U . . .
C9 C 0.58386(9) 0.07910(9) 0.2740(3) 0.0370(8) Uani 1 1 d . U . . .
C10 C 0.61283(9) 0.07034(9) 0.2527(3) 0.0395(8) Uani 1 1 d . U . . .
C11 C 0.61443(8) 0.04828(9) 0.3587(3) 0.0376(8) Uani 1 1 d . U . . .
C12 C 0.61223(9) 0.01573(10) 0.3585(3) 0.0428(9) Uani 1 1 d . U . . .
H12 H 0.609445 0.001653 0.287639 0.051 Uiso 1 1 calc R U . . .
C13 C 0.61486(9) 0.00689(9) 0.4831(4) 0.0425(9) Uani 1 1 d . U . . .
H13 H 0.613963 -0.014243 0.510392 0.051 Uiso 1 1 calc R U . . .
C14 C 0.61889(8) 0.03400(9) 0.5567(3) 0.0363(8) Uani 1 1 d . U . . .
C15 C 0.62399(9) 0.03942(9) 0.6963(3) 0.0396(8) Uani 1 1 d . U . . .
C16 C 0.59681(9) 0.04729(9) 0.7529(3) 0.0368(8) Uani 1 1 d . U . . .
C17 C 0.56487(10) 0.02673(11) 0.8056(4) 0.0479(9) Uani 1 1 d . U . . .
H17 H 0.553025 0.001697 0.813146 0.057 Uiso 1 1 calc R U . . .
C18 C 0.55206(11) 0.04908(11) 0.8476(4) 0.0504(10) Uani 1 1 d . U . . .
H18 H 0.530226 0.041664 0.888894 0.061 Uiso 1 1 calc R U . . .
C19 C 0.57656(10) 0.08297(10) 0.8185(3) 0.0411(9) Uani 1 1 d . U . . .
C20 C 0.58079(11) 0.11890(11) 0.8476(3) 0.0484(10) Uani 1 1 d . U . . .
C21 C 0.51623(11) 0.12663(13) 0.4378(4) 0.0576(11) Uani 1 1 d . U . . .
H21A H 0.505989 0.104962 0.487714 0.086 Uiso 1 1 calc R U . . .
H21B H 0.503378 0.121831 0.359258 0.086 Uiso 1 1 calc R U . . .
H21C H 0.514343 0.145082 0.483152 0.086 Uiso 1 1 calc R U . . .
C22 C 0.60539(11) 0.04944(11) 0.1312(3) 0.0503(10) Uani 1 1 d . U . . .
H22A H 0.605352 0.063997 0.062121 0.075 Uiso 1 1 calc R U . . .
H22B H 0.582251 0.027798 0.136397 0.075 Uiso 1 1 calc R U . . .
H22C H 0.623804 0.043196 0.117616 0.075 Uiso 1 1 calc R U . . .
C23 C 0.64877(10) 0.10420(10) 0.2417(4) 0.0484(9) Uani 1 1 d . U . . .
H23A H 0.653856 0.117882 0.318525 0.073 Uiso 1 1 calc R U . . .
H23B H 0.648260 0.118378 0.172170 0.073 Uiso 1 1 calc R U . . .
H23C H 0.667219 0.098040 0.227421 0.073 Uiso 1 1 calc R U . . .
C24 C 0.61867(10) 0.00462(10) 0.7539(4) 0.0488(9) Uani 1 1 d . U . . .
H24A H 0.620759 0.007052 0.844182 0.073 Uiso 1 1 calc R U . . .
H24B H 0.636751 -0.000355 0.721824 0.073 Uiso 1 1 calc R U . . .
H24C H 0.595126 -0.014874 0.732046 0.073 Uiso 1 1 calc R U . . .
C25 C 0.54713(12) 0.11412(13) 0.9110(4) 0.0614(12) Uani 1 1 d . U . . .
H25A H 0.550188 0.137380 0.931441 0.092 Uiso 1 1 calc R U . . .
H25B H 0.542820 0.100308 0.987159 0.092 Uiso 1 1 calc R U . . .
H25C H 0.526919 0.101634 0.854959 0.092 Uiso 1 1 calc R U . . .
C26 C 0.61224(13) 0.13920(12) 0.9356(4) 0.0607(12) Uani 1 1 d . U . . .
H26A H 0.633940 0.142718 0.895637 0.091 Uiso 1 1 calc R U . . .
H26B H 0.608184 0.125593 1.012076 0.091 Uiso 1 1 calc R U . . .
H26C H 0.614689 0.162251 0.955220 0.091 Uiso 1 1 calc R U . . .
C27 C 0.57116(12) 0.17246(11) 0.3296(3) 0.0506(10) Uani 1 1 d . U . . .
C28 C 0.58669(12) 0.17452(11) 0.2164(4) 0.0557(10) Uani 1 1 d . U . . .
H28 H 0.588120 0.154718 0.187419 0.067 Uiso 1 1 calc R U . . .
C29 C 0.60033(16) 0.20485(14) 0.1434(4) 0.0773(14) Uani 1 1 d . U . . .
H29 H 0.611082 0.205668 0.066049 0.093 Uiso 1 1 calc R U . . .
C30 C 0.59816(16) 0.23394(15) 0.1843(5) 0.0813(15) Uani 1 1 d . U . . .
C31 C 0.58193(16) 0.23218(14) 0.2944(4) 0.0754(14) Uani 1 1 d . U . . .
H31 H 0.579630 0.251648 0.321534 0.090 Uiso 1 1 calc R U . . .
C32 C 0.56883(14) 0.20191(13) 0.3665(4) 0.0660(13) Uani 1 1 d . U . . .
H32 H 0.557928 0.201177 0.443470 0.079 Uiso 1 1 calc R U . . .
C33 C 0.66171(9) 0.06863(9) 0.7286(3) 0.0379(8) Uani 1 1 d . U . . .
C34 C 0.67023(10) 0.08233(10) 0.8483(3) 0.0440(9) Uani 1 1 d . U . . .
H34 H 0.651906 0.075016 0.908067 0.053 Uiso 1 1 calc R U . . .
C35 C 0.70458(10) 0.10624(10) 0.8823(3) 0.0444(9) Uani 1 1 d . U . . .
H35 H 0.709502 0.115872 0.963618 0.053 Uiso 1 1 calc R U . . .
C36 C 0.73143(9) 0.11603(10) 0.7993(3) 0.0421(9) Uani 1 1 d . U . . .
C37 C 0.72343(10) 0.10276(12) 0.6805(4) 0.0554(11) Uani 1 1 d . U . . .
H37 H 0.741903 0.109429 0.621725 0.066 Uiso 1 1 calc R U . . .
C38 C 0.68882(9) 0.07986(11) 0.6461(3) 0.0480(10) Uani 1 1 d . U . . .
H38 H 0.683816 0.071759 0.562918 0.058 Uiso 1 1 calc R U . . .
O4 O 0.49911(6) 0.05472(6) 0.6102(2) 0.0421(6) Uani 1 1 d . U . . .
N5 N 0.49966(7) 0.02805(7) 0.5567(2) 0.0331(6) Uani 1 1 d . U . . .
C40 C 0.53017(9) 0.02855(10) 0.5348(3) 0.0442(9) Uani 1 1 d . U . . .
H40 H 0.551887 0.048593 0.559058 0.053 Uiso 1 1 calc R U . . .
C41 C 0.53054(9) 0.00076(10) 0.4784(3) 0.0413(9) Uani 1 1 d . U . . .
H41 H 0.552258 0.001978 0.468910 0.050 Uiso 1 1 d R U . . .
O3 O 0.64694(7) 0.13521(7) 0.5518(2) 0.0478(6) Uani 1 1 d . U . . .
H3O H 0.635734 0.142845 0.588592 0.072 Uiso 1 1 d R U . . .
C39 C 0.68349(11) 0.15781(13) 0.5764(4) 0.0654(12) Uani 1 1 d . U . . .
H39A H 0.687629 0.158821 0.665918 0.098 Uiso 1 1 calc R U . . .
H39B H 0.690905 0.181626 0.545377 0.098 Uiso 1 1 calc R U . . .
H39C H 0.697184 0.148583 0.534851 0.098 Uiso 1 1 calc R U . . .

loop_
_atom_site_aniso_label
_atom_site_aniso_U_11
_atom_site_aniso_U_22
_atom_site_aniso_U_33
_atom_site_aniso_U_23
_atom_site_aniso_U_13
_atom_site_aniso_U_12
O1 0.195(5) 0.091(3) 0.102(3) 0.035(2) 0.034(3) 0.092(3)
O2 0.0363(14) 0.0637(18) 0.0600(17) -0.0163(14) -0.0108(12) 0.0243(14)
N1 0.0476(18) 0.0471(17) 0.0377(16) -0.0028(14) 0.0009(14) 0.0309(15)
N2 0.0422(17) 0.0471(18) 0.0356(16) -0.0089(13) -0.0085(13) 0.0233(15)
N3 0.0331(15) 0.0363(16) 0.0358(16) -0.0066(13) -0.0022(12) 0.0189(13)
N4 0.0428(17) 0.0407(17) 0.0355(15) -0.0012(13) 0.0026(13) 0.0219(14)
C1 0.056(2) 0.043(2) 0.0369(19) -0.0119(16) -0.0083(17) 0.0321(19)
C2 0.063(3) 0.044(2) 0.049(2) -0.0152(18) -0.0124(19) 0.028(2)
C3 0.063(3) 0.046(2) 0.050(2) -0.0033(18) 0.0017(19) 0.031(2)
C4 0.054(2) 0.055(2) 0.0371(19) -0.0041(17) -0.0015(17) 0.038(2)
C5 0.056(2) 0.058(2) 0.040(2) -0.0018(18) -0.0017(17) 0.041(2)
C6 0.041(2) 0.054(2) 0.0351(19) 0.0029(17) -0.0029(16) 0.0255(18)
C7 0.042(2) 0.067(3) 0.038(2) -0.0015(18) -0.0040(17) 0.030(2)
C8 0.042(2) 0.054(2) 0.0335(19) -0.0100(17) -0.0079(16) 0.0194(19)
C9 0.041(2) 0.041(2) 0.0265(17) -0.0053(15) -0.0024(15) 0.0187(17)
C10 0.0361(19) 0.045(2) 0.0320(18) -0.0070(15) 0.0001(15) 0.0159(17)
C11 0.0262(17) 0.043(2) 0.041(2) -0.0117(16) -0.0009(14) 0.0157(16)
C12 0.0315(19) 0.047(2) 0.049(2) -0.0190(17) -0.0081(16) 0.0185(17)
C13 0.0367(19) 0.036(2) 0.060(2) -0.0118(17) -0.0065(17) 0.0218(17)
C14 0.0261(17) 0.0367(19) 0.047(2) -0.0072(16) -0.0034(15) 0.0160(15)
C15 0.038(2) 0.043(2) 0.042(2) 0.0001(16) -0.0027(16) 0.0237(17)
C16 0.0361(19) 0.043(2) 0.0345(18) -0.0008(15) -0.0056(15) 0.0217(17)
C17 0.041(2) 0.044(2) 0.058(2) 0.0041(18) 0.0013(18) 0.0208(18)
C18 0.048(2) 0.066(3) 0.051(2) 0.0079(19) 0.0109(18) 0.038(2)
C19 0.046(2) 0.053(2) 0.0318(18) -0.0033(16) -0.0009(16) 0.0308(19)
C20 0.061(2) 0.062(2) 0.035(2) -0.0088(18) -0.0029(18) 0.040(2)
C21 0.063(3) 0.081(3) 0.048(2) -0.002(2) -0.002(2) 0.050(2)
C22 0.055(2) 0.057(2) 0.036(2) -0.0116(17) 0.0046(17) 0.026(2)
C23 0.047(2) 0.049(2) 0.043(2) -0.0045(18) 0.0006(17) 0.0189(19)
C24 0.048(2) 0.044(2) 0.059(2) 0.0034(18) -0.0034(18) 0.0266(19)
C25 0.083(3) 0.074(3) 0.045(2) 0.000(2) 0.014(2) 0.053(3)
C26 0.083(3) 0.064(3) 0.039(2) -0.015(2) -0.011(2) 0.040(3)
C27 0.067(3) 0.066(3) 0.035(2) -0.0049(18) -0.0039(18) 0.046(2)
C28 0.070(3) 0.058(3) 0.050(2) -0.0004(19) 0.005(2) 0.040(2)
C29 0.107(4) 0.081(3) 0.062(3) 0.012(2) 0.027(3) 0.060(3)
C30 0.113(4) 0.078(3) 0.067(3) 0.009(3) 0.008(3) 0.059(3)
C31 0.119(4) 0.086(3) 0.058(3) 0.000(2) -0.005(3) 0.079(3)
C32 0.105(4) 0.078(3) 0.046(2) 0.004(2) 0.002(2) 0.068(3)
C33 0.0385(19) 0.047(2) 0.0359(19) -0.0035(16) -0.0043(15) 0.0268(17)
C34 0.045(2) 0.058(2) 0.0351(19) 0.0004(17) -0.0045(16) 0.0301(19)
C35 0.050(2) 0.059(2) 0.0333(18) -0.0052(17) -0.0078(17) 0.034(2)
C36 0.0339(19) 0.047(2) 0.046(2) -0.0131(17) -0.0096(16) 0.0205(17)
C37 0.033(2) 0.081(3) 0.049(2) -0.019(2) 0.0017(17) 0.027(2)
C38 0.036(2) 0.066(3) 0.039(2) -0.0203(18) -0.0052(16) 0.0240(19)
O4 0.0402(14) 0.0472(15) 0.0423(13) -0.0071(12) 0.0045(11) 0.0243(12)
N5 0.0309(15) 0.0452(17) 0.0251(14) -0.0005(12) 0.0015(11) 0.0206(14)
C40 0.0290(19) 0.055(2) 0.049(2) -0.0113(18) -0.0005(16) 0.0208(17)
C41 0.0271(19) 0.053(2) 0.045(2) -0.0043(17) 0.0026(15) 0.0209(17)
O3 0.0439(15) 0.0455(15) 0.0517(15) -0.0117(12) -0.0049(12) 0.0207(13)
C39 0.051(3) 0.063(3) 0.066(3) -0.007(2) 0.001(2) 0.017(2)

_geom_special_details            
;
 All esds (except the esd in the dihedral angle between two l.s. planes)
 are estimated using the full covariance matrix.  The cell esds are taken
 into account individually in the estimation of esds in distances, angles
 and torsion angles; correlations between esds in cell parameters are only
 used when they are defined by crystal symmetry.  An approximate (isotropic)
 treatment of cell esds is used for estimating esds involving l.s. planes.
;

loop_
_geom_bond_atom_site_label_1
_geom_bond_atom_site_label_2
_geom_bond_distance
_geom_bond_site_symmetry_2
_geom_bond_publ_flag
O1 C30 1.370(6) . ?
O1 H1O 0.8203 . ?
O2 C36 1.366(4) . ?
O2 H2O 0.8188 . ?
N1 C4 1.359(5) . ?
N1 C1 1.379(5) . ?
N1 H1N 0.8608 . ?
N2 C9 1.380(4) . ?
N2 C6 1.391(5) . ?
N2 H2N 0.8587 . ?
N3 C11 1.378(4) . ?
N3 C14 1.377(4) . ?
N3 H3N 0.8591 . ?
N4 C19 1.363(4) . ?
N4 C16 1.378(4) . ?
N4 H4N 0.8604 . ?
C1 C2 1.363(6) . ?
C1 C20 1.503(5) . ?
C2 C3 1.412(5) . ?
C2 H2 0.9500 . ?
C3 C4 1.364(6) . ?
C3 H3 0.9500 . ?
C4 C5 1.523(5) . ?
C5 C6 1.513(5) . ?
C5 C27 1.534(6) . ?
C5 C21 1.554(6) . ?
C6 C7 1.369(5) . ?
C7 C8 1.415(5) . ?
C7 H7 0.9500 . ?
C8 C9 1.367(5) . ?
C8 H8 0.9500 . ?
C9 C10 1.510(5) . ?
C10 C11 1.519(5) . ?
C10 C23 1.529(5) . ?
C10 C22 1.537(5) . ?
C11 C12 1.375(5) . ?
C12 C13 1.420(5) . ?
C12 H12 0.9500 . ?
C13 C14 1.361(5) . ?
C13 H13 0.9500 . ?
C14 C15 1.524(5) . ?
C15 C16 1.518(5) . ?
C15 C33 1.535(5) . ?
C15 C24 1.547(5) . ?
C16 C17 1.349(5) . ?
C17 C18 1.419(5) . ?
C17 H17 0.9500 . ?
C18 C19 1.359(6) . ?
C18 H18 0.9500 . ?
C19 C20 1.517(5) . ?
C20 C26 1.534(6) . ?
C20 C25 1.537(6) . ?
C21 H21A 0.9800 . ?
C21 H21B 0.9800 . ?
C21 H21C 0.9800 . ?
C22 H22A 0.9800 . ?
C22 H22B 0.9800 . ?
C22 H22C 0.9800 . ?
C23 H23A 0.9800 . ?
C23 H23B 0.9800 . ?
C23 H23C 0.9800 . ?
C24 H24A 0.9800 . ?
C24 H24B 0.9800 . ?
C24 H24C 0.9800 . ?
C25 H25A 0.9800 . ?
C25 H25B 0.9800 . ?
C25 H25C 0.9800 . ?
C26 H26A 0.9800 . ?
C26 H26B 0.9800 . ?
C26 H26C 0.9800 . ?
C27 C28 1.378(6) . ?
C27 C32 1.397(6) . ?
C28 C29 1.392(6) . ?
C28 H28 0.9500 . ?
C29 C30 1.391(7) . ?
C29 H29 0.9500 . ?
C30 C31 1.366(7) . ?
C31 C32 1.386(7) . ?
C31 H31 0.9500 . ?
C32 H32 0.9500 . ?
C33 C38 1.361(5) . ?
C33 C34 1.394(5) . ?
C34 C35 1.380(5) . ?
C34 H34 0.9500 . ?
C35 C36 1.363(5) . ?
C35 H35 0.9500 . ?
C36 C37 1.378(5) . ?
C37 C38 1.381(5) . ?
C37 H37 0.9500 . ?
C38 H38 0.9500 . ?
O4 N5 1.310(3) . ?
N5 C40 1.341(4) . ?
N5 C41 1.343(4) 10_656 ?
C40 C41 1.364(5) . ?
C40 H40 0.9500 . ?
C41 H41 0.9278 . ?
O3 C39 1.419(5) . ?
O3 H3O 0.8187 . ?
C39 H39A 0.9800 . ?
C39 H39B 0.9800 . ?
C39 H39C 0.9800 . ?

loop_
_geom_angle_atom_site_label_1
_geom_angle_atom_site_label_2
_geom_angle_atom_site_label_3
_geom_angle
_geom_angle_site_symmetry_1
_geom_angle_site_symmetry_3
_geom_angle_publ_flag
C30 O1 H1O 110.4 . . ?
C36 O2 H2O 108.8 . . ?
C4 N1 C1 110.4(3) . . ?
C4 N1 H1N 124.5 . . ?
C1 N1 H1N 125.1 . . ?
C9 N2 C6 110.8(3) . . ?
C9 N2 H2N 125.8 . . ?
C6 N2 H2N 123.3 . . ?
C11 N3 C14 110.4(3) . . ?
C11 N3 H3N 124.9 . . ?
C14 N3 H3N 124.7 . . ?
C19 N4 C16 110.7(3) . . ?
C19 N4 H4N 125.4 . . ?
C16 N4 H4N 123.9 . . ?
C2 C1 N1 106.8(3) . . ?
C2 C1 C20 132.2(3) . . ?
N1 C1 C20 121.0(3) . . ?
C1 C2 C3 107.7(3) . . ?
C1 C2 H2 126.2 . . ?
C3 C2 H2 126.2 . . ?
C4 C3 C2 108.0(4) . . ?
C4 C3 H3 126.0 . . ?
C2 C3 H3 126.0 . . ?
N1 C4 C3 107.1(3) . . ?
N1 C4 C5 121.2(3) . . ?
C3 C4 C5 131.7(4) . . ?
C6 C5 C4 109.9(3) . . ?
C6 C5 C27 112.0(3) . . ?
C4 C5 C27 109.3(3) . . ?
C6 C5 C21 107.4(3) . . ?
C4 C5 C21 109.3(3) . . ?
C27 C5 C21 108.9(3) . . ?
C7 C6 N2 105.9(3) . . ?
C7 C6 C5 131.9(3) . . ?
N2 C6 C5 122.0(3) . . ?
C6 C7 C8 108.5(3) . . ?
C6 C7 H7 125.8 . . ?
C8 C7 H7 125.8 . . ?
C9 C8 C7 108.4(3) . . ?
C9 C8 H8 125.8 . . ?
C7 C8 H8 125.8 . . ?
C8 C9 N2 106.3(3) . . ?
C8 C9 C10 130.6(3) . . ?
N2 C9 C10 123.1(3) . . ?
C9 C10 C11 110.8(3) . . ?
C9 C10 C23 110.6(3) . . ?
C11 C10 C23 108.7(3) . . ?
C9 C10 C22 109.0(3) . . ?
C11 C10 C22 109.3(3) . . ?
C23 C10 C22 108.5(3) . . ?
N3 C11 C12 106.6(3) . . ?
N3 C11 C10 122.7(3) . . ?
C12 C11 C10 130.7(3) . . ?
C11 C12 C13 107.8(3) . . ?
C11 C12 H12 126.1 . . ?
C13 C12 H12 126.1 . . ?
C14 C13 C12 108.1(3) . . ?
C14 C13 H13 126.0 . . ?
C12 C13 H13 126.0 . . ?
C13 C14 N3 107.2(3) . . ?
C13 C14 C15 131.1(3) . . ?
N3 C14 C15 121.8(3) . . ?
C16 C15 C14 111.3(3) . . ?
C16 C15 C33 110.8(3) . . ?
C14 C15 C33 111.5(3) . . ?
C16 C15 C24 108.0(3) . . ?
C14 C15 C24 107.8(3) . . ?
C33 C15 C24 107.2(3) . . ?
C17 C16 N4 106.6(3) . . ?
C17 C16 C15 133.1(3) . . ?
N4 C16 C15 120.2(3) . . ?
C16 C17 C18 108.0(3) . . ?
C16 C17 H17 126.0 . . ?
C18 C17 H17 126.0 . . ?
C19 C18 C17 107.9(3) . . ?
C19 C18 H18 126.0 . . ?
C17 C18 H18 126.0 . . ?
C18 C19 N4 106.7(3) . . ?
C18 C19 C20 134.4(3) . . ?
N4 C19 C20 118.7(3) . . ?
C1 C20 C19 109.5(3) . . ?
C1 C20 C26 109.6(3) . . ?
C19 C20 C26 109.7(3) . . ?
C1 C20 C25 109.6(3) . . ?
C19 C20 C25 109.7(4) . . ?
C26 C20 C25 108.7(3) . . ?
C5 C21 H21A 109.5 . . ?
C5 C21 H21B 109.5 . . ?
H21A C21 H21B 109.5 . . ?
C5 C21 H21C 109.5 . . ?
H21A C21 H21C 109.5 . . ?
H21B C21 H21C 109.5 . . ?
C10 C22 H22A 109.5 . . ?
C10 C22 H22B 109.5 . . ?
H22A C22 H22B 109.5 . . ?
C10 C22 H22C 109.5 . . ?
H22A C22 H22C 109.5 . . ?
H22B C22 H22C 109.5 . . ?
C10 C23 H23A 109.5 . . ?
C10 C23 H23B 109.5 . . ?
H23A C23 H23B 109.5 . . ?
C10 C23 H23C 109.5 . . ?
H23A C23 H23C 109.5 . . ?
H23B C23 H23C 109.5 . . ?
C15 C24 H24A 109.5 . . ?
C15 C24 H24B 109.5 . . ?
H24A C24 H24B 109.5 . . ?
C15 C24 H24C 109.5 . . ?
H24A C24 H24C 109.5 . . ?
H24B C24 H24C 109.5 . . ?
C20 C25 H25A 109.5 . . ?
C20 C25 H25B 109.5 . . ?
H25A C25 H25B 109.5 . . ?
C20 C25 H25C 109.5 . . ?
H25A C25 H25C 109.5 . . ?
H25B C25 H25C 109.5 . . ?
C20 C26 H26A 109.5 . . ?
C20 C26 H26B 109.5 . . ?
H26A C26 H26B 109.5 . . ?
C20 C26 H26C 109.5 . . ?
H26A C26 H26C 109.5 . . ?
H26B C26 H26C 109.5 . . ?
C28 C27 C32 116.9(4) . . ?
C28 C27 C5 122.8(3) . . ?
C32 C27 C5 120.3(4) . . ?
C27 C28 C29 121.8(4) . . ?
C27 C28 H28 119.1 . . ?
C29 C28 H28 119.1 . . ?
C30 C29 C28 119.7(4) . . ?
C30 C29 H29 120.1 . . ?
C28 C29 H29 120.1 . . ?
C31 C30 O1 119.7(5) . . ?
C31 C30 C29 119.6(5) . . ?
O1 C30 C29 120.6(5) . . ?
C30 C31 C32 119.8(4) . . ?
C30 C31 H31 120.1 . . ?
C32 C31 H31 120.1 . . ?
C31 C32 C27 122.1(4) . . ?
C31 C32 H32 119.0 . . ?
C27 C32 H32 119.0 . . ?
C38 C33 C34 117.0(3) . . ?
C38 C33 C15 121.9(3) . . ?
C34 C33 C15 120.8(3) . . ?
C35 C34 C33 121.8(3) . . ?
C35 C34 H34 119.1 . . ?
C33 C34 H34 119.1 . . ?
C36 C35 C34 120.0(3) . . ?
C36 C35 H35 120.0 . . ?
C34 C35 H35 120.0 . . ?
C35 C36 O2 122.8(3) . . ?
C35 C36 C37 118.9(3) . . ?
O2 C36 C37 118.3(3) . . ?
C36 C37 C38 120.6(3) . . ?
C36 C37 H37 119.7 . . ?
C38 C37 H37 119.7 . . ?
C33 C38 C37 121.6(3) . . ?
C33 C38 H38 119.2 . . ?
C37 C38 H38 119.2 . . ?
O4 N5 C40 121.5(3) . . ?
O4 N5 C41 120.7(3) . 10_656 ?
C40 N5 C41 117.8(3) . 10_656 ?
N5 C40 C41 121.1(3) . . ?
N5 C40 H40 119.4 . . ?
C41 C40 H40 119.4 . . ?
N5 C41 C40 121.0(3) 10_656 . ?
N5 C41 H41 121.3 10_656 . ?
C40 C41 H41 117.6 . . ?
C39 O3 H3O 108.6 . . ?
O3 C39 H39A 109.5 . . ?
O3 C39 H39B 109.5 . . ?
H39A C39 H39B 109.5 . . ?
O3 C39 H39C 109.5 . . ?
H39A C39 H39C 109.5 . . ?
H39B C39 H39C 109.5 . . ?

loop_
_geom_torsion_atom_site_label_1
_geom_torsion_atom_site_label_2
_geom_torsion_atom_site_label_3
_geom_torsion_atom_site_label_4
_geom_torsion
_geom_torsion_site_symmetry_1
_geom_torsion_site_symmetry_2
_geom_torsion_site_symmetry_3
_geom_torsion_site_symmetry_4
_geom_torsion_publ_flag
C4 N1 C1 C2 -0.2(4) . . . . ?
C4 N1 C1 C20 -179.5(3) . . . . ?
N1 C1 C2 C3 0.4(4) . . . . ?
C20 C1 C2 C3 179.5(4) . . . . ?
C1 C2 C3 C4 -0.4(4) . . . . ?
C1 N1 C4 C3 0.0(4) . . . . ?
C1 N1 C4 C5 -179.3(3) . . . . ?
C2 C3 C4 N1 0.3(4) . . . . ?
C2 C3 C4 C5 179.4(4) . . . . ?
N1 C4 C5 C6 -65.5(4) . . . . ?
C3 C4 C5 C6 115.5(4) . . . . ?
N1 C4 C5 C27 171.2(3) . . . . ?
C3 C4 C5 C27 -7.8(6) . . . . ?
N1 C4 C5 C21 52.1(4) . . . . ?
C3 C4 C5 C21 -126.9(5) . . . . ?
C9 N2 C6 C7 0.5(4) . . . . ?
C9 N2 C6 C5 -175.2(3) . . . . ?
C4 C5 C6 C7 142.8(4) . . . . ?
C27 C5 C6 C7 -95.6(5) . . . . ?
C21 C5 C6 C7 24.0(5) . . . . ?
C4 C5 C6 N2 -42.7(5) . . . . ?
C27 C5 C6 N2 78.9(4) . . . . ?
C21 C5 C6 N2 -161.5(3) . . . . ?
N2 C6 C7 C8 -0.8(4) . . . . ?
C5 C6 C7 C8 174.4(4) . . . . ?
C6 C7 C8 C9 0.8(4) . . . . ?
C7 C8 C9 N2 -0.5(4) . . . . ?
C7 C8 C9 C10 178.9(4) . . . . ?
C6 N2 C9 C8 0.0(4) . . . . ?
C6 N2 C9 C10 -179.5(3) . . . . ?
C8 C9 C10 C11 -94.4(4) . . . . ?
N2 C9 C10 C11 84.9(4) . . . . ?
C8 C9 C10 C23 145.0(4) . . . . ?
N2 C9 C10 C23 -35.7(5) . . . . ?
C8 C9 C10 C22 25.8(5) . . . . ?
N2 C9 C10 C22 -154.9(3) . . . . ?
C14 N3 C11 C12 0.2(4) . . . . ?
C14 N3 C11 C10 179.8(3) . . . . ?
C9 C10 C11 N3 -55.5(4) . . . . ?
C23 C10 C11 N3 66.1(4) . . . . ?
C22 C10 C11 N3 -175.6(3) . . . . ?
C9 C10 C11 C12 123.9(4) . . . . ?
C23 C10 C11 C12 -114.4(4) . . . . ?
C22 C10 C11 C12 3.8(5) . . . . ?
N3 C11 C12 C13 0.2(4) . . . . ?
C10 C11 C12 C13 -179.3(3) . . . . ?
C11 C12 C13 C14 -0.5(4) . . . . ?
C12 C13 C14 N3 0.7(4) . . . . ?
C12 C13 C14 C15 -178.1(3) . . . . ?
C11 N3 C14 C13 -0.6(4) . . . . ?
C11 N3 C14 C15 178.3(3) . . . . ?
C13 C14 C15 C16 -126.4(4) . . . . ?
N3 C14 C15 C16 55.0(4) . . . . ?
C13 C14 C15 C33 109.4(4) . . . . ?
N3 C14 C15 C33 -69.2(4) . . . . ?
C13 C14 C15 C24 -8.1(5) . . . . ?
N3 C14 C15 C24 173.3(3) . . . . ?
C19 N4 C16 C17 2.9(4) . . . . ?
C19 N4 C16 C15 -176.4(3) . . . . ?
C14 C15 C16 C17 93.7(5) . . . . ?
C33 C15 C16 C17 -141.7(4) . . . . ?
C24 C15 C16 C17 -24.5(5) . . . . ?
C14 C15 C16 N4 -87.2(4) . . . . ?
C33 C15 C16 N4 37.4(4) . . . . ?
C24 C15 C16 N4 154.6(3) . . . . ?
N4 C16 C17 C18 -2.0(4) . . . . ?
C15 C16 C17 C18 177.2(4) . . . . ?
C16 C17 C18 C19 0.5(4) . . . . ?
C17 C18 C19 N4 1.3(4) . . . . ?
C17 C18 C19 C20 -172.9(4) . . . . ?
C16 N4 C19 C18 -2.6(4) . . . . ?
C16 N4 C19 C20 172.7(3) . . . . ?
C2 C1 C20 C19 -127.2(4) . . . . ?
N1 C1 C20 C19 51.8(5) . . . . ?
C2 C1 C20 C26 -6.9(6) . . . . ?
N1 C1 C20 C26 172.1(3) . . . . ?
C2 C1 C20 C25 112.3(5) . . . . ?
N1 C1 C20 C25 -68.7(4) . . . . ?
C18 C19 C20 C1 -128.9(4) . . . . ?
N4 C19 C20 C1 57.4(4) . . . . ?
C18 C19 C20 C26 110.8(5) . . . . ?
N4 C19 C20 C26 -62.8(4) . . . . ?
C18 C19 C20 C25 -8.5(6) . . . . ?
N4 C19 C20 C25 177.8(3) . . . . ?
C6 C5 C27 C28 -4.2(6) . . . . ?
C4 C5 C27 C28 117.8(4) . . . . ?
C21 C5 C27 C28 -122.9(4) . . . . ?
C6 C5 C27 C32 173.8(4) . . . . ?
C4 C5 C27 C32 -64.2(5) . . . . ?
C21 C5 C27 C32 55.1(5) . . . . ?
C32 C27 C28 C29 1.7(7) . . . . ?
C5 C27 C28 C29 179.8(4) . . . . ?
C27 C28 C29 C30 -0.5(8) . . . . ?
C28 C29 C30 C31 -1.5(9) . . . . ?
C28 C29 C30 O1 180.0(5) . . . . ?
O1 C30 C31 C32 -179.3(5) . . . . ?
C29 C30 C31 C32 2.2(9) . . . . ?
C30 C31 C32 C27 -0.9(8) . . . . ?
C28 C27 C32 C31 -1.0(7) . . . . ?
C5 C27 C32 C31 -179.1(4) . . . . ?
C16 C15 C33 C38 -142.6(3) . . . . ?
C14 C15 C33 C38 -18.1(5) . . . . ?
C24 C15 C33 C38 99.7(4) . . . . ?
C16 C15 C33 C34 43.7(4) . . . . ?
C14 C15 C33 C34 168.2(3) . . . . ?
C24 C15 C33 C34 -74.0(4) . . . . ?
C38 C33 C34 C35 0.0(5) . . . . ?
C15 C33 C34 C35 174.0(3) . . . . ?
C33 C34 C35 C36 -2.5(6) . . . . ?
C34 C35 C36 O2 -176.3(3) . . . . ?
C34 C35 C36 C37 2.5(6) . . . . ?
C35 C36 C37 C38 -0.2(6) . . . . ?
O2 C36 C37 C38 178.7(4) . . . . ?
C34 C33 C38 C37 2.4(6) . . . . ?
C15 C33 C38 C37 -171.5(4) . . . . ?
C36 C37 C38 C33 -2.4(7) . . . . ?
O4 N5 C40 C41 -179.6(3) . . . . ?
C41 N5 C40 C41 0.3(6) 10_656 . . . ?
N5 C40 C41 N5 -0.3(6) . . . 10_656 ?

loop_
_geom_hbond_atom_site_label_D
_geom_hbond_atom_site_label_H
_geom_hbond_atom_site_label_A
_geom_hbond_distance_DH
_geom_hbond_distance_HA
_geom_hbond_distance_DA
_geom_hbond_angle_DHA
_geom_hbond_site_symmetry_A
N1 H1N O4 0.86 2.12 2.981(4) 175.1 .
N2 H2N O3 0.86 2.41 3.146(4) 144.7 .
N3 H3N O3 0.86 2.21 3.007(4) 155.3 .
N4 H4N O3 0.86 2.34 3.099(4) 147.2 .

_refine_diff_density_max         1.093
_refine_diff_density_min         -0.253
_refine_diff_density_rms         0.052

_shelx_res_file                  
;
TITL shelx            R 3 :h       R = 0.07 New:R-3
    shelx.res
    created by SHELXL-2016/6 at 10:46:49 on 07-Jan-2020
CELL  0.71073  43.6284  43.6284  10.7942   90.000   90.000  120.000
ZERR     9.00   0.0011   0.0011   0.0003    0.000    0.000    0.000
LATT   3
SYMM  - Y,   X - Y,   Z
SYMM  - X + Y, - X,   Z
SFAC  C    H    N    O
UNIT  738 828 90 72
MERG   2
ABIN
HTAB N1 O4
HTAB N2 O3
HTAB N3 O3
HTAB N4 O3
size .29 .15 .13
htab
isor .01 .02
FMAP   2
ACTA
BOND   $H
CONF
LIST   8
L.S.   8
TEMP  -173.00
WGHT    0.093000   17.297504
BASF   0.26860
FVAR       3.03673
O1    4    0.611442    0.264037    0.113831    11.00000    0.19513    0.09062 =
         0.10193    0.03461    0.03378    0.09219
AFIX   3
H1O   2    0.618571    0.281537    0.158331    11.00000   -1.50000
AFIX   0
O2    4    0.766144    0.138036    0.829250    11.00000    0.03631    0.06373 =
         0.06000   -0.01634   -0.01079    0.02429
AFIX   3
H2O   2    0.777684    0.128966    0.806340    11.00000   -1.50000
AFIX   0
N1    3    0.564831    0.125097    0.629353    11.00000    0.04762    0.04709 =
         0.03774   -0.00278    0.00092    0.03090
AFIX   3
H1N   2    0.546321    0.104347    0.627473    11.00000   -1.20000
AFIX   0
N2    3    0.588529    0.107574    0.344197    11.00000    0.04217    0.04705 =
         0.03557   -0.00892   -0.00846    0.02330
AFIX   3
H2N   2    0.608000    0.123084    0.377946    11.00000   -1.20000
AFIX   0
N3    3    0.618404    0.059059    0.480527    11.00000    0.03307    0.03627 =
         0.03585   -0.00657   -0.00216    0.01893
AFIX   3
H3N   2    0.619744    0.078369    0.505757    11.00000   -1.20000
AFIX   0
N4    3    0.603247    0.081563    0.758052    11.00000    0.04280    0.04070 =
         0.03550   -0.00124    0.00263    0.02187
AFIX   3
H4N   2    0.621567    0.099373    0.726131    11.00000   -1.20000
AFIX   0
C1    1    0.587135    0.139527    0.729588    11.00000    0.05563    0.04317 =
         0.03689   -0.01194   -0.00825    0.03213
C2    1    0.612864    0.172559    0.695213    11.00000    0.06303    0.04402 =
         0.04894   -0.01522   -0.01239    0.02817
AFIX  43
H2    2    0.632109    0.188860    0.745006    11.00000   -1.20000
AFIX   0
C3    1    0.605772    0.178196    0.572288    11.00000    0.06253    0.04592 =
         0.04984   -0.00327    0.00174    0.03121
AFIX  43
H3    2    0.619348    0.199061    0.524849    11.00000   -1.20000
AFIX   0
C4    1    0.576015    0.148436    0.533567    11.00000    0.05361    0.05534 =
         0.03709   -0.00413   -0.00150    0.03766
C5    1    0.555822    0.139317    0.411563    11.00000    0.05634    0.05829 =
         0.04047   -0.00179   -0.00175    0.04068
C6    1    0.557470    0.109129    0.349056    11.00000    0.04123    0.05442 =
         0.03508    0.00288   -0.00293    0.02553
C7    1    0.533061    0.080880    0.281444    11.00000    0.04168    0.06688 =
         0.03786   -0.00145   -0.00402    0.03007
AFIX  43
H7    2    0.509108    0.074696    0.268491    11.00000   -1.20000
AFIX   0
C8    1    0.549527    0.062432    0.234074    11.00000    0.04207    0.05424 =
         0.03350   -0.00999   -0.00785    0.01939
AFIX  43
H8    2    0.538579    0.041941    0.183150    11.00000   -1.20000
AFIX   0
C9    1    0.583855    0.079100    0.274027    11.00000    0.04073    0.04136 =
         0.02649   -0.00526   -0.00237    0.01875
C10   1    0.612832    0.070342    0.252712    11.00000    0.03613    0.04471 =
         0.03197   -0.00701    0.00010    0.01592
C11   1    0.614427    0.048283    0.358668    11.00000    0.02625    0.04323 =
         0.04122   -0.01171   -0.00094    0.01569
C12   1    0.612229    0.015728    0.358512    11.00000    0.03145    0.04652 =
         0.04895   -0.01903   -0.00813    0.01846
AFIX  43
H12   2    0.609445    0.001653    0.287639    11.00000   -1.20000
AFIX   0
C13   1    0.614860    0.006895    0.483127    11.00000    0.03671    0.03595 =
         0.05970   -0.01175   -0.00646    0.02178
AFIX  43
H13   2    0.613963   -0.014243    0.510392    11.00000   -1.20000
AFIX   0
C14   1    0.618891    0.033997    0.556697    11.00000    0.02608    0.03666 =
         0.04657   -0.00725   -0.00344    0.01600
C15   1    0.623995    0.039419    0.696305    11.00000    0.03836    0.04318 =
         0.04166    0.00015   -0.00274    0.02366
C16   1    0.596813    0.047290    0.752865    11.00000    0.03609    0.04251 =
         0.03448   -0.00085   -0.00565    0.02172
C17   1    0.564867    0.026735    0.805554    11.00000    0.04082    0.04435 =
         0.05783    0.00405    0.00133    0.02081
AFIX  43
H17   2    0.553025    0.001697    0.813146    11.00000   -1.20000
AFIX   0
C18   1    0.552064    0.049082    0.847637    11.00000    0.04755    0.06558 =
         0.05060    0.00789    0.01085    0.03759
AFIX  43
H18   2    0.530226    0.041664    0.888894    11.00000   -1.20000
AFIX   0
C19   1    0.576561    0.082973    0.818497    11.00000    0.04608    0.05334 =
         0.03178   -0.00328   -0.00087    0.03083
C20   1    0.580791    0.118904    0.847621    11.00000    0.06070    0.06180 =
         0.03515   -0.00885   -0.00291    0.03990
C21   1    0.516227    0.126626    0.437849    11.00000    0.06275    0.08103 =
         0.04787   -0.00213   -0.00179    0.04998
AFIX 137
H21A  2    0.505989    0.104962    0.487714    11.00000   -1.50000
H21B  2    0.503378    0.121831    0.359258    11.00000   -1.50000
H21C  2    0.514343    0.145082    0.483152    11.00000   -1.50000
AFIX   0
C22   1    0.605385    0.049441    0.131209    11.00000    0.05521    0.05676 =
         0.03601   -0.01158    0.00464    0.02583
AFIX 137
H22A  2    0.605352    0.063997    0.062121    11.00000   -1.50000
H22B  2    0.582251    0.027798    0.136397    11.00000   -1.50000
H22C  2    0.623804    0.043196    0.117616    11.00000   -1.50000
AFIX   0
C23   1    0.648768    0.104200    0.241720    11.00000    0.04660    0.04886 =
         0.04314   -0.00454    0.00063    0.01886
AFIX 137
H23A  2    0.653856    0.117882    0.318525    11.00000   -1.50000
H23B  2    0.648260    0.118378    0.172170    11.00000   -1.50000
H23C  2    0.667219    0.098040    0.227421    11.00000   -1.50000
AFIX   0
C24   1    0.618670    0.004624    0.753860    11.00000    0.04763    0.04416 =
         0.05947    0.00342   -0.00337    0.02660
AFIX 137
H24A  2    0.620759    0.007052    0.844182    11.00000   -1.50000
H24B  2    0.636751   -0.000355    0.721824    11.00000   -1.50000
H24C  2    0.595126   -0.014874    0.732046    11.00000   -1.50000
AFIX   0
C25   1    0.547130    0.114123    0.911041    11.00000    0.08287    0.07443 =
         0.04528   -0.00001    0.01364    0.05312
AFIX 137
H25A  2    0.550188    0.137380    0.931441    11.00000   -1.50000
H25B  2    0.542820    0.100308    0.987159    11.00000   -1.50000
H25C  2    0.526919    0.101634    0.854959    11.00000   -1.50000
AFIX   0
C26   1    0.612241    0.139199    0.935580    11.00000    0.08269    0.06433 =
         0.03916   -0.01491   -0.01081    0.03978
AFIX 137
H26A  2    0.633940    0.142718    0.895637    11.00000   -1.50000
H26B  2    0.608184    0.125593    1.012076    11.00000   -1.50000
H26C  2    0.614689    0.162251    0.955220    11.00000   -1.50000
AFIX   0
C27   1    0.571160    0.172463    0.329572    11.00000    0.06712    0.06570 =
         0.03545   -0.00494   -0.00386    0.04566
C28   1    0.586687    0.174522    0.216420    11.00000    0.06960    0.05849 =
         0.05003   -0.00044    0.00495    0.04032
AFIX  43
H28   2    0.588120    0.154718    0.187419    11.00000   -1.20000
AFIX   0
C29   1    0.600331    0.204848    0.143448    11.00000    0.10698    0.08097 =
         0.06158    0.01193    0.02671    0.06016
AFIX  43
H29   2    0.611082    0.205668    0.066049    11.00000   -1.20000
AFIX   0
C30   1    0.598165    0.233941    0.184280    11.00000    0.11347    0.07838 =
         0.06661    0.00937    0.00823    0.05891
C31   1    0.581933    0.232180    0.294422    11.00000    0.11886    0.08608 =
         0.05768    0.00028   -0.00531    0.07852
AFIX  43
H31   2    0.579630    0.251648    0.321534    11.00000   -1.20000
AFIX   0
C32   1    0.568835    0.201913    0.366498    11.00000    0.10482    0.07777 =
         0.04581    0.00437    0.00222    0.06835
AFIX  43
H32   2    0.557928    0.201177    0.443470    11.00000   -1.20000
AFIX   0
C33   1    0.661708    0.068630    0.728590    11.00000    0.03847    0.04663 =
         0.03591   -0.00350   -0.00430    0.02683
C34   1    0.670233    0.082332    0.848279    11.00000    0.04521    0.05770 =
         0.03510    0.00044   -0.00454    0.03014
AFIX  43
H34   2    0.651906    0.075016    0.908067    11.00000   -1.20000
AFIX   0
C35   1    0.704580    0.106241    0.882321    11.00000    0.04966    0.05890 =
         0.03326   -0.00523   -0.00780    0.03363
AFIX  43
H35   2    0.709502    0.115872    0.963618    11.00000   -1.20000
AFIX   0
C36   1    0.731426    0.116029    0.799305    11.00000    0.03386    0.04688 =
         0.04604   -0.01310   -0.00959    0.02046
C37   1    0.723431    0.102762    0.680526    11.00000    0.03347    0.08091 =
         0.04934   -0.01909    0.00168    0.02672
AFIX  43
H37   2    0.741903    0.109429    0.621725    11.00000   -1.20000
AFIX   0
C38   1    0.688817    0.079863    0.646143    11.00000    0.03625    0.06606 =
         0.03947   -0.02034   -0.00524    0.02397
AFIX  43
H38   2    0.683816    0.071759    0.562918    11.00000   -1.20000
AFIX   0
O4    4    0.499114    0.054721    0.610232    11.00000    0.04021    0.04719 =
         0.04231   -0.00715    0.00452    0.02432
N5    3    0.499663    0.028052    0.556677    11.00000    0.03093    0.04520 =
         0.02510   -0.00047    0.00147    0.02058
C40   1    0.530167    0.028549    0.534815    11.00000    0.02902    0.05451 =
         0.04888   -0.01135   -0.00049    0.02076
AFIX  43
H40   2    0.551887    0.048593    0.559058    11.00000   -1.20000
AFIX   0
C41   1    0.530538    0.000758    0.478350    11.00000    0.02714    0.05282 =
         0.04528   -0.00428    0.00258    0.02091
AFIX   3
H41   2    0.552258    0.001978    0.468910    11.00000   -1.20000
AFIX   0
O3    4    0.646944    0.135215    0.551832    11.00000    0.04387    0.04551 =
         0.05173   -0.01167   -0.00485    0.02068
AFIX   3
H3O   2    0.635734    0.142845    0.588592    11.00000   -1.50000
AFIX   0
C39   1    0.683490    0.157808    0.576393    11.00000    0.05115    0.06334 =
         0.06602   -0.00707    0.00064    0.01695
AFIX 137
H39A  2    0.687629    0.158821    0.665918    11.00000   -1.50000
H39B  2    0.690905    0.181626    0.545377    11.00000   -1.50000
H39C  2    0.697184    0.148583    0.534851    11.00000   -1.50000
AFIX   0
HKLF    5


REM  shelx            R 3 :h       R = 0.07 New:R-3
REM R1 =  0.0706 for    5424 Fo > 4sig(Fo)  and  0.0979 for all    7231 data
REM    459 parameters refined using    300 restraints

END

WGHT      0.0915     16.3205

REM Instructions for potential hydrogen bonds
HTAB N1 O4
HTAB N2 O3
HTAB N3 O3
HTAB N4 O3
EQIV $2 y+1/3, -x+y+2/3, -z+5/3
HTAB C18 O2_$2

REM Highest difference peak  1.093,  deepest hole -0.253,  1-sigma level  0.052
Q1    1   0.6667  0.3333 -0.1667  10.16667  0.05    1.09
Q2    1   0.6805  0.2629 -0.0552  11.00000  0.05    0.43
Q3    1   0.6667  0.3333  0.3333  10.16667  0.05    0.40
Q4    1   0.6026  0.3207  0.0245  11.00000  0.05    0.37
Q5    1   0.6475  0.2591 -0.0749  11.00000  0.05    0.37
Q6    1   0.6870  0.2529  0.8501  11.00000  0.05    0.34
Q7    1   0.5864  0.2511  0.0632  11.00000  0.05    0.34
Q8    1   0.6667  0.3333  0.2100  10.33333  0.05    0.33
Q9    1   0.6449  0.3308  0.2621  11.00000  0.05    0.28
Q10   1   0.6898  0.2289  0.8850  11.00000  0.05    0.26
Q11   1   0.7710  0.1484  0.9174  11.00000  0.05    0.25
Q12   1   0.4909  0.0443  0.7023  11.00000  0.05    0.20
Q13   1   0.6640  0.0921  0.2951  11.00000  0.05    0.20
Q14   1   0.5937  0.1604  0.4735  11.00000  0.05    0.20
Q15   1   0.7804  0.1581  0.7712  11.00000  0.05    0.19
Q16   1   0.5783  0.1447  0.4550  11.00000  0.05    0.18
Q17   1   0.6073  0.0576  0.3055  11.00000  0.05    0.18
Q18   1   0.5394  0.0610  0.3104  11.00000  0.05    0.18
Q19   1   0.5929  0.1285  0.7661  11.00000  0.05    0.18
Q20   1   0.6250  0.0243  0.5058  11.00000  0.05    0.18
;
_shelx_res_checksum              35817

_shelx_fab_file                  
;
   -4    5    0     26.29      0.00
   -1    5    0     44.84      0.00
   -3    6    0     -0.59      0.00
    0    6    0     15.71      0.00
   -5    7    0    -31.19      0.00
   -2    7    0     18.38      0.00
   -7    8    0     -8.35      0.00
   -4    8    0    -27.67      0.00
   -1    8    0     35.42      0.00
   -6    9    0    -39.76      0.00
   -3    9    0     17.91      0.00
    0    9    0     31.72      0.00
   -8   10    0    -14.99      0.00
   -5   10    0    -18.28      0.00
   -2   10    0     53.27      0.00
  -10   11    0     17.89      0.00
   -7   11    0    -23.36      0.00
   -4   11    0     20.71      0.00
   -1   11    0     57.65      0.00
   -9   12    0     -9.13      0.00
   -6   12    0     -6.45      0.00
   -3   12    0     50.97      0.00
    0   12    0     36.19      0.00
  -11   13    0      9.95      0.00
   -8   13    0     -7.13      0.00
   -5   13    0     17.18      0.00
   -2   13    0     53.14      0.00
  -13   14    0     15.98      0.00
  -10   14    0      5.07      0.00
   -7   14    0      4.17      0.00
   -4   14    0     35.56      0.00
   -1   14    0     35.80      0.00
  -12   15    0     11.09      0.00
   -9   15    0      8.15      0.00
   -6   15    0     17.53      0.00
   -3   15    0     39.06      0.00
    0   15    0     14.75      0.00
  -14   16    0      2.43      0.00
  -11   16    0     14.78      0.00
   -8   16    0     12.62      0.00
   -5   16    0     23.98      0.00
   -2   16    0     31.48      0.00
  -16   17    0     -1.26      0.00
  -13   17    0      9.42      0.00
  -10   17    0     14.41      0.00
   -7   17    0     13.72      0.00
   -4   17    0     25.57      0.00
   -1   17    0     14.19      0.00
  -15   18    0     -0.30      0.00
  -12   18    0     17.67      0.00
   -9   18    0     11.44      0.00
   -6   18    0     12.63      0.00
   -3   18    0     20.23      0.00
    0   18    0      0.60      0.00
  -17   19    0     -2.69      0.00
  -14   19    0     12.92      0.00
  -11   19    0     18.64      0.00
   -8   19    0      7.84      0.00
   -5   19    0     12.86      0.00
   -2   19    0     10.50      0.00
  -19   20    0     -5.40      0.00
  -16   20    0      7.05      0.00
  -13   20    0     22.70      0.00
  -10   20    0     12.79      0.00
   -7   20    0      8.95      0.00
   -4   20    0     11.15      0.00
   -1   20    0      3.34      0.00
  -18   21    0     -0.04      0.00
  -15   21    0     16.86      0.00
  -12   21    0     21.56      0.00
   -9   21    0      8.86      0.00
   -6   21    0     10.12      0.00
   -3   21    0     10.96      0.00
    0   21    0     -4.74      0.00
  -20   22    0     -7.75      0.00
  -17   22    0      9.87      0.00
  -14   22    0     19.91      0.00
  -11   22    0     13.11      0.00
   -8   22    0      9.32      0.00
   -5   22    0     10.85      0.00
   -2   22    0      7.37      0.00
  -22   23    0     -8.42      0.00
  -19   23    0      1.32      0.00
  -16   23    0     13.68      0.00
  -13   23    0     15.25      0.00
  -10   23    0      7.74      0.00
   -7   23    0      9.86      0.00
   -4   23    0     11.64      0.00
   -1   23    0     -0.81      0.00
  -21   24    0     -4.27      0.00
  -18   24    0      7.95      0.00
  -15   24    0     11.41      0.00
  -12   24    0      9.08      0.00
   -9   24    0      6.42      0.00
   -6   24    0     11.48      0.00
   -3   24    0      8.08      0.00
    0   24    0     -6.60      0.00
  -23   25    0     -6.18      0.00
  -20   25    0      1.54      0.00
  -17   25    0      7.90      0.00
  -14   25    0      6.89      0.00
  -11   25    0      4.84      0.00
   -8   25    0      9.01      0.00
   -5   25    0     10.98      0.00
   -2   25    0      2.70      0.00
  -25   26    0     -6.73      0.00
  -22   26    0     -0.39      0.00
  -19   26    0      2.94      0.00
  -16   26    0      3.52      0.00
  -13   26    0      3.35      0.00
  -10   26    0      3.57      0.00
   -7   26    0     11.62      0.00
   -4   26    0      8.78      0.00
   -1   26    0     -2.87      0.00
  -24   27    0     -0.48      0.00
  -21   27    0      0.96      0.00
  -18   27    0      1.80      0.00
  -15   27    0     -0.52      0.00
  -12   27    0      0.15      0.00
   -9   27    0      6.18      0.00
   -6   27    0     10.22      0.00
   -3   27    0      5.22      0.00
    0   27    0     -3.37      0.00
  -26   28    0      0.48      0.00
  -23   28    0      3.82      0.00
  -20   28    0      0.95      0.00
  -17   28    0     -0.33      0.00
  -14   28    0     -3.02      0.00
  -11   28    0      0.00      0.00
   -8   28    0      7.40      0.00
   -5   28    0      7.30      0.00
   -2   28    0      0.48      0.00
  -28   29    0      0.83      0.00
  -25   29    0      5.44      0.00
  -22   29    0      4.14      0.00
  -19   29    0      0.96      0.00
  -16   29    0     -2.28      0.00
  -13   29    0     -2.98      0.00
  -10   29    0      1.74      0.00
   -7   29    0      6.32      0.00
   -4   29    0      3.58      0.00
   -1   29    0     -1.23      0.00
  -27   30    0      5.63      0.00
  -24   30    0      6.24      0.00
  -21   30    0      2.75      0.00
  -18   30    0      0.68      0.00
  -15   30    0     -3.78      0.00
  -12   30    0     -0.32      0.00
   -9   30    0      2.65      0.00
   -6   30    0      4.23      0.00
   -3   30    0      1.64      0.00
    0   30    0     -1.87      0.00
  -29   31    0      2.66      0.00
  -26   31    0      6.13      0.00
  -23   31    0      5.34      0.00
  -20   31    0      0.36      0.00
  -17   31    0     -1.14      0.00
  -14   31    0     -2.32      0.00
  -11   31    0      0.51      0.00
   -8   31    0      3.25      0.00
   -5   31    0      3.37      0.00
   -2   31    0      0.01      0.00
  -31   32    0     -1.01      0.00
  -28   32    0      5.86      0.00
  -25   32    0      5.98      0.00
  -22   32    0      1.79      0.00
  -19   32    0     -1.27      0.00
  -16   32    0     -2.79      0.00
  -13   32    0     -0.51      0.00
  -10   32    0      0.01      0.00
   -7   32    0      3.61      0.00
   -4   32    0      4.26      0.00
   -1   32    0     -2.00      0.00
  -30   33    0      3.00      0.00
  -27   33    0      7.10      0.00
  -24   33    0      4.55      0.00
  -21   33    0     -1.82      0.00
  -18   33    0     -1.74      0.00
  -15   33    0     -2.45      0.00
  -12   33    0     -0.88      0.00
   -9   33    0      0.18      0.00
   -6   33    0      5.52      0.00
   -3   33    0      2.51      0.00
    0   33    0     -1.02      0.00
  -32   34    0      0.25      0.00
  -29   34    0      5.99      0.00
  -26   34    0      7.10      0.00
  -23   34    0      1.09      0.00
  -20   34    0     -3.05      0.00
  -17   34    0     -0.64      0.00
  -14   34    0     -1.72      0.00
  -11   34    0     -1.95      0.00
   -8   34    0      2.92      0.00
   -5   34    0      5.95      0.00
   -2   34    0      0.62      0.00
  -34   35    0     -0.60      0.00
  -31   35    0      1.63      0.00
  -28   35    0      8.47      0.00
  -25   35    0      3.51      0.00
  -22   35    0     -2.02      0.00
  -19   35    0     -1.06      0.00
  -16   35    0     -0.40      0.00
  -13   35    0     -0.75      0.00
  -10   35    0     -1.32      0.00
   -7   35    0      6.40      0.00
   -4   35    0      3.99      0.00
   -1   35    0     -0.27      0.00
  -33   36    0     -0.87      0.00
  -30   36    0      5.09      0.00
  -27   36    0      6.37      0.00
  -24   36    0     -0.16      0.00
  -21   36    0     -3.53      0.00
  -18   36    0      1.48      0.00
  -15   36    0     -0.60      0.00
  -12   36    0     -0.86      0.00
   -9   36    0      2.96      0.00
   -6   36    0      6.14      0.00
   -3   36    0      2.16      0.00
    0   36    0     -0.95      0.00
  -35   37    0     -0.62      0.00
  -32   37    0      0.69      0.00
  -29   37    0      7.19      0.00
  -26   37    0      2.03      0.00
  -23   37    0     -2.47      0.00
  -20   37    0     -2.02      0.00
  -17   37    0      1.38      0.00
  -14   37    0     -0.61      0.00
  -11   37    0     -0.21      0.00
   -8   37    0      5.79      0.00
   -5   37    0      4.65      0.00
   -2   37    0     -0.65      0.00
  -37   38    0      0.22      0.00
  -34   38    0     -0.76      0.00
  -31   38    0      3.96      0.00
  -28   38    0      5.50      0.00
  -25   38    0     -0.48      0.00
  -22   38    0     -2.94      0.00
  -19   38    0      0.89      0.00
  -16   38    0     -0.35      0.00
  -13   38    0     -0.87      0.00
  -10   38    0      1.54      0.00
   -7   38    0      5.60      0.00
   -4   38    0      1.90      0.00
   -1   38    0     -0.87      0.00
  -36   39    0     -0.39      0.00
  -33   39    0      0.62      0.00
  -30   39    0      4.49      0.00
  -27   39    0      3.04      0.00
  -24   39    0     -1.09      0.00
  -21   39    0     -1.09      0.00
  -18   39    0      2.89      0.00
  -15   39    0     -2.04      0.00
  -12   39    0     -0.66      0.00
   -9   39    0      2.46      0.00
   -6   39    0      4.05      0.00
   -3   39    0     -0.68      0.00
    0   39    0      0.49      0.00
  -38   40    0     -0.34      0.00
  -35   40    0     -1.03      0.00
  -32   40    0      0.44      0.00
  -29   40    0      4.13      0.00
  -26   40    0     -0.19      0.00
  -23   40    0      0.07      0.00
  -20   40    0      2.48      0.00
  -17   40    0      1.57      0.00
  -14   40    0     -1.16      0.00
  -11   40    0     -1.44      0.00
   -8   40    0      3.71      0.00
   -5   40    0      0.90      0.00
   -2   40    0      0.26      0.00
  -40   41    0     -0.59      0.00
  -37   41    0     -1.40      0.00
  -34   41    0     -1.88      0.00
  -31   41    0      0.25      0.00
  -28   41    0      1.86      0.00
  -25   41    0     -1.72      0.00
  -22   41    0      1.72      0.00
  -19   41    0      4.55      0.00
  -16   41    0     -0.23      0.00
  -13   41    0     -0.73      0.00
  -10   41    0     -0.05      0.00
   -7   41    0      2.48      0.00
   -4   41    0      0.65      0.00
   -1   41    0      0.17      0.00
  -39   42    0     -1.38      0.00
  -36   42    0     -1.76      0.00
  -33   42    0     -2.50      0.00
  -30   42    0      1.58      0.00
  -27   42    0     -2.51      0.00
  -24   42    0      0.36      0.00
  -21   42    0      2.35      0.00
  -18   42    0      3.13      0.00
  -15   42    0     -0.07      0.00
  -12   42    0     -1.38      0.00
   -9   42    0      2.39      0.00
   -6   42    0      1.20      0.00
   -3   42    0      0.98      0.00
    0   42    0     -0.30      0.00
  -41   43    0     -0.62      0.00
  -38   43    0     -0.77      0.00
  -35   43    0     -2.46      0.00
  -32   43    0      0.06      0.00
  -29   43    0      0.52      0.00
  -26   43    0     -2.84      0.00
  -23   43    0      2.47      0.00
  -20   43    0      1.41      0.00
  -17   43    0      1.43      0.00
  -14   43    0     -0.68      0.00
  -11   43    0      0.67      0.00
   -8   43    0      2.34      0.00
   -5   43    0      2.36      0.00
   -2   43    0     -0.64      0.00
  -43   44    0      0.33      0.00
  -40   44    0     -0.45      0.00
  -37   44    0     -1.33      0.00
  -34   44    0     -0.46      0.00
  -31   44    0      1.61      0.00
  -28   44    0     -0.80      0.00
  -25   44    0      1.89      0.00
  -22   44    0      0.82      0.00
  -19   44    0      1.91      0.00
  -16   44    0     -0.80      0.00
  -13   44    0      0.27      0.00
  -10   44    0      2.16      0.00
   -7   44    0      3.61      0.00
   -4   44    0      0.80      0.00
   -1   44    0      0.27      0.00
  -42   45    0     -0.43      0.00
  -39   45    0     -0.72      0.00
  -36   45    0     -1.54      0.00
  -33   45    0      1.26      0.00
  -30   45    0      1.15      0.00
  -27   45    0      1.31      0.00
  -24   45    0      4.61      0.00
  -21   45    0     -0.21      0.00
  -18   45    0      1.93      0.00
  -15   45    0     -1.18      0.00
  -12   45    0      1.52      0.00
   -9   45    0      3.86      0.00
   -6   45    0      3.44      0.00
   -3   45    0     -0.15      0.00
    0   45    0      1.02      0.00
  -44   46    0     -0.42      0.00
  -41   46    0     -0.78      0.00
  -38   46    0     -2.11      0.00
  -35   46    0     -0.11      0.00
  -32   46    0     -0.87      0.00
  -29   46    0      2.23      0.00
  -26   46    0      4.16      0.00
  -23   46    0      2.81      0.00
  -20   46    0      2.62      0.00
  -17   46    0     -0.29      0.00
  -14   46    0      1.09      0.00
  -11   46    0      2.18      0.00
   -8   46    0      5.19      0.00
   -5   46    0      1.14      0.00
   -2   46    0      1.32      0.00
  -43   47    0     -0.79      0.00
  -40   47    0     -1.60      0.00
  -37   47    0     -1.40      0.00
  -34   47    0     -1.92      0.00
  -31   47    0     -1.14      0.00
  -28   47    0      2.88      0.00
  -25   47    0      4.13      0.00
  -22   47    0      2.46      0.00
  -19   47    0      3.36      0.00
  -16   47    0      0.20      0.00
  -13   47    0      1.43      0.00
  -10   47    0      4.56      0.00
   -7   47    0      2.66      0.00
   -4   47    0      1.26      0.00
  -42   48    0     -0.69      0.00
  -39   48    0     -0.64      0.00
  -36   48    0     -1.30      0.00
  -33   48    0     -4.01      0.00
  -30   48    0      1.40      0.00
  -27   48    0      0.51      0.00
  -24   48    0      3.91      0.00
  -21   48    0      3.17      0.00
  -18   48    0      2.50      0.00
  -15   48    0      1.03      0.00
  -12   48    0      2.74      0.00
   -9   48    0      3.64      0.00
   -6   48    0      1.46      0.00
  -38   49    0      0.72      0.00
  -35   49    0     -2.54      0.00
  -32   49    0     -1.44      0.00
  -29   49    0      0.34      0.00
  -26   49    0     -0.14      0.00
  -23   49    0      3.67      0.00
  -20   49    0      3.21      0.00
  -17   49    0      1.55      0.00
  -14   49    0      1.48      0.00
  -11   49    0      3.64      0.00
  -37   50    0     -0.34      0.00
  -34   50    0     -0.85      0.00
  -31   50    0      1.15      0.00
  -28   50    0     -3.25      0.00
  -25   50    0      3.05      0.00
  -22   50    0      1.49      0.00
  -19   50    0      3.31      0.00
  -16   50    0     -0.17      0.00
  -13   50    0      2.98      0.00
  -36   51    0      0.31      0.00
  -33   51    0      1.74      0.00
  -30   51    0     -0.78      0.00
  -27   51    0     -1.78      0.00
  -24   51    0      3.09      0.00
  -21   51    0      1.39      0.00
  -18   51    0      0.55      0.00
  -15   51    0      0.75      0.00
  -32   52    0      0.94      0.00
  -29   52    0     -2.49      0.00
  -26   52    0      2.02      0.00
  -23   52    0      0.67      0.00
  -20   52    0      1.50      0.00
   -3    2    1    -99.94      0.00
    0    2    1   -137.26      0.00
   -5    3    1    -28.31      0.00
   -2    3    1    -61.97      0.00
    1    3    1    -59.89      0.00
   -7    4    1      2.44      0.00
   -4    4    1      5.74      0.00
   -1    4    1    -17.14      0.00
    2    4    1     -1.84      0.00
   -9    5    1      3.55      0.00
   -6    5    1     10.47      0.00
   -3    5    1     58.49      0.00
    0    5    1     -3.54      0.00
    3    5    1     26.47      0.00
  -11    6    1      0.98      0.00
   -8    6    1    -10.27      0.00
   -5    6    1     71.92      0.00
   -2    6    1     47.78      0.00
    1    6    1      9.35      0.00
    4    6    1     24.69      0.00
  -13    7    1      2.99      0.00
  -10    7    1    -27.05      0.00
   -7    7    1     36.63      0.00
   -4    7    1     93.76      0.00
   -1    7    1     10.41      0.00
    2    7    1     16.98      0.00
    5    7    1     16.97      0.00
  -15    8    1      1.07      0.00
  -12    8    1    -23.03      0.00
   -9    8    1     -7.99      0.00
   -6    8    1     85.60      0.00
   -3    8    1     55.16      0.00
    0    8    1    -10.85      0.00
    3    8    1     17.41      0.00
    6    8    1      7.72      0.00
  -17    9    1      2.51      0.00
  -14    9    1    -13.43      0.00
  -11    9    1    -34.00      0.00
   -8    9    1     46.96      0.00
   -5    9    1     77.92      0.00
   -2    9    1      3.81      0.00
    1    9    1    -11.21      0.00
    4    9    1     10.09      0.00
    7    9    1      3.08      0.00
  -19   10    1      1.06      0.00
  -16   10    1     -4.66      0.00
  -13   10    1    -31.22      0.00
  -10   10    1      3.10      0.00
   -7   10    1     64.97      0.00
   -4   10    1     39.91      0.00
   -1   10    1    -30.06      0.00
    2   10    1     -3.32      0.00
    5   10    1      1.23      0.00
    8   10    1     -0.85      0.00
  -21   11    1     -2.61      0.00
  -18   11    1      3.72      0.00
  -15   11    1    -18.94      0.00
  -12   11    1    -17.37      0.00
   -9   11    1     37.17      0.00
   -6   11    1     49.00      0.00
   -3   11    1     -3.76      0.00
    0   11    1    -31.63      0.00
    3   11    1     -3.09      0.00
    6   11    1     -2.23      0.00
    9   11    1     -8.64      0.00
  -23   12    1     -4.27      0.00
  -20   12    1      2.33      0.00
  -17   12    1     -3.83      0.00
  -14   12    1    -17.60      0.00
  -11   12    1     12.71      0.00
   -8   12    1     39.05      0.00
   -5   12    1     24.38      0.00
   -2   12    1    -29.81      0.00
    1   12    1    -18.75      0.00
    4   12    1     -2.24      0.00
    7   12    1    -10.09      0.00
   10   12    1    -10.33      0.00
  -25   13    1     -4.95      0.00
  -22   13    1     -1.24      0.00
  -19   13    1      3.03      0.00
  -16   13    1    -12.15      0.00
  -13   13    1      4.48      0.00
  -10   13    1     20.90      0.00
   -7   13    1     29.12      0.00
   -4   13    1     -0.20      0.00
   -1   13    1    -30.26      0.00
    2   13    1     -4.24      0.00
    5   13    1     -4.24      0.00
    8   13    1    -14.48      0.00
   11   13    1     -8.37      0.00
  -27   14    1     -0.99      0.00
  -24   14    1     -3.59      0.00
  -21   14    1     -0.57      0.00
  -18   14    1     -2.74      0.00
  -15   14    1     -0.71      0.00
  -12   14    1     11.39      0.00
   -9   14    1     17.12      0.00
   -6   14    1     14.60      0.00
   -3   14    1    -14.40      0.00
    0   14    1    -16.27      0.00
    3   14    1      5.11      0.00
    6   14    1     -9.26      0.00
    9   14    1    -11.52      0.00
   12   14    1     -3.33      0.00
  -29   15    1      0.86      0.00
  -26   15    1     -2.32      0.00
  -23   15    1     -3.74      0.00
  -20   15    1     -0.26      0.00
  -17   15    1     -2.04      0.00
  -14   15    1     12.00      0.00
  -11   15    1      2.11      0.00
   -8   15    1     10.70      0.00
   -5   15    1      2.51      0.00
   -2   15    1    -18.98      0.00
    1   15    1      2.19      0.00
    4   15    1      2.35      0.00
    7   15    1     -9.16      0.00
   10   15    1     -5.64      0.00
   13   15    1      0.15      0.00
  -31   16    1      0.39      0.00
  -28   16    1      0.99      0.00
  -25   16    1     -5.19      0.00
  -22   16    1     -2.50      0.00
  -19   16    1      0.10      0.00
  -16   16    1     10.26      0.00
  -13   16    1      3.89      0.00
  -10   16    1     -2.63      0.00
   -7   16    1      4.39      0.00
   -4   16    1     -7.08      0.00
   -1   16    1    -11.27      0.00
    2   16    1      8.67      0.00
    5   16    1     -1.63      0.00
    8   16    1     -6.62      0.00
   11   16    1     -0.58      0.00
   14   16    1     -1.00      0.00
  -33   17    1     -0.75      0.00
  -30   17    1     -0.36      0.00
  -27   17    1     -2.04      0.00
  -24   17    1     -5.97      0.00
  -21   17    1     -2.01      0.00
  -18   17    1      8.64      0.00
  -15   17    1     10.94      0.00
  -12   17    1     -8.11      0.00
   -9   17    1     -1.31      0.00
   -6   17    1      1.00      0.00
   -3   17    1    -11.33      0.00
    0   17    1     -0.38      0.00
    3   17    1      6.56      0.00
    6   17    1     -3.66      0.00
    9   17    1     -1.98      0.00
   12   17    1     -2.66      0.00
   15   17    1     -1.48      0.00
  -35   18    1     -2.77      0.00
  -32   18    1     -0.94      0.00
  -29   18    1     -0.42      0.00
  -26   18    1     -7.73      0.00
  -23   18    1     -4.73      0.00
  -20   18    1      2.97      0.00
  -17   18    1     12.94      0.00
  -14   18    1     -1.88      0.00
  -11   18    1    -10.73      0.00
   -8   18    1      3.40      0.00
   -5   18    1     -2.04      0.00
   -2   18    1     -7.26      0.00
    1   18    1      5.68      0.00
    4   18    1      3.78      0.00
    7   18    1     -1.98      0.00
   10   18    1     -2.15      0.00
   13   18    1     -4.17      0.00
   16   18    1     -3.32      0.00
  -37   19    1     -0.98      0.00
  -34   19    1     -0.93      0.00
  -31   19    1     -1.63      0.00
  -28   19    1     -3.99      0.00
  -25   19    1     -8.27      0.00
  -22   19    1     -3.48      0.00
  -19   19    1     11.30      0.00
  -16   19    1      1.60      0.00
  -13   19    1    -12.96      0.00
  -10   19    1     -3.99      0.00
   -7   19    1      4.53      0.00
   -4   19    1     -1.56      0.00
   -1   19    1     -2.16      0.00
    2   19    1     10.28      0.00
    5   19    1      1.87      0.00
    8   19    1      0.09      0.00
   11   19    1     -5.05      0.00
   14   19    1     -3.21      0.00
   17   19    1     -2.38      0.00
  -39   20    1     -0.97      0.00
  -36   20    1     -0.04      0.00
  -33   20    1     -0.78      0.00
  -30   20    1     -1.84      0.00
  -27   20    1     -7.43      0.00
  -24   20    1     -6.37      0.00
  -21   20    1      4.86      0.00
  -18   20    1      5.41      0.00
  -15   20    1    -11.65      0.00
  -12   20    1    -14.91      0.00
   -9   20    1      3.15      0.00
   -6   20    1      3.25      0.00
   -3   20    1     -1.99      0.00
    0   20    1      5.49      0.00
    3   20    1      9.96      0.00
    6   20    1      3.01      0.00
    9   20    1     -3.11      0.00
   12   20    1     -4.05      0.00
   15   20    1     -1.57      0.00
   18   20    1      0.45      0.00
  -41   21    1     -2.07      0.00
  -38   21    1      0.92      0.00
  -35   21    1     -0.84      0.00
  -32   21    1     -0.16      0.00
  -29   21    1     -3.57      0.00
  -26   21    1     -7.37      0.00
  -23   21    1      0.06      0.00
  -20   21    1      8.61      0.00
  -17   21    1     -8.86      0.00
  -14   21    1    -17.12      0.00
  -11   21    1     -8.04      0.00
   -8   21    1      3.94      0.00
   -5   21    1      1.07      0.00
   -2   21    1     -2.12      0.00
    1   21    1     11.60      0.00
    4   21    1      7.50      0.00
    7   21    1     -0.02      0.00
   10   21    1     -4.70      0.00
   13   21    1     -2.44      0.00
   16   21    1      1.23      0.00
   19   21    1      0.63      0.00
  -43   22    1      0.02      0.00
  -40   22    1     -2.31      0.00
  -37   22    1      0.69      0.00
  -34   22    1      0.25      0.00
  -31   22    1     -1.96      0.00
  -28   22    1     -3.85      0.00
  -25   22    1     -3.76      0.00
  -22   22    1      8.12      0.00
  -19   22    1     -1.12      0.00
  -16   22    1    -15.27      0.00
  -13   22    1    -13.83      0.00
  -10   22    1     -1.07      0.00
   -7   22    1      1.84      0.00
   -4   22    1     -3.23      0.00
   -1   22    1      2.15      0.00
    2   22    1     12.05      0.00
    5   22    1      2.48      0.00
    8   22    1     -4.29      0.00
   11   22    1     -4.95      0.00
   14   22    1      0.17      0.00
   17   22    1      0.53      0.00
   20   22    1      1.01      0.00
  -45   23    1      0.93      0.00
  -42   23    1     -2.49      0.00
  -39   23    1      1.45      0.00
  -36   23    1     -1.10      0.00
  -33   23    1      0.37      0.00
  -30   23    1     -2.08      0.00
  -27   23    1     -4.06      0.00
  -24   23    1      5.41      0.00
  -21   23    1      4.01      0.00
  -18   23    1     -9.76      0.00
  -15   23    1    -12.32      0.00
  -12   23    1     -6.63      0.00
   -9   23    1      2.43      0.00
   -6   23    1     -2.46      0.00
   -3   23    1     -4.22      0.00
    0   23    1      7.16      0.00
    3   23    1      7.32      0.00
    6   23    1     -3.65      0.00
    9   23    1     -6.29      0.00
   12   23    1     -3.51      0.00
   15   23    1     -0.27      0.00
   18   23    1      0.30      0.00
   21   23    1     -1.13      0.00
  -47   24    1      0.82      0.00
  -44   24    1      0.62      0.00
  -41   24    1      0.11      0.00
  -38   24    1      0.88      0.00
  -35   24    1      0.47      0.00
  -32   24    1     -1.99      0.00
  -29   24    1     -0.35      0.00
  -26   24    1      0.94      0.00
  -23   24    1      6.58      0.00
  -20   24    1     -4.25      0.00
  -17   24    1     -9.92      0.00
  -14   24    1     -5.56      0.00
  -11   24    1     -0.47      0.00
   -8   24    1      1.12      0.00
   -5   24    1     -5.18      0.00
   -2   24    1     -1.80      0.00
    1   24    1     10.01      0.00
    4   24    1     -1.58      0.00
    7   24    1     -5.44      0.00
   10   24    1     -6.89      0.00
   13   24    1     -1.36      0.00
   16   24    1     -1.76      0.00
   19   24    1     -0.27      0.00
   22   24    1     -3.48      0.00
  -49   25    1      0.24      0.00
  -46   25    1      1.45      0.00
  -43   25    1      0.97      0.00
  -40   25    1      2.08      0.00
  -37   25    1      0.53      0.00
  -34   25    1     -0.54      0.00
  -31   25    1     -0.39      0.00
  -28   25    1      1.61      0.00
  -25   25    1      6.43      0.00
  -22   25    1     -1.53      0.00
  -19   25    1     -5.60      0.00
  -16   25    1     -4.46      0.00
  -13   25    1     -0.84      0.00
  -10   25    1      2.84      0.00
   -7   25    1     -3.47      0.00
   -4   25    1     -5.03      0.00
   -1   25    1      3.50      0.00
    2   25    1      4.64      0.00
    5   25    1     -5.07      0.00
    8   25    1     -6.88      0.00
   11   25    1     -3.81      0.00
   14   25    1     -2.03      0.00
   17   25    1      0.28      0.00
   20   25    1     -3.78      0.00
   23   25    1     -1.97      0.00
  -51   26    1     -0.86      0.00
  -48   26    1      1.46      0.00
  -45   26    1      0.63      0.00
  -42   26    1      2.31      0.00
  -39   26    1      2.00      0.00
  -36   26    1     -0.45      0.00
  -33   26    1     -1.44      0.00
  -30   26    1      3.04      0.00
  -27   26    1      5.40      0.00
  -24   26    1      1.46      0.00
  -21   26    1     -3.78      0.00
  -18   26    1     -2.49      0.00
  -15   26    1      1.12      0.00
  -12   26    1      1.95      0.00
   -9   26    1      0.74      0.00
   -6   26    1     -5.88      0.00
   -3   26    1     -3.06      0.00
    0   26    1      5.80      0.00
    3   26    1     -2.81      0.00
    6   26    1     -4.97      0.00
    9   26    1     -6.25      0.00
   12   26    1     -2.23      0.00
   15   26    1     -0.51      0.00
   18   26    1      0.06      0.00
   21   26    1     -3.73      0.00
   24   26    1     -0.10      0.00
  -50   27    1      1.49      0.00
  -47   27    1     -0.57      0.00
  -44   27    1      2.93      0.00
  -41   27    1      1.40      0.00
  -38   27    1      1.05      0.00
  -35   27    1     -2.51      0.00
  -32   27    1      0.46      0.00
  -29   27    1      6.82      0.00
  -26   27    1      2.27      0.00
  -23   27    1     -3.57      0.00
  -20   27    1     -0.49      0.00
  -17   27    1      1.61      0.00
  -14   27    1      3.96      0.00
  -11   27    1      2.31      0.00
   -8   27    1     -3.17      0.00
   -5   27    1     -5.50      0.00
   -2   27    1      0.04      0.00
    1   27    1      1.33      0.00
    4   27    1     -4.50      0.00
    7   27    1     -5.78      0.00
   10   27    1     -4.07      0.00
   13   27    1     -1.70      0.00
   16   27    1      0.88      0.00
   19   27    1     -1.20      0.00
   22   27    1     -0.38      0.00
   25   27    1      0.48      0.00
  -52   28    1      1.10      0.00
  -49   28    1      0.69      0.00
  -46   28    1      1.53      0.00
  -43   28    1      2.13      0.00
  -40   28    1      2.20      0.00
  -37   28    1     -3.00      0.00
  -34   28    1     -1.57      0.00
  -31   28    1      4.62      0.00
  -28   28    1      4.63      0.00
  -25   28    1     -4.19      0.00
  -22   28    1     -2.48      0.00
  -19   28    1      2.62      0.00
  -16   28    1      3.91      0.00
  -13   28    1      4.33      0.00
  -10   28    1      0.14      0.00
   -7   28    1     -4.79      0.00
   -4   28    1     -3.11      0.00
   -1   28    1     -0.24      0.00
    2   28    1     -2.08      0.00
    5   28    1     -4.62      0.00
    8   28    1     -5.08      0.00
   11   28    1     -3.20      0.00
   14   28    1     -0.98      0.00
   17   28    1      0.33      0.00
   20   28    1     -0.87      0.00
   23   28    1      2.00      0.00
  -51   29    1      2.47      0.00
  -48   29    1      0.40      0.00
  -45   29    1      3.58      0.00
  -42   29    1      1.69      0.00
  -39   29    1     -0.07      0.00
  -36   29    1     -3.36      0.00
  -33   29    1      1.00      0.00
  -30   29    1      7.47      0.00
  -27   29    1     -4.04      0.00
  -24   29    1     -4.88      0.00
  -21   29    1      0.31      0.00
  -18   29    1      2.97      0.00
  -15   29    1      4.80      0.00
  -12   29    1      1.36      0.00
   -9   29    1     -1.38      0.00
   -6   29    1     -3.35      0.00
   -3   29    1     -2.92      0.00
    0   29    1     -0.57      0.00
    3   29    1     -3.57      0.00
    6   29    1     -3.43      0.00
    9   29    1     -4.33      0.00
   12   29    1     -2.06      0.00
   15   29    1     -1.83      0.00
   18   29    1      0.37      0.00
   21   29    1     -0.30      0.00
  -50   30    1      0.87      0.00
  -47   30    1      2.92      0.00
  -44   30    1      2.07      0.00
  -41   30    1      1.93      0.00
  -38   30    1     -3.12      0.00
  -35   30    1     -0.27      0.00
  -32   30    1      5.53      0.00
  -29   30    1      1.69      0.00
  -26   30    1     -6.88      0.00
  -23   30    1     -2.99      0.00
  -20   30    1      2.57      0.00
  -17   30    1      1.80      0.00
  -14   30    1      2.92      0.00
  -11   30    1     -1.44      0.00
   -8   30    1     -1.22      0.00
   -5   30    1     -2.48      0.00
   -2   30    1     -3.45      0.00
    1   30    1     -0.30      0.00
    4   30    1     -2.65      0.00
    7   30    1     -2.66      0.00
   10   30    1     -2.31      0.00
   13   30    1     -3.04      0.00
   16   30    1     -0.34      0.00
   19   30    1     -1.04      0.00
   22   30    1      0.65      0.00
  -52   31    1      1.35      0.00
  -49   31    1      1.92      0.00
  -46   31    1      1.86      0.00
  -43   31    1      1.42      0.00
  -40   31    1     -0.88      0.00
  -37   31    1     -1.36      0.00
  -34   31    1      3.19      0.00
  -31   31    1      5.99      0.00
  -28   31    1     -4.57      0.00
  -25   31    1     -4.56      0.00
  -22   31    1      0.56      0.00
  -19   31    1      2.41      0.00
  -16   31    1      1.44      0.00
  -13   31    1     -1.35      0.00
  -10   31    1     -0.85      0.00
   -7   31    1     -0.90      0.00
   -4   31    1     -4.85      0.00
   -1   31    1     -0.63      0.00
    2   31    1     -1.32      0.00
    5   31    1      0.18      0.00
    8   31    1     -2.19      0.00
   11   31    1     -1.58      0.00
   14   31    1     -2.72      0.00
   17   31    1      0.77      0.00
   20   31    1     -1.95      0.00
  -51   32    1      1.77      0.00
  -48   32    1      1.50      0.00
  -45   32    1      0.22      0.00
  -42   32    1     -0.63      0.00
  -39   32    1     -1.40      0.00
  -36   32    1      1.81      0.00
  -33   32    1      5.23      0.00
  -30   32    1      1.43      0.00
  -27   32    1     -5.37      0.00
  -24   32    1     -0.92      0.00
  -21   32    1      3.86      0.00
  -18   32    1      1.75      0.00
  -15   32    1      0.03      0.00
  -12   32    1     -2.72      0.00
   -9   32    1      1.34      0.00
   -6   32    1     -3.83      0.00
   -3   32    1     -4.37      0.00
    0   32    1      0.52      0.00
    3   32    1      0.68      0.00
    6   32    1      0.30      0.00
    9   32    1     -0.56      0.00
   12   32    1     -3.09      0.00
   15   32    1      0.18      0.00
   18   32    1     -1.06      0.00
  -50   33    1      2.92      0.00
  -47   33    1     -0.53      0.00
  -44   33    1     -1.41      0.00
  -41   33    1     -1.34      0.00
  -38   33    1      0.53      0.00
  -35   33    1      4.08      0.00
  -32   33    1      3.47      0.00
  -29   33    1     -1.99      0.00
  -26   33    1     -3.79      0.00
  -23   33    1      3.29      0.00
  -20   33    1      5.14      0.00
  -17   33    1      0.48      0.00
  -14   33    1     -1.18      0.00
  -11   33    1      0.38      0.00
   -8   33    1      0.11      0.00
   -5   33    1     -6.10      0.00
   -2   33    1     -1.73      0.00
    1   33    1      1.14      0.00
    4   33    1      2.52      0.00
    7   33    1      0.09      0.00
   10   33    1     -1.30      0.00
   13   33    1     -2.16      0.00
   16   33    1      0.06      0.00
  -49   34    1      0.83      0.00
  -46   34    1     -1.43      0.00
  -43   34    1     -2.42      0.00
  -40   34    1      0.60      0.00
  -37   34    1      2.99      0.00
  -34   34    1      3.14      0.00
  -31   34    1      1.97      0.00
  -28   34    1     -4.80      0.00
  -25   34    1      0.48      0.00
  -22   34    1      5.39      0.00
  -19   34    1      3.95      0.00
  -16   34    1     -1.03      0.00
  -13   34    1     -0.16      0.00
  -10   34    1      3.29      0.00
   -7   34    1     -4.12      0.00
   -4   34    1     -4.46      0.00
   -1   34    1      0.10      0.00
    2   34    1      2.76      0.00
    5   34    1      1.92      0.00
    8   34    1     -0.10      0.00
   11   34    1     -2.16      0.00
   14   34    1     -1.51      0.00
   17   34    1     -1.59      0.00
  -51   35    1      3.33      0.00
  -48   35    1     -0.95      0.00
  -45   35    1     -3.02      0.00
  -42   35    1      0.14      0.00
  -39   35    1      2.25      0.00
  -36   35    1      3.43      0.00
  -33   35    1      2.27      0.00
  -30   35    1     -0.58      0.00
  -27   35    1     -3.97      0.00
  -24   35    1      3.83      0.00
  -21   35    1      6.02      0.00
  -18   35    1     -0.43      0.00
  -15   35    1     -0.38      0.00
  -12   35    1      2.10      0.00
   -9   35    1      1.05      0.00
   -6   35    1     -4.78      0.00
   -3   35    1     -2.68      0.00
    0   35    1      2.70      0.00
    3   35    1      2.26      0.00
    6   35    1      0.97      0.00
    9   35    1     -0.66      0.00
   12   35    1     -2.41      0.00
   15   35    1     -2.45      0.00
  -50   36    1      0.28      0.00
  -47   36    1     -2.89      0.00
  -44   36    1     -2.19      0.00
  -41   36    1      2.09      0.00
  -38   36    1      2.80      0.00
  -35   36    1      1.68      0.00
  -32   36    1      2.26      0.00
  -29   36    1     -3.59      0.00
  -26   36    1      0.00      0.00
  -23   36    1      5.29      0.00
  -20   36    1      3.41      0.00
  -17   36    1     -3.13      0.00
  -14   36    1      1.27      0.00
  -11   36    1      2.32      0.00
   -8   36    1     -1.93      0.00
   -5   36    1     -3.52      0.00
   -2   36    1      0.77      0.00
    1   36    1      2.46      0.00
    4   36    1      1.59      0.00
    7   36    1     -0.25      0.00
   10   36    1     -0.70      0.00
   13   36    1     -3.76      0.00
  -49   37    1     -2.36      0.00
  -46   37    1     -4.15      0.00
  -43   37    1      0.19      0.00
  -40   37    1      1.74      0.00
  -37   37    1      0.80      0.00
  -34   37    1      1.30      0.00
  -31   37    1     -0.29      0.00
  -28   37    1     -3.42      0.00
  -25   37    1      2.94      0.00
  -22   37    1      4.98      0.00
  -19   37    1     -1.41      0.00
  -16   37    1     -1.40      0.00
  -13   37    1      1.38      0.00
  -10   37    1      0.94      0.00
   -7   37    1     -2.36      0.00
   -4   37    1     -1.24      0.00
   -1   37    1      3.34      0.00
    2   37    1      1.02      0.00
    5   37    1      0.60      0.00
    8   37    1      0.10      0.00
   11   37    1     -2.80      0.00
  -48   38    1     -4.08      0.00
  -45   38    1     -2.62      0.00
  -42   38    1      1.00      0.00
  -39   38    1     -0.56      0.00
  -36   38    1     -0.58      0.00
  -33   38    1      0.16      0.00
  -30   38    1     -2.27      0.00
  -27   38    1     -2.59      0.00
  -24   38    1      4.38      0.00
  -21   38    1      1.41      0.00
  -18   38    1     -3.46      0.00
  -15   38    1      1.30      0.00
  -12   38    1      0.21      0.00
   -9   38    1      0.93      0.00
   -6   38    1     -1.83      0.00
   -3   38    1      2.70      0.00
    0   38    1      1.93      0.00
    3   38    1      1.48      0.00
    6   38    1     -0.05      0.00
    9   38    1     -0.33      0.00
   12   38    1     -3.96      0.00
  -47   39    1     -2.92      0.00
  -44   39    1     -0.18      0.00
  -41   39    1     -0.17      0.00
  -38   39    1     -2.12      0.00
  -35   39    1     -0.75      0.00
  -32   39    1     -0.48      0.00
  -29   39    1     -4.37      0.00
  -26   39    1     -0.20      0.00
  -23   39    1      1.67      0.00
  -20   39    1     -2.17      0.00
  -17   39    1     -1.70      0.00
  -14   39    1      0.81      0.00
  -11   39    1      1.89      0.00
   -8   39    1     -0.04      0.00
   -5   39    1      1.40      0.00
   -2   39    1      2.77      0.00
    1   39    1      1.76      0.00
    4   39    1      1.42      0.00
    7   39    1      0.74      0.00
   10   39    1     -2.77      0.00
  -49   40    1     -1.22      0.00
  -46   40    1     -0.25      0.00
  -43   40    1      1.53      0.00
  -40   40    1     -1.82      0.00
  -37   40    1     -1.07      0.00
  -34   40    1      0.13      0.00
  -31   40    1     -0.66      0.00
  -28   40    1     -5.02      0.00
  -25   40    1      1.50      0.00
  -22   40    1     -2.86      0.00
  -19   40    1     -3.06      0.00
  -16   40    1     -0.07      0.00
  -13   40    1      0.54      0.00
  -10   40    1      3.33      0.00
   -7   40    1      0.42      0.00
   -4   40    1      2.48      0.00
   -1   40    1      1.54      0.00
    2   40    1      2.39      0.00
    5   40    1      1.58      0.00
    8   40    1     -0.29      0.00
  -48   41    1      0.99      0.00
  -45   41    1      2.21      0.00
  -42   41    1      0.94      0.00
  -39   41    1     -0.93      0.00
  -36   41    1      0.58      0.00
  -33   41    1      2.59      0.00
  -30   41    1     -2.57      0.00
  -27   41    1     -1.16      0.00
  -24   41    1     -1.36      0.00
  -21   41    1     -3.59      0.00
  -18   41    1     -2.53      0.00
  -15   41    1     -0.18      0.00
  -12   41    1      3.14      0.00
   -9   41    1      2.02      0.00
   -6   41    1      2.20      0.00
   -3   41    1      0.14      0.00
    0   41    1      1.91      0.00
    3   41    1      2.18      0.00
    6   41    1      1.06      0.00
  -47   42    1      2.46      0.00
  -44   42    1      2.62      0.00
  -41   42    1      0.28      0.00
  -38   42    1      0.33      0.00
  -35   42    1      3.33      0.00
  -32   42    1      1.92      0.00
  -29   42    1     -1.75      0.00
  -26   42    1      1.14      0.00
  -23   42    1     -3.82      0.00
  -20   42    1     -1.36      0.00
  -17   42    1     -2.58      0.00
  -14   42    1      1.64      0.00
  -11   42    1      3.53      0.00
   -8   42    1      2.35      0.00
   -5   42    1     -0.05      0.00
   -2   42    1      0.34      0.00
    1   42    1      1.25      0.00
    4   42    1      1.69      0.00
  -46   43    1      2.04      0.00
  -43   43    1      1.57      0.00
  -40   43    1     -0.01      0.00
  -37   43    1      1.69      0.00
  -34   43    1      3.19      0.00
  -31   43    1      0.41      0.00
  -28   43    1      0.01      0.00
  -25   43    1     -0.51      0.00
  -22   43    1     -1.43      0.00
  -19   43    1     -1.38      0.00
  -16   43    1     -0.35      0.00
  -13   43    1      2.80      0.00
  -10   43    1      3.22      0.00
   -7   43    1      1.02      0.00
   -4   43    1     -1.16      0.00
   -1   43    1      0.56      0.00
    2   43    1      1.14      0.00
  -45   44    1      0.62      0.00
  -42   44    1      0.89      0.00
  -39   44    1     -0.56      0.00
  -36   44    1      2.25      0.00
  -33   44    1      0.20      0.00
  -30   44    1     -0.11      0.00
  -27   44    1     -1.16      0.00
  -24   44    1     -1.54      0.00
  -21   44    1      1.11      0.00
  -18   44    1     -2.07      0.00
  -15   44    1      2.66      0.00
  -12   44    1      2.43      0.00
   -9   44    1      2.20      0.00
   -6   44    1     -1.24      0.00
   -3   44    1      0.06      0.00
    0   44    1      0.23      0.00
  -44   45    1      1.11      0.00
  -41   45    1     -0.40      0.00
  -38   45    1      0.35      0.00
  -35   45    1     -0.36      0.00
  -32   45    1      0.16      0.00
  -29   45    1     -3.71      0.00
  -26   45    1     -2.04      0.00
  -23   45    1     -1.05      0.00
  -20   45    1     -0.49      0.00
  -17   45    1      0.68      0.00
  -14   45    1      2.05      0.00
  -11   45    1      2.63      0.00
   -8   45    1     -1.04      0.00
   -5   45    1     -0.48      0.00
   -2   45    1     -0.09      0.00
  -43   46    1      1.65      0.00
  -40   46    1     -0.44      0.00
  -37   46    1      0.02      0.00
  -34   46    1     -0.17      0.00
  -31   46    1     -1.10      0.00
  -28   46    1     -5.99      0.00
  -25   46    1     -1.79      0.00
  -22   46    1     -2.32      0.00
  -19   46    1     -1.25      0.00
  -16   46    1      1.89      0.00
  -13   46    1      1.84      0.00
  -10   46    1     -0.18      0.00
   -7   46    1     -1.06      0.00
   -4   46    1     -0.70      0.00
  -42   47    1      1.20      0.00
  -39   47    1     -0.17      0.00
  -36   47    1      0.59      0.00
  -33   47    1      2.36      0.00
  -30   47    1     -4.81      0.00
  -27   47    1     -2.45      0.00
  -24   47    1     -4.23      0.00
  -21   47    1     -3.08      0.00
  -18   47    1     -0.66      0.00
  -15   47    1      1.54      0.00
  -12   47    1      0.81      0.00
   -9   47    1     -1.64      0.00
   -6   47    1     -0.51      0.00
  -41   48    1      0.34      0.00
  -38   48    1     -0.10      0.00
  -35   48    1      3.94      0.00
  -32   48    1      1.06      0.00
  -29   48    1     -3.28      0.00
  -26   48    1     -0.10      0.00
  -23   48    1     -6.86      0.00
  -20   48    1     -1.94      0.00
  -17   48    1     -0.69      0.00
  -14   48    1      1.49      0.00
  -11   48    1     -1.43      0.00
   -8   48    1      0.14      0.00
  -40   49    1     -1.87      0.00
  -37   49    1      2.94      0.00
  -34   49    1      3.71      0.00
  -31   49    1     -0.08      0.00
  -28   49    1      2.34      0.00
  -25   49    1     -3.87      0.00
  -22   49    1     -4.27      0.00
  -19   49    1     -2.56      0.00
  -16   49    1      0.91      0.00
  -13   49    1     -0.87      0.00
  -10   49    1     -0.08      0.00
  -36   50    1      3.65      0.00
  -33   50    1      1.33      0.00
  -30   50    1      2.64      0.00
  -27   50    1      2.84      0.00
  -24   50    1     -5.82      0.00
  -21   50    1     -1.65      0.00
  -18   50    1     -1.70      0.00
  -15   50    1      0.37      0.00
  -12   50    1     -1.22      0.00
  -35   51    1     -0.15      0.00
  -32   51    1      2.41      0.00
  -29   51    1      4.12      0.00
  -26   51    1     -1.05      0.00
  -23   51    1     -2.89      0.00
  -20   51    1     -1.41      0.00
  -17   51    1      0.42      0.00
  -31   52    1      3.61      0.00
  -28   52    1      2.01      0.00
  -25   52    1     -2.48      0.00
  -22   52    1     -0.40      0.00
    0    1    2     95.45      0.00
   -2    2    2     67.20      0.00
    1    2    2     81.29      0.00
   -4    3    2     45.53      0.00
   -1    3    2     40.46      0.00
    2    3    2     64.70      0.00
   -6    4    2     40.61      0.00
   -3    4    2     -8.79      0.00
    0    4    2     40.52      0.00
    3    4    2     43.51      0.00
   -8    5    2     47.68      0.00
   -5    5    2     -9.81      0.00
   -2    5    2    -21.00      0.00
    1    5    2     37.85      0.00
    4    5    2     31.74      0.00
  -10    6    2     48.80      0.00
   -7    6    2     17.80      0.00
   -4    6    2    -45.08      0.00
   -1    6    2      2.14      0.00
    2    6    2     28.55      0.00
    5    6    2     20.17      0.00
  -12    7    2     32.46      0.00
   -9    7    2     47.27      0.00
   -6    7    2    -27.68      0.00
   -3    7    2    -33.66      0.00
    0    7    2     24.47      0.00
    3    7    2     16.61      0.00
    6    7    2     10.65      0.00
  -14    8    2     16.24      0.00
  -11    8    2     51.09      0.00
   -8    8    2      5.41      0.00
   -5    8    2    -35.42      0.00
   -2    8    2     -3.36      0.00
    1    8    2     30.80      0.00
    4    8    2      7.54      0.00
    7    8    2      3.12      0.00
  -16    9    2      2.94      0.00
  -13    9    2     36.20      0.00
  -10    9    2     32.86      0.00
   -7    9    2    -18.49      0.00
   -4    9    2    -19.80      0.00
   -1    9    2     26.58      0.00
    2    9    2     20.19      0.00
    5    9    2      5.49      0.00
    8    9    2     -2.69      0.00
  -18   10    2     -4.12      0.00
  -15   10    2     19.04      0.00
  -12   10    2     36.14      0.00
   -9   10    2      6.13      0.00
   -6   10    2    -14.22      0.00
   -3   10    2      4.78      0.00
    0   10    2     35.94      0.00
    3   10    2     12.48      0.00
    6   10    2      1.99      0.00
    9   10    2     -0.51      0.00
  -20   11    2     -4.51      0.00
  -17   11    2      1.41      0.00
  -14   11    2     26.90      0.00
  -11   11    2     18.18      0.00
   -8   11    2      0.16      0.00
   -5   11    2     -2.85      0.00
   -2   11    2     26.45      0.00
    1   11    2     29.24      0.00
    4   11    2      8.40      0.00
    7   11    2      3.67      0.00
   10   11    2      2.03      0.00
  -22   12    2     -3.44      0.00
  -19   12    2     -6.47      0.00
  -16   12    2     11.30      0.00
  -13   12    2     13.83      0.00
  -10   12    2     11.97      0.00
   -7   12    2      0.93      0.00
   -4   12    2     10.02      0.00
   -1   12    2     32.91      0.00
    2   12    2     18.73      0.00
    5   12    2      7.20      0.00
    8   12    2      8.42      0.00
   11   12    2      3.51      0.00
  -24   13    2     -0.61      0.00
  -21   13    2     -6.12      0.00
  -18   13    2     -2.88      0.00
  -15   13    2      7.98      0.00
  -12   13    2      6.59      0.00
   -9   13    2     11.04      0.00
   -6   13    2      3.55      0.00
   -3   13    2     16.53      0.00
    0   13    2     27.66      0.00
    3   13    2      8.19      0.00
    6   13    2     10.51      0.00
    9   13    2      9.63      0.00
   12   13    2      2.14      0.00
  -26   14    2     -1.24      0.00
  -23   14    2     -2.27      0.00
  -20   14    2     -5.85      0.00
  -17   14    2      0.43      0.00
  -14   14    2     -1.70      0.00
  -11   14    2     14.21      0.00
   -8   14    2      7.17      0.00
   -5   14    2      4.81      0.00
   -2   14    2     18.79      0.00
    1   14    2     12.96      0.00
    4   14    2      5.58      0.00
    7   14    2     10.89      0.00
   10   14    2      6.83      0.00
   13   14    2     -0.52      0.00
  -28   15    2     -1.40      0.00
  -25   15    2     -0.39      0.00
  -22   15    2     -3.05      0.00
  -19   15    2     -3.19      0.00
  -16   15    2     -4.42      0.00
  -13   15    2      4.38      0.00
  -10   15    2     18.09      0.00
   -7   15    2      4.42      0.00
   -4   15    2      5.83      0.00
   -1   15    2     14.71      0.00
    2   15    2      1.87      0.00
    5   15    2      5.64      0.00
    8   15    2      8.55      0.00
   11   15    2      0.58      0.00
   14   15    2      0.38      0.00
  -30   16    2     -0.05      0.00
  -27   16    2     -2.92      0.00
  -24   16    2      1.31      0.00
  -21   16    2     -2.19      0.00
  -18   16    2     -5.56      0.00
  -15   16    2     -3.55      0.00
  -12   16    2     17.27      0.00
   -9   16    2     14.52      0.00
   -6   16    2      2.71      0.00
   -3   16    2      8.63      0.00
    0   16    2      6.47      0.00
    3   16    2     -0.97      0.00
    6   16    2      5.62      0.00
    9   16    2      2.36      0.00
   12   16    2      0.14      0.00
   15   16    2     -0.20      0.00
  -32   17    2     -0.08      0.00
  -29   17    2     -1.40      0.00
  -26   17    2      0.59      0.00
  -23   17    2      0.70      0.00
  -20   17    2     -2.27      0.00
  -17   17    2     -8.32      0.00
  -14   17    2      7.64      0.00
  -11   17    2     22.08      0.00
   -8   17    2      6.65      0.00
   -5   17    2      4.33      0.00
   -2   17    2      8.11      0.00
    1   17    2      1.74      0.00
    4   17    2     -0.37      0.00
    7   17    2      3.43      0.00
   10   17    2     -0.45      0.00
   13   17    2      2.26      0.00
   16   17    2      0.16      0.00
  -34   18    2      0.98      0.00
  -31   18    2      1.18      0.00
  -28   18    2     -1.22      0.00
  -25   18    2      3.75      0.00
  -22   18    2      1.56      0.00
  -19   18    2     -7.54      0.00
  -16   18    2      0.66      0.00
  -13   18    2     16.73      0.00
  -10   18    2     15.58      0.00
   -7   18    2      1.22      0.00
   -4   18    2      4.58      0.00
   -1   18    2      6.98      0.00
    2   18    2     -2.09      0.00
    5   18    2      1.43      0.00
    8   18    2     -0.52      0.00
   11   18    2      3.02      0.00
   14   18    2      2.18      0.00
   17   18    2      0.60      0.00
  -36   19    2     -0.79      0.00
  -33   19    2      2.36      0.00
  -30   19    2      1.02      0.00
  -27   19    2      2.31      0.00
  -24   19    2      5.41      0.00
  -21   19    2     -1.31      0.00
  -18   19    2     -4.11      0.00
  -15   19    2     12.13      0.00
  -12   19    2     18.04      0.00
   -9   19    2      3.85      0.00
   -6   19    2     -0.63      0.00
   -3   19    2      3.89      0.00
    0   19    2      2.96      0.00
    3   19    2     -3.64      0.00
    6   19    2     -0.84      0.00
    9   19    2      1.19      0.00
   12   19    2      4.14      0.00
   15   19    2      1.26      0.00
   18   19    2     -0.93      0.00
  -38   20    2     -1.90      0.00
  -35   20    2      1.67      0.00
  -32   20    2      1.68      0.00
  -29   20    2      2.30      0.00
  -26   20    2      5.69      0.00
  -23   20    2      4.51      0.00
  -20   20    2     -3.54      0.00
  -17   20    2      9.45      0.00
  -14   20    2     16.33      0.00
  -11   20    2     11.63      0.00
   -8   20    2     -3.38      0.00
   -5   20    2     -1.58      0.00
   -2   20    2      3.53      0.00
    1   20    2     -3.48      0.00
    4   20    2     -4.97      0.00
    7   20    2     -1.26      0.00
   10   20    2      3.12      0.00
   13   20    2      2.66      0.00
   16   20    2     -1.83      0.00
   19   20    2     -0.92      0.00
  -40   21    2      0.40      0.00
  -37   21    2     -1.80      0.00
  -34   21    2      2.41      0.00
  -31   21    2      2.43      0.00
  -28   21    2      2.98      0.00
  -25   21    2      8.14      0.00
  -22   21    2     -0.54      0.00
  -19   21    2      5.56      0.00
  -16   21    2     17.01      0.00
  -13   21    2     14.10      0.00
  -10   21    2      3.47      0.00
   -7   21    2     -5.18      0.00
   -4   21    2      0.10      0.00
   -1   21    2      0.49      0.00
    2   21    2     -8.56      0.00
    5   21    2     -4.52      0.00
    8   21    2      0.75      0.00
   11   21    2      2.88      0.00
   14   21    2     -1.72      0.00
   17   21    2     -2.25      0.00
   20   21    2     -1.82      0.00
  -42   22    2      0.92      0.00
  -39   22    2     -1.23      0.00
  -36   22    2      1.96      0.00
  -33   22    2      0.78      0.00
  -30   22    2      3.55      0.00
  -27   22    2      5.19      0.00
  -24   22    2      3.83      0.00
  -21   22    2      2.90      0.00
  -18   22    2     14.55      0.00
  -15   22    2     14.72      0.00
  -12   22    2      8.98      0.00
   -9   22    2     -2.04      0.00
   -6   22    2     -2.17      0.00
   -3   22    2      1.57      0.00
    0   22    2     -3.96      0.00
    3   22    2     -9.83      0.00
    6   22    2     -0.27      0.00
    9   22    2      1.23      0.00
   12   22    2      0.81      0.00
   15   22    2     -3.81      0.00
   18   22    2     -1.88      0.00
   21   22    2     -1.81      0.00
  -44   23    2     -0.14      0.00
  -41   23    2      0.76      0.00
  -38   23    2      0.24      0.00
  -35   23    2      1.69      0.00
  -32   23    2      2.68      0.00
  -29   23    2      2.29      0.00
  -26   23    2      5.77      0.00
  -23   23    2      1.57      0.00
  -20   23    2     11.64      0.00
  -17   23    2     13.86      0.00
  -14   23    2      8.09      0.00
  -11   23    2      4.13      0.00
   -8   23    2     -3.18      0.00
   -5   23    2      2.00      0.00
   -2   23    2      1.58      0.00
    1   23    2     -9.01      0.00
    4   23    2     -3.09      0.00
    7   23    2      0.82      0.00
   10   23    2      1.91      0.00
   13   23    2     -2.49      0.00
   16   23    2     -0.90      0.00
   19   23    2     -2.55      0.00
   22   23    2      0.00      0.00
  -46   24    2     -1.95      0.00
  -43   24    2     -0.03      0.00
  -40   24    2     -0.04      0.00
  -37   24    2      1.59      0.00
  -34   24    2      1.42      0.00
  -31   24    2      3.01      0.00
  -28   24    2      1.90      0.00
  -25   24    2      2.76      0.00
  -22   24    2      9.21      0.00
  -19   24    2     11.84      0.00
  -16   24    2      7.46      0.00
  -13   24    2      3.18      0.00
  -10   24    2      0.15      0.00
   -7   24    2      0.17      0.00
   -4   24    2      3.82      0.00
   -1   24    2     -1.70      0.00
    2   24    2     -7.11      0.00
    5   24    2      2.25      0.00
    8   24    2      0.79      0.00
   11   24    2      0.02      0.00
   14   24    2     -1.23      0.00
   17   24    2      0.15      0.00
   20   24    2     -0.07      0.00
   23   24    2      0.46      0.00
  -48   25    2     -2.86      0.00
  -45   25    2     -0.99      0.00
  -42   25    2     -1.72      0.00
  -39   25    2      0.65      0.00
  -36   25    2      1.32      0.00
  -33   25    2      2.38      0.00
  -30   25    2      0.64      0.00
  -27   25    2      0.34      0.00
  -24   25    2      6.83      0.00
  -21   25    2     12.07      0.00
  -18   25    2      6.10      0.00
  -15   25    2      1.17      0.00
  -12   25    2      1.27      0.00
   -9   25    2     -0.68      0.00
   -6   25    2      3.70      0.00
   -3   25    2      2.72      0.00
    0   25    2     -4.69      0.00
    3   25    2      0.28      0.00
    6   25    2      1.52      0.00
    9   25    2      0.23      0.00
   12   25    2     -1.22      0.00
   15   25    2      0.81      0.00
   18   25    2      0.11      0.00
   21   25    2      2.91      0.00
   24   25    2     -0.02      0.00
  -50   26    2     -1.92      0.00
  -47   26    2     -1.42      0.00
  -44   26    2     -2.60      0.00
  -41   26    2     -0.19      0.00
  -38   26    2     -0.25      0.00
  -35   26    2      2.58      0.00
  -32   26    2      1.36      0.00
  -29   26    2     -3.25      0.00
  -26   26    2      3.54      0.00
  -23   26    2     11.48      0.00
  -20   26    2      6.10      0.00
  -17   26    2      0.44      0.00
  -14   26    2     -1.19      0.00
  -11   26    2      1.09      0.00
   -8   26    2      1.64      0.00
   -5   26    2      4.39      0.00
   -2   26    2     -0.13      0.00
    1   26    2     -1.53      0.00
    4   26    2      2.79      0.00
    7   26    2     -0.22      0.00
   10   26    2     -1.31      0.00
   13   26    2     -0.42      0.00
   16   26    2      0.72      0.00
   19   26    2      0.71      0.00
   22   26    2      3.05      0.00
   25   26    2     -0.19      0.00
  -49   27    2     -1.68      0.00
  -46   27    2     -1.04      0.00
  -43   27    2     -1.84      0.00
  -40   27    2     -0.45      0.00
  -37   27    2      2.14      0.00
  -34   27    2      1.70      0.00
  -31   27    2     -1.48      0.00
  -28   27    2     -3.11      0.00
  -25   27    2     10.48      0.00
  -22   27    2      7.49      0.00
  -19   27    2     -0.70      0.00
  -16   27    2     -1.93      0.00
  -13   27    2     -0.59      0.00
  -10   27    2      2.65      0.00
   -7   27    2      3.68      0.00
   -4   27    2      1.93      0.00
   -1   27    2      1.03      0.00
    2   27    2      1.36      0.00
    5   27    2      1.68      0.00
    8   27    2     -2.25      0.00
   11   27    2     -0.83      0.00
   14   27    2     -0.22      0.00
   17   27    2     -0.13      0.00
   20   27    2      1.36      0.00
   23   27    2      0.41      0.00
  -51   28    2     -2.14      0.00
  -48   28    2     -0.06      0.00
  -45   28    2     -2.18      0.00
  -42   28    2      0.01      0.00
  -39   28    2      0.11      0.00
  -36   28    2      3.60      0.00
  -33   28    2      0.27      0.00
  -30   28    2     -5.15      0.00
  -27   28    2      6.11      0.00
  -24   28    2      9.41      0.00
  -21   28    2      1.03      0.00
  -18   28    2     -3.44      0.00
  -15   28    2     -1.59      0.00
  -12   28    2      2.41      0.00
   -9   28    2      3.79      0.00
   -6   28    2      2.56      0.00
   -3   28    2      2.16      0.00
    0   28    2      2.65      0.00
    3   28    2      2.05      0.00
    6   28    2     -1.39      0.00
    9   28    2     -1.77      0.00
   12   28    2     -0.49      0.00
   15   28    2      0.55      0.00
   18   28    2     -1.28      0.00
   21   28    2      1.03      0.00
  -50   29    2     -0.87      0.00
  -47   29    2     -1.75      0.00
  -44   29    2     -0.57      0.00
  -41   29    2     -0.73      0.00
  -38   29    2      3.40      0.00
  -35   29    2      1.28      0.00
  -32   29    2     -2.11      0.00
  -29   29    2     -0.86      0.00
  -26   29    2     11.25      0.00
  -23   29    2      4.11      0.00
  -20   29    2     -3.06      0.00
  -17   29    2     -1.27      0.00
  -14   29    2      0.33      0.00
  -11   29    2      6.04      0.00
   -8   29    2      2.14      0.00
   -5   29    2      1.42      0.00
   -2   29    2      5.27      0.00
    1   29    2      1.34      0.00
    4   29    2      1.13      0.00
    7   29    2     -3.41      0.00
   10   29    2     -0.28      0.00
   13   29    2      0.44      0.00
   16   29    2      0.19      0.00
   19   29    2     -0.75      0.00
   22   29    2     -0.74      0.00
  -49   30    2     -1.58      0.00
  -46   30    2     -1.27      0.00
  -43   30    2     -0.79      0.00
  -40   30    2      1.05      0.00
  -37   30    2      2.60      0.00
  -34   30    2     -1.02      0.00
  -31   30    2     -2.70      0.00
  -28   30    2      7.13      0.00
  -25   30    2      7.84      0.00
  -22   30    2      0.03      0.00
  -19   30    2     -2.16      0.00
  -16   30    2      1.64      0.00
  -13   30    2      5.16      0.00
  -10   30    2      5.56      0.00
   -7   30    2     -0.12      0.00
   -4   30    2      4.63      0.00
   -1   30    2      4.08      0.00
    2   30    2      1.13      0.00
    5   30    2     -2.43      0.00
    8   30    2     -1.80      0.00
   11   30    2      0.19      0.00
   14   30    2      1.58      0.00
   17   30    2     -0.71      0.00
   20   30    2      0.05      0.00
  -51   31    2     -1.13      0.00
  -48   31    2     -1.82      0.00
  -45   31    2     -0.19      0.00
  -42   31    2     -0.22      0.00
  -39   31    2      1.85      0.00
  -36   31    2     -0.47      0.00
  -33   31    2     -2.30      0.00
  -30   31    2      1.41      0.00
  -27   31    2      8.29      0.00
  -24   31    2      3.01      0.00
  -21   31    2     -1.74      0.00
  -18   31    2      1.29      0.00
  -15   31    2      4.96      0.00
  -12   31    2      8.76      0.00
   -9   31    2      1.15      0.00
   -6   31    2      2.33      0.00
   -3   31    2      6.27      0.00
    0   31    2      1.72      0.00
    3   31    2     -0.49      0.00
    6   31    2     -3.35      0.00
    9   31    2     -0.26      0.00
   12   31    2      1.05      0.00
   15   31    2      1.14      0.00
   18   31    2     -0.68      0.00
  -50   32    2     -2.14      0.00
  -47   32    2      0.62      0.00
  -44   32    2      0.35      0.00
  -41   32    2      1.06      0.00
  -38   32    2      0.13      0.00
  -35   32    2     -2.84      0.00
  -32   32    2     -0.26      0.00
  -29   32    2      3.41      0.00
  -26   32    2      5.55      0.00
  -23   32    2     -1.16      0.00
  -20   32    2     -1.06      0.00
  -17   32    2      4.39      0.00
  -14   32    2      8.22      0.00
  -11   32    2      6.37      0.00
   -8   32    2     -0.11      0.00
   -5   32    2      6.18      0.00
   -2   32    2      4.43      0.00
    1   32    2      0.21      0.00
    4   32    2     -2.62      0.00
    7   32    2     -1.40      0.00
   10   32    2      0.52      0.00
   13   32    2      1.41      0.00
   16   32    2      0.35      0.00
   19   32    2     -0.31      0.00
  -49   33    2     -0.12      0.00
  -46   33    2      1.69      0.00
  -43   33    2      2.21      0.00
  -40   33    2     -0.18      0.00
  -37   33    2     -1.89      0.00
  -34   33    2     -1.70      0.00
  -31   33    2      0.61      0.00
  -28   33    2      3.72      0.00
  -25   33    2      0.98      0.00
  -22   33    2     -2.70      0.00
  -19   33    2     -0.14      0.00
  -16   33    2      7.35      0.00
  -13   33    2      7.49      0.00
  -10   33    2      1.61      0.00
   -7   33    2      3.74      0.00
   -4   33    2      5.90      0.00
   -1   33    2      2.68      0.00
    2   33    2     -1.98      0.00
    5   33    2     -1.76      0.00
    8   33    2      0.13      0.00
   11   33    2      0.89      0.00
   14   33    2      1.72      0.00
   17   33    2     -0.41      0.00
  -51   34    2     -1.87      0.00
  -48   34    2      1.91      0.00
  -45   34    2      3.34      0.00
  -42   34    2      0.90      0.00
  -39   34    2     -1.11      0.00
  -36   34    2     -2.77      0.00
  -33   34    2      0.48      0.00
  -30   34    2     -0.35      0.00
  -27   34    2      3.03      0.00
  -24   34    2     -2.68      0.00
  -21   34    2     -3.33      0.00
  -18   34    2      2.94      0.00
  -15   34    2      6.68      0.00
  -12   34    2      3.65      0.00
   -9   34    2      0.91      0.00
   -6   34    2      5.51      0.00
   -3   34    2      4.92      0.00
    0   34    2     -0.48      0.00
    3   34    2     -1.41      0.00
    6   34    2     -0.32      0.00
    9   34    2      0.61      0.00
   12   34    2      1.42      0.00
   15   34    2      1.74      0.00
  -50   35    2      0.15      0.00
  -47   35    2      3.17      0.00
  -44   35    2      3.27      0.00
  -41   35    2     -1.31      0.00
  -38   35    2     -1.74      0.00
  -35   35    2     -0.74      0.00
  -32   35    2     -1.08      0.00
  -29   35    2      0.55      0.00
  -26   35    2      0.13      0.00
  -23   35    2     -4.18      0.00
  -20   35    2     -2.27      0.00
  -17   35    2      5.74      0.00
  -14   35    2      2.62      0.00
  -11   35    2      1.32      0.00
   -8   35    2      2.26      0.00
   -5   35    2      4.86      0.00
   -2   35    2      2.72      0.00
    1   35    2     -1.49      0.00
    4   35    2      0.43      0.00
    7   35    2      0.33      0.00
   10   35    2      0.44      0.00
   13   35    2      2.65      0.00
  -49   36    2      2.11      0.00
  -46   36    2      4.35      0.00
  -43   36    2      0.43      0.00
  -40   36    2     -1.35      0.00
  -37   36    2     -0.71      0.00
  -34   36    2     -0.26      0.00
  -31   36    2     -1.95      0.00
  -28   36    2      0.60      0.00
  -25   36    2     -2.28      0.00
  -22   36    2     -4.64      0.00
  -19   36    2      1.79      0.00
  -16   36    2      3.68      0.00
  -13   36    2      0.63      0.00
  -10   36    2      0.77      0.00
   -7   36    2      2.35      0.00
   -4   36    2      3.80      0.00
   -1   36    2     -0.32      0.00
    2   36    2      1.16      0.00
    5   36    2      0.78      0.00
    8   36    2      0.18      0.00
   11   36    2      1.39      0.00
   14   36    2      2.69      0.00
  -48   37    2      4.27      0.00
  -45   37    2      3.16      0.00
  -42   37    2     -0.88      0.00
  -39   37    2      0.68      0.00
  -36   37    2      0.95      0.00
  -33   37    2     -0.86      0.00
  -30   37    2     -1.45      0.00
  -27   37    2      0.63      0.00
  -24   37    2     -4.68      0.00
  -21   37    2     -1.56      0.00
  -18   37    2      3.45      0.00
  -15   37    2      0.36      0.00
  -12   37    2      1.75      0.00
   -9   37    2     -0.66      0.00
   -6   37    2      2.56      0.00
   -3   37    2      0.55      0.00
    0   37    2      0.74      0.00
    3   37    2      1.92      0.00
    6   37    2      0.62      0.00
    9   37    2      0.26      0.00
   12   37    2      2.62      0.00
  -47   38    2      4.35      0.00
  -44   38    2      1.66      0.00
  -41   38    2      0.56      0.00
  -38   38    2      3.63      0.00
  -35   38    2      1.50      0.00
  -32   38    2     -0.56      0.00
  -29   38    2      0.47      0.00
  -26   38    2     -0.31      0.00
  -23   38    2     -3.72      0.00
  -20   38    2      1.60      0.00
  -17   38    2      1.63      0.00
  -14   38    2      0.95      0.00
  -11   38    2      0.79      0.00
   -8   38    2     -0.34      0.00
   -5   38    2      0.31      0.00
   -2   38    2     -0.18      0.00
    1   38    2      1.74      0.00
    4   38    2      0.66      0.00
    7   38    2      0.15      0.00
   10   38    2      1.53      0.00
  -49   39    2      3.92      0.00
  -46   39    2      2.94      0.00
  -43   39    2      0.87      0.00
  -40   39    2      4.29      0.00
  -37   39    2      4.20      0.00
  -34   39    2      2.15      0.00
  -31   39    2      0.10      0.00
  -28   39    2      3.56      0.00
  -25   39    2     -1.99      0.00
  -22   39    2      0.95      0.00
  -19   39    2      1.07      0.00
  -16   39    2      1.02      0.00
  -13   39    2      2.64      0.00
  -10   39    2     -1.30      0.00
   -7   39    2      0.37      0.00
   -4   39    2     -1.58      0.00
   -1   39    2      1.20      0.00
    2   39    2     -0.43      0.00
    5   39    2     -0.63      0.00
    8   39    2      0.32      0.00
  -48   40    2      2.09      0.00
  -45   40    2      1.52      0.00
  -42   40    2      1.80      0.00
  -39   40    2      5.81      0.00
  -36   40    2      3.62      0.00
  -33   40    2      1.13      0.00
  -30   40    2      2.94      0.00
  -27   40    2      3.23      0.00
  -24   40    2      0.34      0.00
  -21   40    2      2.26      0.00
  -18   40    2      0.41      0.00
  -15   40    2      2.75      0.00
  -12   40    2      1.10      0.00
   -9   40    2     -0.28      0.00
   -6   40    2     -1.12      0.00
   -3   40    2      1.11      0.00
    0   40    2     -0.79      0.00
    3   40    2     -2.43      0.00
    6   40    2     -1.35      0.00
  -47   41    2      0.07      0.00
  -44   41    2      0.31      0.00
  -41   41    2      3.31      0.00
  -38   41    2      4.28      0.00
  -35   41    2      1.45      0.00
  -32   41    2      0.88      0.00
  -29   41    2      3.91      0.00
  -26   41    2      2.15      0.00
  -23   41    2      2.90      0.00
  -20   41    2     -0.05      0.00
  -17   41    2      2.46      0.00
  -14   41    2      2.38      0.00
  -11   41    2      0.17      0.00
   -8   41    2      0.09      0.00
   -5   41    2      0.95      0.00
   -2   41    2      1.66      0.00
    1   41    2     -3.07      0.00
    4   41    2     -3.18      0.00
    7   41    2     -0.90      0.00
  -46   42    2     -0.76      0.00
  -43   42    2      0.16      0.00
  -40   42    2      3.10      0.00
  -37   42    2      1.82      0.00
  -34   42    2     -0.86      0.00
  -31   42    2      1.01      0.00
  -28   42    2      2.56      0.00
  -25   42    2      1.84      0.00
  -22   42    2      1.05      0.00
  -19   42    2     -0.22      0.00
  -16   42    2      3.12      0.00
  -13   42    2      0.79      0.00
  -10   42    2      0.10      0.00
   -7   42    2      1.06      0.00
   -4   42    2      3.77      0.00
   -1   42    2     -0.70      0.00
    2   42    2     -3.53      0.00
    5   42    2     -1.96      0.00
  -45   43    2     -0.13      0.00
  -42   43    2     -0.01      0.00
  -39   43    2      2.78      0.00
  -36   43    2     -0.82      0.00
  -33   43    2     -0.49      0.00
  -30   43    2     -0.67      0.00
  -27   43    2      2.32      0.00
  -24   43    2     -0.63      0.00
  -21   43    2     -1.55      0.00
  -18   43    2      1.65      0.00
  -15   43    2      0.71      0.00
  -12   43    2      0.37      0.00
   -9   43    2     -0.01      0.00
   -6   43    2      3.65      0.00
   -3   43    2      2.17      0.00
    0   43    2     -1.93      0.00
    3   43    2     -2.41      0.00
  -44   44    2     -0.39      0.00
  -41   44    2      1.30      0.00
  -38   44    2      1.88      0.00
  -35   44    2     -0.10      0.00
  -32   44    2     -1.30      0.00
  -29   44    2      0.96      0.00
  -26   44    2     -0.14      0.00
  -23   44    2     -2.63      0.00
  -20   44    2     -1.04      0.00
  -17   44    2      0.74      0.00
  -14   44    2      0.00      0.00
  -11   44    2     -0.78      0.00
   -8   44    2      2.50      0.00
   -5   44    2      2.37      0.00
   -2   44    2      0.09      0.00
    1   44    2     -2.44      0.00
  -43   45    2     -0.99      0.00
  -40   45    2      3.32      0.00
  -37   45    2      2.08      0.00
  -34   45    2      0.89      0.00
  -31   45    2     -0.75      0.00
  -28   45    2      3.42      0.00
  -25   45    2     -3.70      0.00
  -22   45    2     -0.64      0.00
  -19   45    2     -0.64      0.00
  -16   45    2     -0.26      0.00
  -13   45    2     -0.33      0.00
  -10   45    2      0.96      0.00
   -7   45    2      2.35      0.00
   -4   45    2      0.27      0.00
   -1   45    2     -1.79      0.00
  -42   46    2      0.57      0.00
  -39   46    2      4.24      0.00
  -36   46    2      2.76      0.00
  -33   46    2      0.00      0.00
  -30   46    2      3.49      0.00
  -27   46    2      0.70      0.00
  -24   46    2     -1.38      0.00
  -21   46    2      1.29      0.00
  -18   46    2     -0.92      0.00
  -15   46    2      0.12      0.00
  -12   46    2      0.16      0.00
   -9   46    2      3.28      0.00
   -6   46    2     -0.29      0.00
   -3   46    2     -0.60      0.00
  -41   47    2      2.51      0.00
  -38   47    2      4.42      0.00
  -35   47    2      0.32      0.00
  -32   47    2      1.57      0.00
  -29   47    2      4.10      0.00
  -26   47    2     -1.61      0.00
  -23   47    2      4.69      0.00
  -20   47    2     -0.20      0.00
  -17   47    2      0.56      0.00
  -14   47    2     -0.31      0.00
  -11   47    2      3.22      0.00
   -8   47    2      1.03      0.00
   -5   47    2     -0.30      0.00
  -40   48    2      4.35      0.00
  -37   48    2      0.83      0.00
  -34   48    2     -0.60      0.00
  -31   48    2      2.14      0.00
  -28   48    2      0.34      0.00
  -25   48    2      2.60      0.00
  -22   48    2      5.26      0.00
  -19   48    2     -0.06      0.00
  -16   48    2      0.36      0.00
  -13   48    2      1.56      0.00
  -10   48    2      2.68      0.00
   -7   48    2     -0.49      0.00
  -39   49    2      3.05      0.00
  -36   49    2     -2.68      0.00
  -33   49    2      0.09      0.00
  -30   49    2     -1.23      0.00
  -27   49    2     -0.31      0.00
  -24   49    2      6.93      0.00
  -21   49    2      2.03      0.00
  -18   49    2      1.18      0.00
  -15   49    2      0.17      0.00
  -12   49    2      2.76      0.00
  -35   50    2     -1.20      0.00
  -32   50    2     -2.96      0.00
  -29   50    2     -2.65      0.00
  -26   50    2      2.49      0.00
  -23   50    2      5.67      0.00
  -20   50    2      0.94      0.00
  -17   50    2      0.84      0.00
  -14   50    2      1.77      0.00
  -34   51    2     -1.11      0.00
  -31   51    2     -5.40      0.00
  -28   51    2     -0.39      0.00
  -25   51    2      3.40      0.00
  -22   51    2      2.82      0.00
  -19   51    2      0.53      0.00
    0    0    3      3.92      0.00
    1    1    3     -5.45      0.00
   -1    2    3      3.42      0.00
    2    2    3    -22.53      0.00
   -3    3    3      3.70      0.00
    0    3    3     -9.08      0.00
    3    3    3    -30.41      0.00
   -5    4    3     -5.81      0.00
   -2    4    3     15.61      0.00
    1    4    3    -21.47      0.00
    4    4    3    -33.71      0.00
   -7    5    3    -24.30      0.00
   -4    5    3     18.86      0.00
   -1    5    3      7.83      0.00
    2    5    3    -24.43      0.00
    5    5    3    -26.26      0.00
   -9    6    3    -39.55      0.00
   -6    6    3      2.73      0.00
   -3    6    3     20.44      0.00
    0    6    3     -4.37      0.00
    3    6    3    -16.53      0.00
    6    6    3    -14.55      0.00
  -11    7    3    -34.22      0.00
   -8    7    3    -23.11      0.00
   -5    7    3     11.38      0.00
   -2    7    3     12.02      0.00
    1    7    3    -11.53      0.00
    4    7    3     -3.57      0.00
    7    7    3     -5.70      0.00
  -13    8    3    -21.46      0.00
  -10    8    3    -33.97      0.00
   -7    8    3     -6.51      0.00
   -4    8    3      8.39      0.00
   -1    8    3     -1.49      0.00
    2    8    3     -4.27      0.00
    5    8    3      0.92      0.00
    8    8    3      2.33      0.00
  -15    9    3     -8.59      0.00
  -12    9    3    -27.56      0.00
   -9    9    3    -22.07      0.00
   -6    9    3     -3.05      0.00
   -3    9    3      2.09      0.00
    0    9    3     -7.11      0.00
    3    9    3      2.65      0.00
    6    9    3      3.08      0.00
    9    9    3      3.29      0.00
  -17   10    3      0.82      0.00
  -14   10    3    -19.05      0.00
  -11   10    3    -21.36      0.00
   -8   10    3    -17.26      0.00
   -5   10    3     -3.38      0.00
   -2   10    3     -4.83      0.00
    1   10    3     -4.20      0.00
    4   10    3      3.29      0.00
    7   10    3      2.36      0.00
   10   10    3      0.45      0.00
  -19   11    3      2.87      0.00
  -16   11    3     -7.55      0.00
  -13   11    3    -15.70      0.00
  -10   11    3    -21.31      0.00
   -7   11    3    -13.25      0.00
   -4   11    3     -6.50      0.00
   -1   11    3     -6.60      0.00
    2   11    3     -2.80      0.00
    5   11    3      0.80      0.00
    8   11    3     -2.71      0.00
   11   11    3     -2.83      0.00
  -21   12    3      2.06      0.00
  -18   12    3      1.19      0.00
  -15   12    3     -9.83      0.00
  -12   12    3    -11.34      0.00
   -9   12    3    -22.88      0.00
   -6   12    3    -10.04      0.00
   -3   12    3     -6.47      0.00
    0   12    3     -8.52      0.00
    3   12    3     -2.26      0.00
    6   12    3     -6.28      0.00
    9   12    3     -7.58      0.00
   12   12    3     -3.96      0.00
  -23   13    3     -0.32      0.00
  -20   13    3      3.72      0.00
  -17   13    3     -1.15      0.00
  -14   13    3     -3.46      0.00
  -11   13    3    -16.38      0.00
   -8   13    3    -17.16      0.00
   -5   13    3     -6.82      0.00
   -2   13    3     -6.51      0.00
    1   13    3     -7.75      0.00
    4   13    3     -6.21      0.00
    7   13    3    -12.09      0.00
   10   13    3     -9.94      0.00
   13   13    3     -3.20      0.00
  -25   14    3     -0.36      0.00
  -22   14    3      1.62      0.00
  -19   14    3      3.00      0.00
  -16   14    3      1.92      0.00
  -13   14    3     -2.95      0.00
  -10   14    3    -19.43      0.00
   -7   14    3     -8.74      0.00
   -4   14    3     -3.22      0.00
   -1   14    3     -7.38      0.00
    2   14    3     -6.05      0.00
    5   14    3    -11.31      0.00
    8   14    3    -14.46      0.00
   11   14    3     -7.00      0.00
   14   14    3     -5.28      0.00
  -27   15    3     -0.98      0.00
  -24   15    3     -0.99      0.00
  -21   15    3      2.33      0.00
  -18   15    3      4.07      0.00
  -15   15    3      4.24      0.00
  -12   15    3     -9.23      0.00
   -9   15    3    -15.47      0.00
   -6   15    3     -1.47      0.00
   -3   15    3     -3.57      0.00
    0   15    3     -5.91      0.00
    3   15    3     -6.97      0.00
    6   15    3    -13.96      0.00
    9   15    3    -10.71      0.00
   12   15    3     -5.76      0.00
   15   15    3     -5.01      0.00
  -29   16    3     -3.29      0.00
  -26   16    3      0.51      0.00
  -23   16    3     -1.15      0.00
  -20   16    3      1.70      0.00
  -17   16    3      7.62      0.00
  -14   16    3     -0.44      0.00
  -11   16    3    -13.97      0.00
   -8   16    3     -6.82      0.00
   -5   16    3     -0.98      0.00
   -2   16    3     -4.37      0.00
    1   16    3     -6.11      0.00
    4   16    3     -8.40      0.00
    7   16    3    -12.61      0.00
   10   16    3     -6.00      0.00
   13   16    3     -6.43      0.00
   16   16    3     -3.15      0.00
  -31   17    3     -3.18      0.00
  -28   17    3      0.24      0.00
  -25   17    3     -1.36      0.00
  -22   17    3     -1.52      0.00
  -19   17    3      5.30      0.00
  -16   17    3      4.59      0.00
  -13   17    3     -5.65      0.00
  -10   17    3    -12.55      0.00
   -7   17    3     -0.94      0.00
   -4   17    3     -4.08      0.00
   -1   17    3     -6.59      0.00
    2   17    3     -6.45      0.00
    5   17    3    -10.23      0.00
    8   17    3     -7.40      0.00
   11   17    3     -6.71      0.00
   14   17    3     -5.36      0.00
   17   17    3     -1.58      0.00
  -33   18    3     -3.54      0.00
  -30   18    3     -1.21      0.00
  -27   18    3      0.75      0.00
  -24   18    3     -3.36      0.00
  -21   18    3      0.22      0.00
  -18   18    3      6.98      0.00
  -15   18    3     -1.64      0.00
  -12   18    3     -7.25      0.00
   -9   18    3     -5.69      0.00
   -6   18    3     -1.33      0.00
   -3   18    3     -6.69      0.00
    0   18    3     -8.81      0.00
    3   18    3     -7.12      0.00
    6   18    3     -8.51      0.00
    9   18    3     -6.64      0.00
   12   18    3     -7.60      0.00
   15   18    3     -4.19      0.00
   18   18    3      0.69      0.00
  -35   19    3     -1.84      0.00
  -32   19    3     -2.73      0.00
  -29   19    3     -0.58      0.00
  -26   19    3     -0.90      0.00
  -23   19    3     -4.32      0.00
  -20   19    3      4.38      0.00
  -17   19    3      0.64      0.00
  -14   19    3     -2.53      0.00
  -11   19    3     -4.97      0.00
   -8   19    3      0.13      0.00
   -5   19    3     -3.40      0.00
   -2   19    3     -8.69      0.00
    1   19    3     -8.38      0.00
    4   19    3     -6.21      0.00
    7   19    3     -7.22      0.00
   10   19    3     -7.95      0.00
   13   19    3     -7.52      0.00
   16   19    3     -1.06      0.00
   19   19    3      0.17      0.00
  -37   20    3      0.89      0.00
  -34   20    3     -4.70      0.00
  -31   20    3     -1.40      0.00
  -28   20    3     -0.66      0.00
  -25   20    3     -4.83      0.00
  -22   20    3     -0.25      0.00
  -19   20    3      0.96      0.00
  -16   20    3     -3.30      0.00
  -13   20    3      0.15      0.00
  -10   20    3     -0.99      0.00
   -7   20    3      2.44      0.00
   -4   20    3     -5.27      0.00
   -1   20    3     -8.25      0.00
    2   20    3     -5.04      0.00
    5   20    3     -4.92      0.00
    8   20    3     -7.88      0.00
   11   20    3     -7.94      0.00
   14   20    3     -4.14      0.00
   17   20    3      0.14      0.00
   20   20    3     -0.83      0.00
  -39   21    3      0.05      0.00
  -36   21    3     -3.00      0.00
  -33   21    3     -2.66      0.00
  -30   21    3     -2.91      0.00
  -27   21    3     -1.98      0.00
  -24   21    3     -4.91      0.00
  -21   21    3     -0.08      0.00
  -18   21    3     -4.77      0.00
  -15   21    3     -0.43      0.00
  -12   21    3      2.15      0.00
   -9   21    3      2.24      0.00
   -6   21    3      1.18      0.00
   -3   21    3     -5.30      0.00
    0   21    3     -5.59      0.00
    3   21    3     -0.22      0.00
    6   21    3     -7.06      0.00
    9   21    3     -6.48      0.00
   12   21    3     -6.12      0.00
   15   21    3      0.20      0.00
   18   21    3     -0.57      0.00
   21   21    3     -1.16      0.00
  -41   22    3     -1.89      0.00
  -38   22    3     -1.48      0.00
  -35   22    3     -4.13      0.00
  -32   22    3     -2.56      0.00
  -29   22    3     -2.88      0.00
  -26   22    3     -4.64      0.00
  -23   22    3     -2.30      0.00
  -20   22    3     -6.40      0.00
  -17   22    3     -2.95      0.00
  -14   22    3      4.07      0.00
  -11   22    3      1.95      0.00
   -8   22    3      3.40      0.00
   -5   22    3     -1.61      0.00
   -2   22    3     -4.14      0.00
    1   22    3      0.25      0.00
    4   22    3     -1.80      0.00
    7   22    3     -6.69      0.00
   10   22    3     -5.10      0.00
   13   22    3     -1.53      0.00
   16   22    3      0.00      0.00
   19   22    3      0.50      0.00
   22   22    3     -1.35      0.00
  -43   23    3     -2.69      0.00
  -40   23    3     -1.76      0.00
  -37   23    3     -3.76      0.00
  -34   23    3     -2.84      0.00
  -31   23    3     -3.81      0.00
  -28   23    3     -2.58      0.00
  -25   23    3     -4.03      0.00
  -22   23    3     -6.92      0.00
  -19   23    3     -6.05      0.00
  -16   23    3      2.79      0.00
  -13   23    3      5.83      0.00
  -10   23    3      1.01      0.00
   -7   23    3      1.64      0.00
   -4   23    3     -3.13      0.00
   -1   23    3     -1.09      0.00
    2   23    3      2.58      0.00
    5   23    3     -5.79      0.00
    8   23    3     -4.05      0.00
   11   23    3     -2.50      0.00
   14   23    3     -0.30      0.00
   17   23    3     -0.74      0.00
   20   23    3      0.86      0.00
   23   23    3     -0.53      0.00
  -45   24    3     -0.90      0.00
  -42   24    3     -1.04      0.00
  -39   24    3     -3.50      0.00
  -36   24    3     -2.94      0.00
  -33   24    3     -3.13      0.00
  -30   24    3     -3.06      0.00
  -27   24    3     -1.31      0.00
  -24   24    3     -6.98      0.00
  -21   24    3     -9.57      0.00
  -18   24    3      0.83      0.00
  -15   24    3      7.33      0.00
  -12   24    3      3.78      0.00
   -9   24    3      0.32      0.00
   -6   24    3     -1.32      0.00
   -3   24    3     -2.02      0.00
    0   24    3      1.86      0.00
    3   24    3     -1.74      0.00
    6   24    3     -5.17      0.00
    9   24    3     -1.36      0.00
   12   24    3     -0.98      0.00
   15   24    3     -1.80      0.00
   18   24    3     -0.25      0.00
   21   24    3     -0.60      0.00
   24   24    3      0.97      0.00
  -47   25    3      1.44      0.00
  -44   25    3      0.50      0.00
  -41   25    3     -1.71      0.00
  -38   25    3     -2.11      0.00
  -35   25    3     -3.39      0.00
  -32   25    3     -2.43      0.00
  -29   25    3      0.16      0.00
  -26   25    3     -3.04      0.00
  -23   25    3    -11.34      0.00
  -20   25    3     -3.36      0.00
  -17   25    3      6.78      0.00
  -14   25    3      7.61      0.00
  -11   25    3      0.56      0.00
   -8   25    3     -0.66      0.00
   -5   25    3     -2.44      0.00
   -2   25    3      0.84      0.00
    1   25    3     -0.57      0.00
    4   25    3     -4.47      0.00
    7   25    3     -1.89      0.00
   10   25    3      0.78      0.00
   13   25    3     -2.01      0.00
   16   25    3     -2.16      0.00
   19   25    3      0.25      0.00
   22   25    3     -2.33      0.00
   25   25    3      2.48      0.00
  -49   26    3      2.68      0.00
  -46   26    3      1.38      0.00
  -43   26    3      1.00      0.00
  -40   26    3     -1.45      0.00
  -37   26    3     -2.07      0.00
  -34   26    3     -2.56      0.00
  -31   26    3     -0.60      0.00
  -28   26    3      3.02      0.00
  -25   26    3     -9.64      0.00
  -22   26    3     -6.95      0.00
  -19   26    3      4.27      0.00
  -16   26    3      8.36      0.00
  -13   26    3      4.41      0.00
  -10   26    3     -2.10      0.00
   -7   26    3     -1.35      0.00
   -4   26    3      0.12      0.00
   -1   26    3     -0.79      0.00
    2   26    3     -3.29      0.00
    5   26    3     -3.79      0.00
    8   26    3      2.29      0.00
   11   26    3     -0.28      0.00
   14   26    3     -1.94      0.00
   17   26    3     -0.74      0.00
   20   26    3     -0.76      0.00
   23   26    3     -0.78      0.00
  -51   27    3      2.50      0.00
  -48   27    3      0.80      0.00
  -45   27    3      2.23      0.00
  -42   27    3     -0.59      0.00
  -39   27    3      0.01      0.00
  -36   27    3     -3.70      0.00
  -33   27    3     -0.56      0.00
  -30   27    3      3.44      0.00
  -27   27    3     -2.42      0.00
  -24   27    3     -8.91      0.00
  -21   27    3      0.87      0.00
  -18   27    3      8.21      0.00
  -15   27    3      5.59      0.00
  -12   27    3      0.20      0.00
   -9   27    3     -3.22      0.00
   -6   27    3      0.49      0.00
   -3   27    3      0.77      0.00
    0   27    3     -4.44      0.00
    3   27    3     -3.48      0.00
    6   27    3     -0.23      0.00
    9   27    3      2.98      0.00
   12   27    3     -1.31      0.00
   15   27    3     -0.79      0.00
   18   27    3      1.37      0.00
   21   27    3     -1.32      0.00
   24   27    3      1.55      0.00
  -50   28    3      1.12      0.00
  -47   28    3      1.44      0.00
  -44   28    3      0.21      0.00
  -41   28    3      0.67      0.00
  -38   28    3     -2.53      0.00
  -35   28    3     -1.98      0.00
  -32   28    3      1.38      0.00
  -29   28    3      3.10      0.00
  -26   28    3     -7.62      0.00
  -23   28    3     -1.66      0.00
  -20   28    3      6.12      0.00
  -17   28    3      6.25      0.00
  -14   28    3      2.18      0.00
  -11   28    3     -4.19      0.00
   -8   28    3     -0.63      0.00
   -5   28    3      2.47      0.00
   -2   28    3     -3.29      0.00
    1   28    3     -4.12      0.00
    4   28    3     -2.51      0.00
    7   28    3      3.27      0.00
   10   28    3      0.42      0.00
   13   28    3     -0.77      0.00
   16   28    3      1.03      0.00
   19   28    3      1.88      0.00
   22   28    3      0.80      0.00
  -49   29    3      0.67      0.00
  -46   29    3      1.11      0.00
  -43   29    3      0.23      0.00
  -40   29    3     -0.07      0.00
  -37   29    3     -3.31      0.00
  -34   29    3      0.36      0.00
  -31   29    3      2.63      0.00
  -28   29    3     -2.80      0.00
  -25   29    3     -4.31      0.00
  -22   29    3      3.42      0.00
  -19   29    3      6.30      0.00
  -16   29    3      1.87      0.00
  -13   29    3     -1.87      0.00
  -10   29    3     -4.85      0.00
   -7   29    3      3.64      0.00
   -4   29    3     -0.17      0.00
   -1   29    3     -5.06      0.00
    2   29    3     -2.65      0.00
    5   29    3      0.51      0.00
    8   29    3      2.57      0.00
   11   29    3     -1.19      0.00
   14   29    3      0.24      0.00
   17   29    3      2.10      0.00
   20   29    3      2.20      0.00
  -48   30    3      1.63      0.00
  -45   30    3      0.27      0.00
  -42   30    3      1.36      0.00
  -39   30    3     -1.80      0.00
  -36   30    3     -0.92      0.00
  -33   30    3      1.88      0.00
  -30   30    3     -0.22      0.00
  -27   30    3     -3.99      0.00
  -24   30    3      0.29      0.00
  -21   30    3      4.47      0.00
  -18   30    3      2.16      0.00
  -15   30    3     -1.94      0.00
  -12   30    3     -5.61      0.00
   -9   30    3     -0.04      0.00
   -6   30    3      3.14      0.00
   -3   30    3     -3.32      0.00
    0   30    3     -3.83      0.00
    3   30    3     -0.72      0.00
    6   30    3      2.16      0.00
    9   30    3      0.10      0.00
   12   30    3     -0.96      0.00
   15   30    3      0.53      0.00
   18   30    3      2.83      0.00
  -50   31    3      1.94      0.00
  -47   31    3      0.65      0.00
  -44   31    3      1.54      0.00
  -41   31    3      0.36      0.00
  -38   31    3     -0.78      0.00
  -35   31    3      1.93      0.00
  -32   31    3      0.40      0.00
  -29   31    3     -1.50      0.00
  -26   31    3     -1.68      0.00
  -23   31    3      2.53      0.00
  -20   31    3      1.55      0.00
  -17   31    3     -2.10      0.00
  -14   31    3     -5.53      0.00
  -11   31    3     -4.85      0.00
   -8   31    3      3.64      0.00
   -5   31    3     -0.86      0.00
   -2   31    3     -3.76      0.00
    1   31    3     -1.97      0.00
    4   31    3      0.99      0.00
    7   31    3      1.05      0.00
   10   31    3     -1.09      0.00
   13   31    3     -0.20      0.00
   16   31    3      0.70      0.00
   19   31    3      2.45      0.00
  -49   32    3      0.99      0.00
  -46   32    3      0.92      0.00
  -43   32    3      0.66      0.00
  -40   32    3      0.94      0.00
  -37   32    3      1.12      0.00
  -34   32    3      2.36      0.00
  -31   32    3     -0.88      0.00
  -28   32    3     -0.01      0.00
  -25   32    3      0.53      0.00
  -22   32    3      1.44      0.00
  -19   32    3     -1.32      0.00
  -16   32    3     -6.18      0.00
  -13   32    3     -6.02      0.00
  -10   32    3     -1.10      0.00
   -7   32    3      1.75      0.00
   -4   32    3     -2.58      0.00
   -1   32    3     -3.71      0.00
    2   32    3      0.38      0.00
    5   32    3      0.16      0.00
    8   32    3     -0.26      0.00
   11   32    3     -0.64      0.00
   14   32    3     -0.34      0.00
   17   32    3      1.81      0.00
  -48   33    3     -0.27      0.00
  -45   33    3      0.18      0.00
  -42   33    3      0.47      0.00
  -39   33    3      1.45      0.00
  -36   33    3      2.99      0.00
  -33   33    3     -0.07      0.00
  -30   33    3      1.46      0.00
  -27   33    3      0.59      0.00
  -24   33    3      1.56      0.00
  -21   33    3     -0.55      0.00
  -18   33    3     -3.93      0.00
  -15   33    3     -7.22      0.00
  -12   33    3     -3.70      0.00
   -9   33    3      0.72      0.00
   -6   33    3     -1.15      0.00
   -3   33    3     -3.37      0.00
    0   33    3     -2.04      0.00
    3   33    3      0.06      0.00
    6   33    3     -1.15      0.00
    9   33    3     -0.33      0.00
   12   33    3     -0.36      0.00
   15   33    3      0.20      0.00
  -50   34    3     -0.07      0.00
  -47   34    3     -0.48      0.00
  -44   34    3     -1.53      0.00
  -41   34    3      1.81      0.00
  -38   34    3      1.75      0.00
  -35   34    3      1.95      0.00
  -32   34    3      0.71      0.00
  -29   34    3      2.50      0.00
  -26   34    3      1.30      0.00
  -23   34    3      0.77      0.00
  -20   34    3     -1.37      0.00
  -17   34    3     -6.18      0.00
  -14   34    3     -3.83      0.00
  -11   34    3     -2.02      0.00
   -8   34    3      0.40      0.00
   -5   34    3     -2.61      0.00
   -2   34    3     -3.70      0.00
    1   34    3     -0.61      0.00
    4   34    3     -2.38      0.00
    7   34    3     -0.69      0.00
   10   34    3     -0.14      0.00
   13   34    3     -0.11      0.00
   16   34    3      0.39      0.00
  -49   35    3     -0.69      0.00
  -46   35    3     -1.90      0.00
  -43   35    3     -0.38      0.00
  -40   35    3      1.84      0.00
  -37   35    3      1.88      0.00
  -34   35    3      0.76      0.00
  -31   35    3      2.97      0.00
  -28   35    3      2.52      0.00
  -25   35    3      1.04      0.00
  -22   35    3      0.72      0.00
  -19   35    3     -3.14      0.00
  -16   35    3     -4.17      0.00
  -13   35    3     -1.09      0.00
  -10   35    3     -0.82      0.00
   -7   35    3     -0.47      0.00
   -4   35    3     -3.47      0.00
   -1   35    3     -2.64      0.00
    2   35    3     -2.61      0.00
    5   35    3     -2.68      0.00
    8   35    3      0.22      0.00
   11   35    3      0.01      0.00
   14   35    3      0.09      0.00
  -48   36    3     -1.62      0.00
  -45   36    3     -1.92      0.00
  -42   36    3      1.20      0.00
  -39   36    3      1.19      0.00
  -36   36    3      0.99      0.00
  -33   36    3      1.99      0.00
  -30   36    3      3.82      0.00
  -27   36    3      1.97      0.00
  -24   36    3      1.55      0.00
  -21   36    3     -0.57      0.00
  -18   36    3     -2.87      0.00
  -15   36    3     -0.34      0.00
  -12   36    3     -0.89      0.00
   -9   36    3      1.11      0.00
   -6   36    3     -1.98      0.00
   -3   36    3     -2.58      0.00
    0   36    3     -3.70      0.00
    3   36    3     -4.22      0.00
    6   36    3     -1.17      0.00
    9   36    3      0.29      0.00
   12   36    3      0.52      0.00
  -47   37    3     -2.00      0.00
  -44   37    3     -0.96      0.00
  -41   37    3      1.65      0.00
  -38   37    3     -0.55      0.00
  -35   37    3      1.01      0.00
  -32   37    3      2.93      0.00
  -29   37    3      3.70      0.00
  -26   37    3      1.14      0.00
  -23   37    3      1.89      0.00
  -20   37    3     -1.98      0.00
  -17   37    3      0.03      0.00
  -14   37    3      0.74      0.00
  -11   37    3      0.01      0.00
   -8   37    3      1.45      0.00
   -5   37    3     -1.32      0.00
   -2   37    3     -2.87      0.00
    1   37    3     -5.27      0.00
    4   37    3     -3.05      0.00
    7   37    3     -0.50      0.00
   10   37    3      0.40      0.00
  -46   38    3     -1.45      0.00
  -43   38    3     -0.07      0.00
  -40   38    3     -0.52      0.00
  -37   38    3     -1.46      0.00
  -34   38    3      0.56      0.00
  -31   38    3      3.23      0.00
  -28   38    3      1.51      0.00
  -25   38    3      1.59      0.00
  -22   38    3     -0.50      0.00
  -19   38    3      0.00      0.00
  -16   38    3      1.30      0.00
  -13   38    3     -0.36      0.00
  -10   38    3      1.97      0.00
   -7   38    3      0.67      0.00
   -4   38    3      0.63      0.00
   -1   38    3     -5.05      0.00
    2   38    3     -3.15      0.00
    5   38    3     -1.87      0.00
    8   38    3     -0.27      0.00
  -48   39    3     -1.74      0.00
  -45   39    3     -1.64      0.00
  -42   39    3      0.04      0.00
  -39   39    3     -3.65      0.00
  -36   39    3     -1.96      0.00
  -33   39    3      0.24      0.00
  -30   39    3      1.10      0.00
  -27   39    3     -0.27      0.00
  -24   39    3      0.14      0.00
  -21   39    3     -1.32      0.00
  -18   39    3      2.01      0.00
  -15   39    3     -0.44      0.00
  -12   39    3     -0.69      0.00
   -9   39    3      1.91      0.00
   -6   39    3      2.06      0.00
   -3   39    3     -1.22      0.00
    0   39    3     -2.92      0.00
    3   39    3     -0.40      0.00
    6   39    3     -0.99      0.00
    9   39    3     -0.31      0.00
  -47   40    3     -1.00      0.00
  -44   40    3     -1.29      0.00
  -41   40    3     -2.10      0.00
  -38   40    3     -4.49      0.00
  -35   40    3     -2.50      0.00
  -32   40    3     -0.48      0.00
  -29   40    3     -1.59      0.00
  -26   40    3     -2.14      0.00
  -23   40    3     -1.82      0.00
  -20   40    3      0.51      0.00
  -17   40    3      0.60      0.00
  -14   40    3     -2.74      0.00
  -11   40    3     -0.72      0.00
   -8   40    3      1.32      0.00
   -5   40    3      1.52      0.00
   -2   40    3     -2.32      0.00
    1   40    3      2.00      0.00
    4   40    3      0.68      0.00
    7   40    3     -0.02      0.00
  -46   41    3     -0.74      0.00
  -43   41    3     -1.01      0.00
  -40   41    3     -3.71      0.00
  -37   41    3     -4.00      0.00
  -34   41    3     -1.58      0.00
  -31   41    3     -2.14      0.00
  -28   41    3     -3.00      0.00
  -25   41    3     -3.86      0.00
  -22   41    3     -1.18      0.00
  -19   41    3      1.45      0.00
  -16   41    3     -2.65      0.00
  -13   41    3     -3.74      0.00
  -10   41    3     -0.99      0.00
   -7   41    3      0.24      0.00
   -4   41    3     -1.46      0.00
   -1   41    3      1.10      0.00
    2   41    3      3.96      0.00
    5   41    3      1.15      0.00
  -45   42    3     -0.94      0.00
  -42   42    3     -0.67      0.00
  -39   42    3     -4.02      0.00
  -36   42    3     -1.88      0.00
  -33   42    3     -1.13      0.00
  -30   42    3     -1.69      0.00
  -27   42    3     -4.92      0.00
  -24   42    3     -1.79      0.00
  -21   42    3      0.24      0.00
  -18   42    3     -0.01      0.00
  -15   42    3     -4.25      0.00
  -12   42    3     -3.60      0.00
   -9   42    3     -1.08      0.00
   -6   42    3     -2.76      0.00
   -3   42    3     -0.98      0.00
    0   42    3      3.59      0.00
    3   42    3      3.24      0.00
  -44   43    3     -0.62      0.00
  -41   43    3     -0.94      0.00
  -38   43    3     -2.93      0.00
  -35   43    3      0.00      0.00
  -32   43    3      0.10      0.00
  -29   43    3     -1.79      0.00
  -26   43    3     -3.51      0.00
  -23   43    3      1.24      0.00
  -20   43    3      0.57      0.00
  -17   43    3     -1.57      0.00
  -14   43    3     -4.11      0.00
  -11   43    3     -1.53      0.00
   -8   43    3     -3.35      0.00
   -5   43    3     -2.32      0.00
   -2   43    3      0.68      0.00
    1   43    3      3.58      0.00
  -43   44    3      0.76      0.00
  -40   44    3     -2.73      0.00
  -37   44    3     -1.19      0.00
  -34   44    3      0.95      0.00
  -31   44    3      1.32      0.00
  -28   44    3     -2.71      0.00
  -25   44    3      1.70      0.00
  -22   44    3      0.84      0.00
  -19   44    3      0.69      0.00
  -16   44    3     -2.26      0.00
  -13   44    3     -1.98      0.00
  -10   44    3     -1.17      0.00
   -7   44    3     -3.36      0.00
   -4   44    3      0.51      0.00
   -1   44    3      1.32      0.00
  -42   45    3     -0.16      0.00
  -39   45    3     -3.78      0.00
  -36   45    3     -0.65      0.00
  -33   45    3      1.96      0.00
  -30   45    3     -0.28      0.00
  -27   45    3     -0.24      0.00
  -24   45    3      3.39      0.00
  -21   45    3     -0.96      0.00
  -18   45    3      0.99      0.00
  -15   45    3     -2.31      0.00
  -12   45    3      0.32      0.00
   -9   45    3     -2.74      0.00
   -6   45    3      1.19      0.00
   -3   45    3      0.98      0.00
  -41   46    3     -2.92      0.00
  -38   46    3     -4.10      0.00
  -35   46    3      0.46      0.00
  -32   46    3      0.23      0.00
  -29   46    3     -0.88      0.00
  -26   46    3      2.63      0.00
  -23   46    3     -0.75      0.00
  -20   46    3      0.05      0.00
  -17   46    3     -0.37      0.00
  -14   46    3     -0.58      0.00
  -11   46    3     -1.18      0.00
   -8   46    3     -0.20      0.00
   -5   46    3      2.90      0.00
  -40   47    3     -5.17      0.00
  -37   47    3     -2.49      0.00
  -34   47    3      0.11      0.00
  -31   47    3     -1.49      0.00
  -28   47    3      0.42      0.00
  -25   47    3      0.58      0.00
  -22   47    3     -3.75      0.00
  -19   47    3      1.59      0.00
  -16   47    3     -1.11      0.00
  -13   47    3     -0.46      0.00
  -10   47    3     -1.66      0.00
   -7   47    3      2.54      0.00
  -39   48    3     -4.93      0.00
  -36   48    3      0.01      0.00
  -33   48    3     -1.99      0.00
  -30   48    3      0.08      0.00
  -27   48    3     -0.57      0.00
  -24   48    3     -3.90      0.00
  -21   48    3     -1.83      0.00
  -18   48    3      1.25      0.00
  -15   48    3     -0.51      0.00
  -12   48    3     -1.37      0.00
   -9   48    3      0.50      0.00
  -35   49    3     -0.61      0.00
  -32   49    3     -0.49      0.00
  -29   49    3      0.25      0.00
  -26   49    3     -3.53      0.00
  -23   49    3     -5.02      0.00
  -20   49    3      0.99      0.00
  -17   49    3      0.87      0.00
  -14   49    3     -0.47      0.00
  -34   50    3     -0.71      0.00
  -31   50    3      2.23      0.00
  -28   50    3     -2.82      0.00
  -25   50    3     -4.32      0.00
  -22   50    3     -3.14      0.00
  -19   50    3      2.56      0.00
  -16   50    3     -0.06      0.00
  -27   51    3     -3.87      0.00
  -24   51    3     -3.42      0.00
   -1    1    4    -18.29      0.00
   -3    2    4     -6.19      0.00
    0    2    4    -10.58      0.00
   -5    3    4      6.20      0.00
   -2    3    4     -7.64      0.00
    1    3    4      2.08      0.00
   -7    4    4     17.10      0.00
   -4    4    4     -2.08      0.00
   -1    4    4     -2.71      0.00
    2    4    4     12.24      0.00
   -9    5    4     17.19      0.00
   -6    5    4      8.60      0.00
   -3    5    4     -1.38      0.00
    0    5    4      2.14      0.00
    3    5    4     11.73      0.00
  -11    6    4     11.07      0.00
   -8    6    4     20.76      0.00
   -5    6    4      5.45      0.00
   -2    6    4     -0.16      0.00
    1    6    4      4.46      0.00
    4    6    4      0.61      0.00
  -13    7    4      7.02      0.00
  -10    7    4     20.93      0.00
   -7    7    4     18.91      0.00
   -4    7    4      6.48      0.00
   -1    7    4      1.34      0.00
    2    7    4     -4.11      0.00
    5    7    4     -4.92      0.00
  -15    8    4      0.80      0.00
  -12    8    4     16.51      0.00
   -9    8    4     23.59      0.00
   -6    8    4     17.49      0.00
   -3    8    4      6.96      0.00
    0    8    4     -2.90      0.00
    3    8    4    -12.57      0.00
    6    8    4     -6.26      0.00
  -17    9    4     -3.23      0.00
  -14    9    4     10.61      0.00
  -11    9    4     16.70      0.00
   -8    9    4     25.44      0.00
   -5    9    4     13.66      0.00
   -2    9    4      4.12      0.00
    1    9    4    -11.42      0.00
    4    9    4    -13.54      0.00
    7    9    4     -6.43      0.00
  -19   10    4     -3.40      0.00
  -16   10    4      2.95      0.00
  -13   10    4     12.26      0.00
  -10   10    4     18.56      0.00
   -7   10    4     21.41      0.00
   -4   10    4      9.97      0.00
   -1   10    4     -4.97      0.00
    2   10    4    -13.75      0.00
    5   10    4    -11.35      0.00
    8   10    4     -3.99      0.00
  -21   11    4     -1.80      0.00
  -18   11    4     -0.55      0.00
  -15   11    4      8.07      0.00
  -12   11    4      9.52      0.00
   -9   11    4     21.79      0.00
   -6   11    4     14.10      0.00
   -3   11    4      2.78      0.00
    0   11    4     -9.67      0.00
    3   11    4    -12.30      0.00
    6   11    4     -5.31      0.00
    9   11    4     -1.38      0.00
  -23   12    4     -1.00      0.00
  -20   12    4     -1.07      0.00
  -17   12    4      3.83      0.00
  -14   12    4      6.92      0.00
  -11   12    4     11.52      0.00
   -8   12    4     19.46      0.00
   -5   12    4      6.66      0.00
   -2   12    4     -3.30      0.00
    1   12    4     -8.77      0.00
    4   12    4     -6.92      0.00
    7   12    4      0.75      0.00
   10   12    4      0.94      0.00
  -25   13    4     -1.52      0.00
  -22   13    4     -0.51      0.00
  -19   13    4      1.69      0.00
  -16   13    4      4.41      0.00
  -13   13    4      4.88      0.00
  -10   13    4     14.99      0.00
   -7   13    4     12.13      0.00
   -4   13    4      0.69      0.00
   -1   13    4     -3.73      0.00
    2   13    4     -5.38      0.00
    5   13    4      0.39      0.00
    8   13    4      4.66      0.00
   11   13    4      0.80      0.00
  -27   14    4      0.57      0.00
  -24   14    4     -1.68      0.00
  -21   14    4      0.91      0.00
  -18   14    4      3.07      0.00
  -15   14    4      1.89      0.00
  -12   14    4      5.56      0.00
   -9   14    4     14.74      0.00
   -6   14    4      3.09      0.00
   -3   14    4      0.46      0.00
    0   14    4     -2.51      0.00
    3   14    4     -0.06      0.00
    6   14    4      5.65      0.00
    9   14    4      4.31      0.00
   12   14    4      1.49      0.00
  -29   15    4      1.82      0.00
  -26   15    4     -2.11      0.00
  -23   15    4      0.77      0.00
  -20   15    4      3.02      0.00
  -17   15    4      0.17      0.00
  -14   15    4      1.29      0.00
  -11   15    4      7.31      0.00
   -8   15    4      8.74      0.00
   -5   15    4      0.32      0.00
   -2   15    4      1.59      0.00
    1   15    4      0.56      0.00
    4   15    4      3.42      0.00
    7   15    4      6.92      0.00
   10   15    4      1.94      0.00
   13   15    4      2.63      0.00
  -31   16    4      1.98      0.00
  -28   16    4     -0.46      0.00
  -25   16    4     -0.95      0.00
  -22   16    4      3.78      0.00
  -19   16    4      2.02      0.00
  -16   16    4     -1.29      0.00
  -13   16    4      1.52      0.00
  -10   16    4      7.76      0.00
   -7   16    4      2.75      0.00
   -4   16    4      3.45      0.00
   -1   16    4      2.75      0.00
    2   16    4      2.95      0.00
    5   16    4      5.14      0.00
    8   16    4      3.43      0.00
   11   16    4      2.02      0.00
   14   16    4      2.11      0.00
  -33   17    4      0.98      0.00
  -30   17    4     -0.29      0.00
  -27   17    4     -1.39      0.00
  -24   17    4      2.58      0.00
  -21   17    4      5.18      0.00
  -18   17    4     -1.01      0.00
  -15   17    4      0.43      0.00
  -12   17    4      1.07      0.00
   -9   17    4      6.15      0.00
   -6   17    4      3.03      0.00
   -3   17    4      6.82      0.00
    0   17    4      4.45      0.00
    3   17    4      3.87      0.00
    6   17    4      3.66      0.00
    9   17    4      1.69      0.00
   12   17    4      1.95      0.00
   15   17    4      1.99      0.00
  -35   18    4     -3.25      0.00
  -32   18    4      0.80      0.00
  -29   18    4     -1.98      0.00
  -26   18    4     -0.56      0.00
  -23   18    4      6.53      0.00
  -20   18    4      2.22      0.00
  -17   18    4      0.31      0.00
  -14   18    4     -0.53      0.00
  -11   18    4      1.24      0.00
   -8   18    4      5.31      0.00
   -5   18    4      7.04      0.00
   -2   18    4      8.68      0.00
    1   18    4      5.62      0.00
    4   18    4      2.82      0.00
    7   18    4      2.42      0.00
   10   18    4      1.91      0.00
   13   18    4      2.89      0.00
   16   18    4     -0.95      0.00
  -37   19    4     -5.16      0.00
  -34   19    4      0.19      0.00
  -31   19    4     -2.46      0.00
  -28   19    4     -1.67      0.00
  -25   19    4      2.80      0.00
  -22   19    4      5.51      0.00
  -19   19    4      1.85      0.00
  -16   19    4      1.21      0.00
  -13   19    4     -3.62      0.00
  -10   19    4      2.86      0.00
   -7   19    4      6.03      0.00
   -4   19    4     10.81      0.00
   -1   19    4      8.41      0.00
    2   19    4      5.13      0.00
    5   19    4      1.35      0.00
    8   19    4      3.27      0.00
   11   19    4      2.91      0.00
   14   19    4      2.28      0.00
   17   19    4     -3.51      0.00
  -39   20    4     -3.73      0.00
  -36   20    4     -2.88      0.00
  -33   20    4     -0.29      0.00
  -30   20    4     -2.47      0.00
  -27   20    4     -0.81      0.00
  -24   20    4      5.48      0.00
  -21   20    4      3.34      0.00
  -18   20    4      4.14      0.00
  -15   20    4     -2.52      0.00
  -12   20    4     -4.28      0.00
   -9   20    4      4.83      0.00
   -6   20    4      7.66      0.00
   -3   20    4     10.96      0.00
    0   20    4      7.34      0.00
    3   20    4      1.66      0.00
    6   20    4      3.47      0.00
    9   20    4      3.14      0.00
   12   20    4      3.83      0.00
   15   20    4     -0.77      0.00
   18   20    4     -2.72      0.00
  -41   21    4     -0.97      0.00
  -38   21    4     -3.41      0.00
  -35   21    4      0.07      0.00
  -32   21    4     -1.46      0.00
  -29   21    4     -0.88      0.00
  -26   21    4      1.96      0.00
  -23   21    4      4.38      0.00
  -20   21    4      6.39      0.00
  -17   21    4      1.30      0.00
  -14   21    4     -6.17      0.00
  -11   21    4     -1.43      0.00
   -8   21    4      5.87      0.00
   -5   21    4      8.58      0.00
   -2   21    4      8.24      0.00
    1   21    4      3.78      0.00
    4   21    4      1.19      0.00
    7   21    4      4.70      0.00
   10   21    4      3.19      0.00
   13   21    4      1.28      0.00
   16   21    4     -1.12      0.00
   19   21    4     -1.90      0.00
  -43   22    4      1.48      0.00
  -40   22    4     -1.46      0.00
  -37   22    4     -0.38      0.00
  -34   22    4      0.54      0.00
  -31   22    4     -0.15      0.00
  -28   22    4      0.87      0.00
  -25   22    4      3.30      0.00
  -22   22    4      6.94      0.00
  -19   22    4      6.23      0.00
  -16   22    4     -3.86      0.00
  -13   22    4     -6.33      0.00
  -10   22    4      2.95      0.00
   -7   22    4      5.78      0.00
   -4   22    4      7.50      0.00
   -1   22    4      3.91      0.00
    2   22    4      0.64      0.00
    5   22    4      3.73      0.00
    8   22    4      3.75      0.00
   11   22    4      1.40      0.00
   14   22    4      0.02      0.00
   17   22    4     -0.71      0.00
   20   22    4     -1.50      0.00
  -45   23    4      2.36      0.00
  -42   23    4      0.95      0.00
  -39   23    4      0.58      0.00
  -36   23    4      0.53      0.00
  -33   23    4      1.65      0.00
  -30   23    4      1.38      0.00
  -27   23    4      1.60      0.00
  -24   23    4      6.28      0.00
  -21   23    4      9.77      0.00
  -18   23    4      0.52      0.00
  -15   23    4     -6.53      0.00
  -12   23    4     -2.57      0.00
   -9   23    4      5.81      0.00
   -6   23    4      5.01      0.00
   -3   23    4      4.17      0.00
    0   23    4     -0.01      0.00
    3   23    4      1.56      0.00
    6   23    4      4.47      0.00
    9   23    4      1.23      0.00
   12   23    4      0.11      0.00
   15   23    4      0.92      0.00
   18   23    4     -1.39      0.00
   21   23    4     -0.60      0.00
  -47   24    4      1.91      0.00
  -44   24    4      1.13      0.00
  -41   24    4      1.03      0.00
  -38   24    4      0.73      0.00
  -35   24    4      2.09      0.00
  -32   24    4      1.79      0.00
  -29   24    4      1.68      0.00
  -26   24    4      2.93      0.00
  -23   24    4     11.33      0.00
  -20   24    4      5.75      0.00
  -17   24    4     -4.41      0.00
  -14   24    4     -5.32      0.00
  -11   24    4      2.50      0.00
   -8   24    4      5.88      0.00
   -5   24    4      3.67      0.00
   -2   24    4     -0.63      0.00
    1   24    4      0.67      0.00
    4   24    4      2.63      0.00
    7   24    4      2.57      0.00
   10   24    4     -1.59      0.00
   13   24    4      1.89      0.00
   16   24    4      1.04      0.00
   19   24    4     -2.68      0.00
   22   24    4      2.01      0.00
  -49   25    4     -0.82      0.00
  -46   25    4      0.46      0.00
  -43   25    4     -0.48      0.00
  -40   25    4      1.02      0.00
  -37   25    4      0.40      0.00
  -34   25    4      2.93      0.00
  -31   25    4      1.34      0.00
  -28   25    4     -0.06      0.00
  -25   25    4      8.81      0.00
  -22   25    4      9.53      0.00
  -19   25    4      0.00      0.00
  -16   25    4     -5.69      0.00
  -13   25    4     -1.16      0.00
  -10   25    4      5.66      0.00
   -7   25    4      4.15      0.00
   -4   25    4      0.32      0.00
   -1   25    4     -1.11      0.00
    2   25    4      2.29      0.00
    5   25    4      2.29      0.00
    8   25    4     -2.05      0.00
   11   25    4     -0.42      0.00
   14   25    4      2.79      0.00
   17   25    4     -0.53      0.00
   20   25    4     -1.58      0.00
   23   25    4      2.19      0.00
  -48   26    4     -0.16      0.00
  -45   26    4     -2.38      0.00
  -42   26    4      0.05      0.00
  -39   26    4     -1.14      0.00
  -36   26    4      2.53      0.00
  -33   26    4      1.43      0.00
  -30   26    4     -0.60      0.00
  -27   26    4      2.54      0.00
  -24   26    4     10.48      0.00
  -21   26    4      3.70      0.00
  -18   26    4     -3.47      0.00
  -15   26    4     -2.41      0.00
  -12   26    4      2.30      0.00
   -9   26    4      6.27      0.00
   -6   26    4      0.62      0.00
   -3   26    4     -1.71      0.00
    0   26    4      2.40      0.00
    3   26    4      1.88      0.00
    6   26    4     -0.67      0.00
    9   26    4     -4.19      0.00
   12   26    4      1.72      0.00
   15   26    4      1.44      0.00
   18   26    4     -2.83      0.00
   21   26    4      1.20      0.00
   24   26    4     -0.13      0.00
  -47   27    4     -1.30      0.00
  -44   27    4     -2.00      0.00
  -41   27    4     -1.52      0.00
  -38   27    4      0.11      0.00
  -35   27    4      2.51      0.00
  -32   27    4     -0.05      0.00
  -29   27    4     -1.44      0.00
  -26   27    4      6.95      0.00
  -23   27    4      5.22      0.00
  -20   27    4     -0.26      0.00
  -17   27    4     -2.47      0.00
  -14   27    4      1.47      0.00
  -11   27    4      4.59      0.00
   -8   27    4      3.13      0.00
   -5   27    4     -2.35      0.00
   -2   27    4      0.77      0.00
    1   27    4      3.95      0.00
    4   27    4      0.19      0.00
    7   27    4     -4.22      0.00
   10   27    4     -2.45      0.00
   13   27    4      1.66      0.00
   16   27    4     -1.91      0.00
   19   27    4     -2.81      0.00
   22   27    4      0.88      0.00
  -49   28    4     -0.26      0.00
  -46   28    4     -2.21      0.00
  -43   28    4     -1.41      0.00
  -40   28    4     -2.10      0.00
  -37   28    4      2.21      0.00
  -34   28    4      1.15      0.00
  -31   28    4     -1.32      0.00
  -28   28    4      2.15      0.00
  -25   28    4      4.92      0.00
  -22   28    4      0.87      0.00
  -19   28    4     -0.89      0.00
  -16   28    4      1.60      0.00
  -13   28    4      3.26      0.00
  -10   28    4      4.88      0.00
   -7   28    4     -2.26      0.00
   -4   28    4     -1.13      0.00
   -1   28    4      3.73      0.00
    2   28    4      2.68      0.00
    5   28    4     -2.27      0.00
    8   28    4     -4.53      0.00
   11   28    4     -0.25      0.00
   14   28    4     -0.86      0.00
   17   28    4     -4.06      0.00
   20   28    4     -2.67      0.00
  -48   29    4     -0.73      0.00
  -45   29    4     -1.62      0.00
  -42   29    4     -2.59      0.00
  -39   29    4     -0.07      0.00
  -36   29    4      1.88      0.00
  -33   29    4     -0.07      0.00
  -30   29    4      0.35      0.00
  -27   29    4      3.19      0.00
  -24   29    4      1.04      0.00
  -21   29    4     -0.13      0.00
  -18   29    4      2.11      0.00
  -15   29    4      4.25      0.00
  -12   29    4      3.89      0.00
   -9   29    4      1.14      0.00
   -6   29    4     -3.93      0.00
   -3   29    4      1.50      0.00
    0   29    4      4.46      0.00
    3   29    4     -0.28      0.00
    6   29    4     -2.97      0.00
    9   29    4     -2.71      0.00
   12   29    4      0.22      0.00
   15   29    4     -3.12      0.00
   18   29    4     -5.12      0.00
  -47   30    4     -0.76      0.00
  -44   30    4     -2.97      0.00
  -41   30    4     -1.96      0.00
  -38   30    4      0.33      0.00
  -35   30    4      0.43      0.00
  -32   30    4      0.25      0.00
  -29   30    4      1.82      0.00
  -26   30    4      0.90      0.00
  -23   30    4     -0.42      0.00
  -20   30    4      2.71      0.00
  -17   30    4      4.67      0.00
  -14   30    4      5.06      0.00
  -11   30    4      2.44      0.00
   -8   30    4     -3.05      0.00
   -5   30    4     -1.48      0.00
   -2   30    4      2.64      0.00
    1   30    4      2.57      0.00
    4   30    4     -2.03      0.00
    7   30    4     -2.24      0.00
   10   30    4     -0.53      0.00
   13   30    4     -1.02      0.00
   16   30    4     -3.61      0.00
   19   30    4     -4.85      0.00
  -49   31    4     -0.62      0.00
  -46   31    4     -2.55      0.00
  -43   31    4     -3.05      0.00
  -40   31    4     -2.18      0.00
  -37   31    4     -0.31      0.00
  -34   31    4     -0.91      0.00
  -31   31    4      1.40      0.00
  -28   31    4      0.21      0.00
  -25   31    4     -0.67      0.00
  -22   31    4      1.57      0.00
  -19   31    4      5.66      0.00
  -16   31    4      5.96      0.00
  -13   31    4      3.27      0.00
  -10   31    4      0.05      0.00
   -7   31    4     -3.79      0.00
   -4   31    4      0.76      0.00
   -1   31    4      2.65      0.00
    2   31    4     -0.48      0.00
    5   31    4     -1.36      0.00
    8   31    4     -1.22      0.00
   11   31    4      0.10      0.00
   14   31    4     -1.29      0.00
   17   31    4     -4.41      0.00
  -48   32    4     -0.62      0.00
  -45   32    4     -4.06      0.00
  -42   32    4     -2.44      0.00
  -39   32    4     -2.75      0.00
  -36   32    4     -1.95      0.00
  -33   32    4      0.04      0.00
  -30   32    4     -0.34      0.00
  -27   32    4     -1.19      0.00
  -24   32    4     -0.27      0.00
  -21   32    4      5.24      0.00
  -18   32    4      6.26      0.00
  -15   32    4      5.40      0.00
  -12   32    4      0.63      0.00
   -9   32    4     -1.64      0.00
   -6   32    4     -1.70      0.00
   -3   32    4      1.40      0.00
    0   32    4      1.49      0.00
    3   32    4     -1.47      0.00
    6   32    4     -0.12      0.00
    9   32    4     -0.81      0.00
   12   32    4      0.31      0.00
   15   32    4     -2.09      0.00
  -47   33    4     -2.49      0.00
  -44   33    4     -2.33      0.00
  -41   33    4     -3.35      0.00
  -38   33    4     -2.46      0.00
  -35   33    4     -2.35      0.00
  -32   33    4     -0.02      0.00
  -29   33    4     -2.05      0.00
  -26   33    4     -1.85      0.00
  -23   33    4      2.79      0.00
  -20   33    4      6.50      0.00
  -17   33    4      5.88      0.00
  -14   33    4      2.18      0.00
  -11   33    4     -0.02      0.00
   -8   33    4     -2.38      0.00
   -5   33    4      0.87      0.00
   -2   33    4      1.11      0.00
    1   33    4      0.37      0.00
    4   33    4     -0.03      0.00
    7   33    4     -0.19      0.00
   10   33    4     -0.33      0.00
   13   33    4     -0.37      0.00
   16   33    4     -1.76      0.00
  -46   34    4     -2.27      0.00
  -43   34    4     -1.24      0.00
  -40   34    4     -3.07      0.00
  -37   34    4     -2.63      0.00
  -34   34    4     -0.71      0.00
  -31   34    4     -1.86      0.00
  -28   34    4     -2.55      0.00
  -25   34    4     -0.22      0.00
  -22   34    4      4.69      0.00
  -19   34    4      6.24      0.00
  -16   34    4      3.40      0.00
  -13   34    4      0.02      0.00
  -10   34    4     -0.39      0.00
   -7   34    4     -0.87      0.00
   -4   34    4      1.59      0.00
   -1   34    4      1.23      0.00
    2   34    4      0.78      0.00
    5   34    4      1.27      0.00
    8   34    4     -1.10      0.00
   11   34    4      0.13      0.00
   14   34    4     -1.64      0.00
  -48   35    4     -0.83      0.00
  -45   35    4     -0.80      0.00
  -42   35    4     -1.16      0.00
  -39   35    4     -2.36      0.00
  -36   35    4     -1.61      0.00
  -33   35    4     -0.43      0.00
  -30   35    4     -2.78      0.00
  -27   35    4     -2.33      0.00
  -24   35    4      2.01      0.00
  -21   35    4      5.01      0.00
  -18   35    4      3.94      0.00
  -15   35    4      0.65      0.00
  -12   35    4     -0.39      0.00
   -9   35    4     -0.75      0.00
   -6   35    4      1.59      0.00
   -3   35    4      0.86      0.00
    0   35    4      2.84      0.00
    3   35    4      2.04      0.00
    6   35    4      0.58      0.00
    9   35    4     -0.83      0.00
   12   35    4     -1.45      0.00
  -47   36    4     -0.67      0.00
  -44   36    4      0.21      0.00
  -41   36    4     -1.74      0.00
  -38   36    4     -1.27      0.00
  -35   36    4     -0.31      0.00
  -32   36    4     -1.51      0.00
  -29   36    4     -3.13      0.00
  -26   36    4     -0.87      0.00
  -23   36    4      2.30      0.00
  -20   36    4      4.32      0.00
  -17   36    4      0.27      0.00
  -14   36    4     -0.94      0.00
  -11   36    4     -0.27      0.00
   -8   36    4     -0.02      0.00
   -5   36    4      1.81      0.00
   -2   36    4      1.91      0.00
    1   36    4      4.68      0.00
    4   36    4      2.13      0.00
    7   36    4      0.05      0.00
   10   36    4     -1.45      0.00
  -46   37    4     -0.95      0.00
  -43   37    4      0.39      0.00
  -40   37    4     -2.07      0.00
  -37   37    4      0.03      0.00
  -34   37    4      0.18      0.00
  -31   37    4     -3.09      0.00
  -28   37    4     -2.50      0.00
  -25   37    4     -0.27      0.00
  -22   37    4      2.25      0.00
  -19   37    4      1.05      0.00
  -16   37    4     -2.02      0.00
  -13   37    4     -1.50      0.00
  -10   37    4     -0.19      0.00
   -7   37    4      0.52      0.00
   -4   37    4      0.39      0.00
   -1   37    4      5.33      0.00
    2   37    4      4.00      0.00
    5   37    4      2.26      0.00
    8   37    4     -0.54      0.00
  -45   38    4     -0.20      0.00
  -42   38    4     -1.35      0.00
  -39   38    4     -0.16      0.00
  -36   38    4      0.80      0.00
  -33   38    4     -0.76      0.00
  -30   38    4     -3.07      0.00
  -27   38    4     -2.04      0.00
  -24   38    4      0.17      0.00
  -21   38    4      1.07      0.00
  -18   38    4     -2.41      0.00
  -15   38    4     -2.85      0.00
  -12   38    4     -0.33      0.00
   -9   38    4     -1.19      0.00
   -6   38    4     -0.69      0.00
   -3   38    4      1.21      0.00
    0   38    4      6.01      0.00
    3   38    4      2.46      0.00
    6   38    4      2.44      0.00
    9   38    4     -1.52      0.00
  -44   39    4      0.09      0.00
  -41   39    4     -1.59      0.00
  -38   39    4      1.77      0.00
  -35   39    4      1.52      0.00
  -32   39    4     -2.02      0.00
  -29   39    4     -1.64      0.00
  -26   39    4     -1.08      0.00
  -23   39    4      0.13      0.00
  -20   39    4     -0.82      0.00
  -17   39    4     -4.24      0.00
  -14   39    4     -0.68      0.00
  -11   39    4      0.16      0.00
   -8   39    4     -2.62      0.00
   -5   39    4     -1.94      0.00
   -2   39    4      2.93      0.00
    1   39    4      2.27      0.00
    4   39    4      2.70      0.00
    7   39    4      0.62      0.00
  -46   40    4     -1.11      0.00
  -43   40    4     -0.55      0.00
  -40   40    4      0.57      0.00
  -37   40    4      2.84      0.00
  -34   40    4      1.03      0.00
  -31   40    4     -0.88      0.00
  -28   40    4     -0.64      0.00
  -25   40    4      0.79      0.00
  -22   40    4     -0.71      0.00
  -19   40    4     -2.73      0.00
  -16   40    4     -2.19      0.00
  -13   40    4      2.83      0.00
  -10   40    4     -1.20      0.00
   -7   40    4     -2.79      0.00
   -4   40    4     -1.47      0.00
   -1   40    4      0.92      0.00
    2   40    4     -0.37      0.00
    5   40    4      1.82      0.00
  -45   41    4     -0.41      0.00
  -42   41    4     -0.54      0.00
  -39   41    4      2.75      0.00
  -36   41    4      2.82      0.00
  -33   41    4      0.47      0.00
  -30   41    4      0.75      0.00
  -27   41    4      1.39      0.00
  -24   41    4      0.44      0.00
  -21   41    4     -1.08      0.00
  -18   41    4     -3.30      0.00
  -15   41    4      3.38      0.00
  -12   41    4      3.58      0.00
   -9   41    4     -1.78      0.00
   -6   41    4     -1.01      0.00
   -3   41    4     -2.04      0.00
    0   41    4     -1.95      0.00
    3   41    4     -1.02      0.00
  -44   42    4      0.46      0.00
  -41   42    4      0.13      0.00
  -38   42    4      3.46      0.00
  -35   42    4      1.69      0.00
  -32   42    4      0.50      0.00
  -29   42    4      1.91      0.00
  -26   42    4      2.43      0.00
  -23   42    4     -1.25      0.00
  -20   42    4     -1.71      0.00
  -17   42    4      0.04      0.00
  -14   42    4      6.69      0.00
  -11   42    4      1.72      0.00
   -8   42    4      0.81      0.00
   -5   42    4     -0.98      0.00
   -2   42    4     -2.76      0.00
    1   42    4     -2.76      0.00
  -43   43    4     -0.07      0.00
  -40   43    4      1.77      0.00
  -37   43    4      2.09      0.00
  -34   43    4      0.18      0.00
  -31   43    4      0.67      0.00
  -28   43    4      2.50      0.00
  -25   43    4      0.34      0.00
  -22   43    4     -1.98      0.00
  -19   43    4     -1.30      0.00
  -16   43    4      4.07      0.00
  -13   43    4      5.03      0.00
  -10   43    4      1.12      0.00
   -7   43    4      2.63      0.00
   -4   43    4     -3.00      0.00
   -1   43    4     -1.35      0.00
  -42   44    4     -0.39      0.00
  -39   44    4      2.54      0.00
  -36   44    4      0.32      0.00
  -33   44    4     -1.57      0.00
  -30   44    4      1.23      0.00
  -27   44    4      0.98      0.00
  -24   44    4     -2.49      0.00
  -21   44    4     -0.64      0.00
  -18   44    4      0.07      0.00
  -15   44    4      4.78      0.00
  -12   44    4      1.37      0.00
   -9   44    4      2.56      0.00
   -6   44    4     -0.89      0.00
   -3   44    4     -1.88      0.00
  -41   45    4      1.15      0.00
  -38   45    4      1.81      0.00
  -35   45    4     -1.58      0.00
  -32   45    4     -1.42      0.00
  -29   45    4      0.15      0.00
  -26   45    4     -1.60      0.00
  -23   45    4     -2.27      0.00
  -20   45    4      1.10      0.00
  -17   45    4      0.89      0.00
  -14   45    4      2.43      0.00
  -11   45    4      0.33      0.00
   -8   45    4      0.52      0.00
   -5   45    4     -3.67      0.00
  -40   46    4      2.72      0.00
  -37   46    4      0.48      0.00
  -34   46    4     -2.45      0.00
  -31   46    4     -0.55      0.00
  -28   46    4     -2.12      0.00
  -25   46    4     -2.77      0.00
  -22   46    4      1.37      0.00
  -19   46    4      0.29      0.00
  -16   46    4      1.35      0.00
  -13   46    4      0.60      0.00
  -10   46    4     -0.04      0.00
   -7   46    4     -3.41      0.00
  -36   47    4     -0.81      0.00
  -33   47    4     -1.02      0.00
  -30   47    4     -1.81      0.00
  -27   47    4     -2.70      0.00
  -24   47    4     -0.73      0.00
  -21   47    4      2.89      0.00
  -18   47    4     -1.27      0.00
  -15   47    4      1.77      0.00
  -12   47    4      0.31      0.00
   -9   47    4     -2.11      0.00
  -35   48    4     -0.26      0.00
  -32   48    4     -0.46      0.00
  -29   48    4     -2.89      0.00
  -26   48    4     -0.88      0.00
  -23   48    4      1.98      0.00
  -20   48    4      0.09      0.00
  -17   48    4     -1.10      0.00
  -14   48    4      2.05      0.00
  -31   49    4     -1.49      0.00
  -28   49    4     -1.06      0.00
  -25   49    4      1.11      0.00
  -22   49    4      1.83      0.00
  -19   49    4     -3.37      0.00
  -16   49    4      0.75      0.00
  -24   50    4      1.21      0.00
    0    1    5      2.68      0.00
   -2    2    5     -0.03      0.00
    1    2    5     -0.64      0.00
   -4    3    5     -3.88      0.00
   -1    3    5     -3.87      0.00
    2    3    5     -6.57      0.00
   -6    4    5     -9.39      0.00
   -3    4    5     -6.78      0.00
    0    4    5     -7.06      0.00
    3    4    5     -8.61      0.00
   -8    5    5     -9.33      0.00
   -5    5    5    -10.20      0.00
   -2    5    5     -9.49      0.00
    1    5    5     -8.11      0.00
    4    5    5     -2.66      0.00
  -10    6    5     -7.30      0.00
   -7    6    5    -14.27      0.00
   -4    6    5    -11.73      0.00
   -1    6    5    -10.27      0.00
    2    6    5     -0.84      0.00
    5    6    5     -0.01      0.00
  -12    7    5     -9.63      0.00
   -9    7    5    -12.74      0.00
   -6    7    5    -18.16      0.00
   -3    7    5    -13.12      0.00
    0    7    5     -4.37      0.00
    3    7    5      6.47      0.00
    6    7    5     -0.25      0.00
  -14    8    5     -8.98      0.00
  -11    8    5    -12.62      0.00
   -8    8    5    -19.87      0.00
   -5    8    5    -18.01      0.00
   -2    8    5    -11.82      0.00
    1    8    5      5.46      0.00
    4    8    5      7.50      0.00
    7    8    5     -0.02      0.00
  -16    9    5     -5.37      0.00
  -13    9    5    -13.49      0.00
  -10    9    5    -13.94      0.00
   -7    9    5    -22.59      0.00
   -4    9    5    -16.06      0.00
   -1    9    5     -3.45      0.00
    2    9    5      8.77      0.00
    5    9    5      6.71      0.00
    8    9    5     -0.53      0.00
  -18   10    5     -1.77      0.00
  -15   10    5     -9.97      0.00
  -12   10    5    -10.82      0.00
   -9   10    5    -16.24      0.00
   -6   10    5    -18.87      0.00
   -3   10    5     -9.87      0.00
    0   10    5      3.41      0.00
    3   10    5      8.22      0.00
    6   10    5      3.43      0.00
    9   10    5      0.08      0.00
  -20   11    5      0.41      0.00
  -17   11    5     -6.06      0.00
  -14   11    5     -8.96      0.00
  -11   11    5     -7.38      0.00
   -8   11    5    -15.85      0.00
   -5   11    5    -10.79      0.00
   -2   11    5     -2.86      0.00
    1   11    5      5.59      0.00
    4   11    5      5.47      0.00
    7   11    5      0.13      0.00
   10   11    5      0.65      0.00
  -22   12    5      0.87      0.00
  -19   12    5     -3.32      0.00
  -16   12    5     -7.23      0.00
  -13   12    5     -4.86      0.00
  -10   12    5     -5.92      0.00
   -7   12    5    -11.04      0.00
   -4   12    5     -2.84      0.00
   -1   12    5      0.31      0.00
    2   12    5      4.92      0.00
    5   12    5      1.46      0.00
    8   12    5     -1.56      0.00
   11   12    5      1.04      0.00
  -24   13    5      1.12      0.00
  -21   13    5     -1.90      0.00
  -18   13    5     -6.71      0.00
  -15   13    5     -4.36      0.00
  -12   13    5     -1.28      0.00
   -9   13    5     -5.66      0.00
   -6   13    5     -3.10      0.00
   -3   13    5     -1.41      0.00
    0   13    5      1.92      0.00
    3   13    5      1.38      0.00
    6   13    5     -1.41      0.00
    9   13    5     -1.32      0.00
   12   13    5     -0.21      0.00
  -26   14    5      0.20      0.00
  -23   14    5     -0.11      0.00
  -20   14    5     -5.48      0.00
  -17   14    5     -5.12      0.00
  -14   14    5     -1.37      0.00
  -11   14    5      0.74      0.00
   -8   14    5     -3.61      0.00
   -5   14    5      0.16      0.00
   -2   14    5     -2.55      0.00
    1   14    5      0.64      0.00
    4   14    5     -1.10      0.00
    7   14    5     -2.98      0.00
   10   14    5     -0.44      0.00
   13   14    5     -1.30      0.00
  -28   15    5      0.05      0.00
  -25   15    5      1.07      0.00
  -22   15    5     -3.39      0.00
  -19   15    5     -5.77      0.00
  -16   15    5     -1.38      0.00
  -13   15    5      1.27      0.00
  -10   15    5      1.29      0.00
   -7   15    5     -1.31      0.00
   -4   15    5     -2.59      0.00
   -1   15    5     -3.09      0.00
    2   15    5     -1.56      0.00
    5   15    5     -2.25      0.00
    8   15    5     -1.85      0.00
   11   15    5     -0.97      0.00
   14   15    5     -1.23      0.00
  -30   16    5     -1.63      0.00
  -27   16    5      0.77      0.00
  -24   16    5     -0.63      0.00
  -21   16    5     -5.70      0.00
  -18   16    5     -2.12      0.00
  -15   16    5      0.68      0.00
  -12   16    5      4.39      0.00
   -9   16    5      0.36      0.00
   -6   16    5     -2.37      0.00
   -3   16    5     -6.03      0.00
    0   16    5     -3.22      0.00
    3   16    5     -2.57      0.00
    6   16    5     -1.61      0.00
    9   16    5     -0.73      0.00
   12   16    5     -0.59      0.00
   15   16    5     -3.13      0.00
  -32   17    5     -3.92      0.00
  -29   17    5      0.79      0.00
  -26   17    5      0.24      0.00
  -23   17    5     -4.39      0.00
  -20   17    5     -3.58      0.00
  -17   17    5     -0.03      0.00
  -14   17    5      3.52      0.00
  -11   17    5      5.47      0.00
   -8   17    5     -2.66      0.00
   -5   17    5     -5.44      0.00
   -2   17    5     -7.40      0.00
    1   17    5     -2.94      0.00
    4   17    5     -1.82      0.00
    7   17    5     -0.65      0.00
   10   17    5      0.28      0.00
   13   17    5     -1.80      0.00
   16   17    5     -1.74      0.00
  -34   18    5     -0.54      0.00
  -31   18    5     -1.47      0.00
  -28   18    5      1.03      0.00
  -25   18    5     -1.79      0.00
  -22   18    5     -5.22      0.00
  -19   18    5     -1.39      0.00
  -16   18    5      1.43      0.00
  -13   18    5      6.96      0.00
  -10   18    5      2.22      0.00
   -7   18    5     -5.94      0.00
   -4   18    5     -8.64      0.00
   -1   18    5     -5.72      0.00
    2   18    5     -3.08      0.00
    5   18    5      0.08      0.00
    8   18    5     -0.43      0.00
   11   18    5     -0.25      0.00
   14   18    5     -2.39      0.00
   17   18    5      2.18      0.00
  -36   19    5      3.80      0.00
  -33   19    5     -1.99      0.00
  -30   19    5      1.56      0.00
  -27   19    5      0.51      0.00
  -24   19    5     -3.98      0.00
  -21   19    5     -2.82      0.00
  -18   19    5     -1.52      0.00
  -15   19    5      5.35      0.00
  -12   19    5      6.98      0.00
   -9   19    5     -3.08      0.00
   -6   19    5     -8.32      0.00
   -3   19    5     -9.15      0.00
    0   19    5     -4.21      0.00
    3   19    5     -1.59      0.00
    6   19    5     -0.18      0.00
    9   19    5     -0.03      0.00
   12   19    5     -2.63      0.00
   15   19    5      0.37      0.00
   18   19    5      3.29      0.00
  -38   20    5      4.91      0.00
  -35   20    5      1.70      0.00
  -32   20    5     -0.36      0.00
  -29   20    5      2.70      0.00
  -26   20    5     -0.67      0.00
  -23   20    5     -2.86      0.00
  -20   20    5     -3.03      0.00
  -17   20    5      1.47      0.00
  -14   20    5      7.97      0.00
  -11   20    5      3.38      0.00
   -8   20    5     -7.20      0.00
   -5   20    5     -8.92      0.00
   -2   20    5     -7.24      0.00
    1   20    5     -3.27      0.00
    4   20    5     -0.63      0.00
    7   20    5     -0.83      0.00
   10   20    5     -1.74      0.00
   13   20    5     -1.42      0.00
   16   20    5      0.92      0.00
   19   20    5      3.07      0.00
  -40   21    5      3.58      0.00
  -37   21    5      3.67      0.00
  -34   21    5      0.10      0.00
  -31   21    5      1.46      0.00
  -28   21    5      2.08      0.00
  -25   21    5     -0.59      0.00
  -22   21    5     -2.75      0.00
  -19   21    5     -2.29      0.00
  -16   21    5      6.02      0.00
  -13   21    5      6.98      0.00
  -10   21    5     -1.48      0.00
   -7   21    5     -8.24      0.00
   -4   21    5     -7.55      0.00
   -1   21    5     -4.79      0.00
    2   21    5     -2.69      0.00
    5   21    5     -1.17      0.00
    8   21    5     -1.95      0.00
   11   21    5     -1.67      0.00
   14   21    5     -0.41      0.00
   17   21    5      0.20      0.00
   20   21    5      2.55      0.00
  -42   22    5      1.12      0.00
  -39   22    5      2.64      0.00
  -36   22    5      1.94      0.00
  -33   22    5     -1.37      0.00
  -30   22    5      2.28      0.00
  -27   22    5      1.12      0.00
  -24   22    5     -0.99      0.00
  -21   22    5     -3.91      0.00
  -18   22    5      1.91      0.00
  -15   22    5      7.52      0.00
  -12   22    5      3.46      0.00
   -9   22    5     -5.10      0.00
   -6   22    5     -5.98      0.00
   -3   22    5     -5.44      0.00
    0   22    5     -2.76      0.00
    3   22    5     -3.21      0.00
    6   22    5     -2.32      0.00
    9   22    5     -2.03      0.00
   12   22    5     -0.44      0.00
   15   22    5     -1.61      0.00
   18   22    5      0.75      0.00
   21   22    5      1.76      0.00
  -44   23    5     -1.38      0.00
  -41   23    5      0.52      0.00
  -38   23    5      1.25      0.00
  -35   23    5     -0.86      0.00
  -32   23    5     -1.23      0.00
  -29   23    5      1.37      0.00
  -26   23    5      0.68      0.00
  -23   23    5     -4.09      0.00
  -20   23    5     -1.44      0.00
  -17   23    5      4.98      0.00
  -14   23    5      5.44      0.00
  -11   23    5     -0.66      0.00
   -8   23    5     -5.35      0.00
   -5   23    5     -3.06      0.00
   -2   23    5     -2.37      0.00
    1   23    5     -3.37      0.00
    4   23    5     -3.20      0.00
    7   23    5     -3.34      0.00
   10   23    5      0.06      0.00
   13   23    5     -2.26      0.00
   16   23    5     -1.84      0.00
   19   23    5      2.73      0.00
   22   23    5     -1.29      0.00
  -46   24    5     -3.71      0.00
  -43   24    5     -0.22      0.00
  -40   24    5     -0.61      0.00
  -37   24    5      0.31      0.00
  -34   24    5     -3.37      0.00
  -31   24    5     -0.46      0.00
  -28   24    5      1.15      0.00
  -25   24    5     -2.69      0.00
  -22   24    5     -3.76      0.00
  -19   24    5      1.51      0.00
  -16   24    5      5.35      0.00
  -13   24    5      0.96      0.00
  -10   24    5     -2.80      0.00
   -7   24    5     -2.97      0.00
   -4   24    5     -0.51      0.00
   -1   24    5     -1.02      0.00
    2   24    5     -4.31      0.00
    5   24    5     -3.25      0.00
    8   24    5     -1.03      0.00
   11   24    5     -1.10      0.00
   14   24    5     -3.88      0.00
   17   24    5     -0.27      0.00
   20   24    5      3.15      0.00
   23   24    5     -3.12      0.00
  -48   25    5     -2.22      0.00
  -45   25    5     -0.89      0.00
  -42   25    5     -0.63      0.00
  -39   25    5      0.02      0.00
  -36   25    5     -2.20      0.00
  -33   25    5     -3.04      0.00
  -30   25    5      0.41      0.00
  -27   25    5     -0.32      0.00
  -24   25    5     -4.62      0.00
  -21   25    5     -0.56      0.00
  -18   25    5      2.77      0.00
  -15   25    5      2.24      0.00
  -12   25    5     -1.78      0.00
   -9   25    5     -3.01      0.00
   -6   25    5      0.55      0.00
   -3   25    5      0.58      0.00
    0   25    5     -2.27      0.00
    3   25    5     -3.76      0.00
    6   25    5     -1.33      0.00
    9   25    5      0.49      0.00
   12   25    5     -3.81      0.00
   15   25    5     -3.68      0.00
   18   25    5      2.65      0.00
   21   25    5      0.33      0.00
  -47   26    5     -1.87      0.00
  -44   26    5      1.04      0.00
  -41   26    5     -0.37      0.00
  -38   26    5     -0.57      0.00
  -35   26    5     -3.44      0.00
  -32   26    5     -1.88      0.00
  -29   26    5      1.35      0.00
  -26   26    5     -3.08      0.00
  -23   26    5     -1.59      0.00
  -20   26    5      1.06      0.00
  -17   26    5      1.90      0.00
  -14   26    5     -1.75      0.00
  -11   26    5     -1.54      0.00
   -8   26    5     -1.29      0.00
   -5   26    5      2.63      0.00
   -2   26    5     -0.65      0.00
    1   26    5     -3.79      0.00
    4   26    5     -1.23      0.00
    7   26    5      1.31      0.00
   10   26    5     -0.74      0.00
   13   26    5     -4.93      0.00
   16   26    5     -0.84      0.00
   19   26    5      3.18      0.00
   22   26    5     -0.58      0.00
  -46   27    5      0.09      0.00
  -43   27    5      0.89      0.00
  -40   27    5      0.07      0.00
  -37   27    5     -2.34      0.00
  -34   27    5     -3.46      0.00
  -31   27    5     -0.28      0.00
  -28   27    5     -0.25      0.00
  -25   27    5     -1.68      0.00
  -22   27    5      1.10      0.00
  -19   27    5      0.56      0.00
  -16   27    5     -1.14      0.00
  -13   27    5     -2.39      0.00
  -10   27    5     -0.39      0.00
   -7   27    5      2.08      0.00
   -4   27    5      0.92      0.00
   -1   27    5     -2.60      0.00
    2   27    5     -3.51      0.00
    5   27    5      2.14      0.00
    8   27    5      1.52      0.00
   11   27    5     -2.10      0.00
   14   27    5     -3.32      0.00
   17   27    5      2.22      0.00
   20   27    5      2.91      0.00
  -48   28    5     -1.28      0.00
  -45   28    5      0.96      0.00
  -42   28    5      0.66      0.00
  -39   28    5     -1.23      0.00
  -36   28    5     -3.33      0.00
  -33   28    5     -3.34      0.00
  -30   28    5      0.11      0.00
  -27   28    5     -1.07      0.00
  -24   28    5      1.44      0.00
  -21   28    5      1.11      0.00
  -18   28    5     -2.39      0.00
  -15   28    5     -2.90      0.00
  -12   28    5     -0.29      0.00
   -9   28    5      1.41      0.00
   -6   28    5      3.34      0.00
   -3   28    5     -2.06      0.00
    0   28    5     -4.32      0.00
    3   28    5     -0.23      0.00
    6   28    5      2.20      0.00
    9   28    5      1.21      0.00
   12   28    5     -2.94      0.00
   15   28    5      0.29      0.00
   18   28    5      4.31      0.00
  -47   29    5     -1.52      0.00
  -44   29    5      1.73      0.00
  -41   29    5     -0.74      0.00
  -38   29    5     -1.99      0.00
  -35   29    5     -4.26      0.00
  -32   29    5     -2.83      0.00
  -29   29    5     -0.52      0.00
  -26   29    5      0.67      0.00
  -23   29    5      2.45      0.00
  -20   29    5     -2.36      0.00
  -17   29    5     -4.29      0.00
  -14   29    5     -2.51      0.00
  -11   29    5      2.53      0.00
   -8   29    5      2.87      0.00
   -5   29    5      1.25      0.00
   -2   29    5     -3.98      0.00
    1   29    5     -3.48      0.00
    4   29    5      1.50      0.00
    7   29    5      1.15      0.00
   10   29    5     -0.26      0.00
   13   29    5     -1.48      0.00
   16   29    5      2.84      0.00
   19   29    5      5.95      0.00
  -46   30    5      0.01      0.00
  -43   30    5      1.06      0.00
  -40   30    5     -1.03      0.00
  -37   30    5     -2.78      0.00
  -34   30    5     -4.01      0.00
  -31   30    5     -2.29      0.00
  -28   30    5      0.07      0.00
  -25   30    5      2.55      0.00
  -22   30    5      0.02      0.00
  -19   30    5     -6.14      0.00
  -16   30    5     -3.80      0.00
  -13   30    5      0.16      0.00
  -10   30    5      3.17      0.00
   -7   30    5      3.39      0.00
   -4   30    5     -2.32      0.00
   -1   30    5     -3.50      0.00
    2   30    5     -1.37      0.00
    5   30    5      0.55      0.00
    8   30    5      0.25      0.00
   11   30    5     -1.65      0.00
   14   30    5      0.21      0.00
   17   30    5      5.56      0.00
  -45   31    5      2.32      0.00
  -42   31    5     -0.41      0.00
  -39   31    5     -0.14      0.00
  -36   31    5     -2.65      0.00
  -33   31    5     -3.24      0.00
  -30   31    5     -0.36      0.00
  -27   31    5      1.30      0.00
  -24   31    5      2.60      0.00
  -21   31    5     -4.67      0.00
  -18   31    5     -6.03      0.00
  -15   31    5     -2.05      0.00
  -12   31    5      2.83      0.00
   -9   31    5      2.28      0.00
   -6   31    5      1.67      0.00
   -3   31    5     -3.74      0.00
    0   31    5     -1.71      0.00
    3   31    5     -0.66      0.00
    6   31    5     -0.59      0.00
    9   31    5     -1.08      0.00
   12   31    5     -2.10      0.00
   15   31    5      2.31      0.00
  -47   32    5     -0.04      0.00
  -44   32    5      1.74      0.00
  -41   32    5      0.26      0.00
  -38   32    5     -0.20      0.00
  -35   32    5     -0.92      0.00
  -32   32    5     -1.82      0.00
  -29   32    5      1.61      0.00
  -26   32    5      3.02      0.00
  -23   32    5     -0.96      0.00
  -20   32    5     -6.51      0.00
  -17   32    5     -3.35      0.00
  -14   32    5      0.67      0.00
  -11   32    5      2.45      0.00
   -8   32    5      2.28      0.00
   -5   32    5     -2.33      0.00
   -2   32    5     -1.21      0.00
    1   32    5     -1.73      0.00
    4   32    5     -0.36      0.00
    7   32    5     -1.87      0.00
   10   32    5     -1.99      0.00
   13   32    5     -1.37      0.00
  -46   33    5      1.51      0.00
  -43   33    5      0.10      0.00
  -40   33    5      0.82      0.00
  -37   33    5      0.79      0.00
  -34   33    5     -0.47      0.00
  -31   33    5      0.88      0.00
  -28   33    5      2.76      0.00
  -25   33    5      2.38      0.00
  -22   33    5     -4.14      0.00
  -19   33    5     -5.18      0.00
  -16   33    5      0.19      0.00
  -13   33    5      1.63      0.00
  -10   33    5      1.72      0.00
   -7   33    5      0.32      0.00
   -4   33    5     -3.00      0.00
   -1   33    5     -0.03      0.00
    2   33    5     -1.67      0.00
    5   33    5     -1.46      0.00
    8   33    5     -1.97      0.00
   11   33    5     -2.71      0.00
   14   33    5      1.04      0.00
  -45   34    5      0.69      0.00
  -42   34    5     -1.28      0.00
  -39   34    5      1.00      0.00
  -36   34    5      1.63      0.00
  -33   34    5     -0.89      0.00
  -30   34    5      3.11      0.00
  -27   34    5      2.93      0.00
  -24   34    5     -0.68      0.00
  -21   34    5     -4.59      0.00
  -18   34    5     -1.83      0.00
  -15   34    5      1.26      0.00
  -12   34    5      1.77      0.00
   -9   34    5      0.55      0.00
   -6   34    5     -2.38      0.00
   -3   34    5     -0.56      0.00
    0   34    5     -1.76      0.00
    3   34    5     -1.37      0.00
    6   34    5     -2.62      0.00
    9   34    5     -1.93      0.00
   12   34    5     -0.84      0.00
  -44   35    5     -1.59      0.00
  -41   35    5     -1.74      0.00
  -38   35    5      1.43      0.00
  -35   35    5     -0.02      0.00
  -32   35    5      0.12      0.00
  -29   35    5      3.38      0.00
  -26   35    5      1.38      0.00
  -23   35    5     -2.43      0.00
  -20   35    5     -3.51      0.00
  -17   35    5      0.93      0.00
  -14   35    5      0.60      0.00
  -11   35    5      1.03      0.00
   -8   35    5     -1.52      0.00
   -5   35    5     -2.44      0.00
   -2   35    5     -0.29      0.00
    1   35    5     -3.31      0.00
    4   35    5     -2.20      0.00
    7   35    5     -2.69      0.00
   10   35    5     -0.82      0.00
  -46   36    5     -1.05      0.00
  -43   36    5     -4.32      0.00
  -40   36    5     -0.09      0.00
  -37   36    5      0.32      0.00
  -34   36    5     -2.26      0.00
  -31   36    5      2.44      0.00
  -28   36    5      1.43      0.00
  -25   36    5      0.15      0.00
  -22   36    5     -2.57      0.00
  -19   36    5     -1.23      0.00
  -16   36    5      0.83      0.00
  -13   36    5      0.87      0.00
  -10   36    5     -1.96      0.00
   -7   36    5     -1.77      0.00
   -4   36    5     -1.76      0.00
   -1   36    5     -2.67      0.00
    2   36    5     -3.96      0.00
    5   36    5     -3.45      0.00
    8   36    5     -1.63      0.00
  -45   37    5     -2.51      0.00
  -42   37    5     -3.52      0.00
  -39   37    5      0.45      0.00
  -36   37    5     -1.73      0.00
  -33   37    5     -1.65      0.00
  -30   37    5      2.58      0.00
  -27   37    5      0.48      0.00
  -24   37    5     -0.54      0.00
  -21   37    5     -1.14      0.00
  -18   37    5      0.13      0.00
  -15   37    5      1.25      0.00
  -12   37    5     -1.45      0.00
   -9   37    5     -2.11      0.00
   -6   37    5     -1.86      0.00
   -3   37    5     -1.81      0.00
    0   37    5     -5.57      0.00
    3   37    5     -4.07      0.00
    6   37    5     -4.39      0.00
  -44   38    5     -3.78      0.00
  -41   38    5     -0.25      0.00
  -38   38    5     -1.05      0.00
  -35   38    5     -2.74      0.00
  -32   38    5      1.10      0.00
  -29   38    5      0.60      0.00
  -26   38    5      0.99      0.00
  -23   38    5     -0.05      0.00
  -20   38    5     -0.29      0.00
  -17   38    5      2.18      0.00
  -14   38    5     -0.08      0.00
  -11   38    5     -3.26      0.00
   -8   38    5      0.32      0.00
   -5   38    5     -2.29      0.00
   -2   38    5     -3.13      0.00
    1   38    5     -6.10      0.00
    4   38    5     -5.36      0.00
    7   38    5     -2.39      0.00
  -43   39    5     -2.15      0.00
  -40   39    5      0.57      0.00
  -37   39    5     -1.93      0.00
  -34   39    5     -1.72      0.00
  -31   39    5      1.94      0.00
  -28   39    5      0.06      0.00
  -25   39    5      0.86      0.00
  -22   39    5      1.00      0.00
  -19   39    5      0.72      0.00
  -16   39    5      2.90      0.00
  -13   39    5     -3.90      0.00
  -10   39    5     -0.04      0.00
   -7   39    5      0.36      0.00
   -4   39    5     -1.45      0.00
   -1   39    5     -4.23      0.00
    2   39    5     -5.36      0.00
    5   39    5     -5.40      0.00
  -42   40    5      0.07      0.00
  -39   40    5     -0.61      0.00
  -36   40    5     -1.58      0.00
  -33   40    5      0.08      0.00
  -30   40    5      0.69      0.00
  -27   40    5      0.29      0.00
  -24   40    5      0.97      0.00
  -21   40    5      0.65      0.00
  -18   40    5      3.11      0.00
  -15   40    5     -2.46      0.00
  -12   40    5     -3.47      0.00
   -9   40    5      2.54      0.00
   -6   40    5     -0.80      0.00
   -3   40    5      0.20      0.00
    0   40    5     -3.93      0.00
    3   40    5     -4.67      0.00
  -41   41    5      0.82      0.00
  -38   41    5     -1.21      0.00
  -35   41    5     -1.23      0.00
  -32   41    5      1.16      0.00
  -29   41    5     -1.06      0.00
  -26   41    5      0.34      0.00
  -23   41    5      0.97      0.00
  -20   41    5      1.40      0.00
  -17   41    5      0.33      0.00
  -14   41    5     -6.94      0.00
  -11   41    5     -0.26      0.00
   -8   41    5      0.67      0.00
   -5   41    5      0.17      0.00
   -2   41    5      1.03      0.00
    1   41    5     -3.21      0.00
  -40   42    5      0.25      0.00
  -37   42    5     -0.92      0.00
  -34   42    5     -0.77      0.00
  -31   42    5      0.32      0.00
  -28   42    5     -1.79      0.00
  -25   42    5      0.11      0.00
  -22   42    5      1.83      0.00
  -19   42    5      0.63      0.00
  -16   42    5     -5.82      0.00
  -13   42    5     -5.66      0.00
  -10   42    5     -0.14      0.00
   -7   42    5     -2.03      0.00
   -4   42    5      2.90      0.00
   -1   42    5     -0.69      0.00
  -39   43    5     -0.57      0.00
  -36   43    5     -0.78      0.00
  -33   43    5      0.38      0.00
  -30   43    5     -2.15      0.00
  -27   43    5     -1.25      0.00
  -24   43    5      0.98      0.00
  -21   43    5      1.81      0.00
  -18   43    5     -3.39      0.00
  -15   43    5     -7.22      0.00
  -12   43    5     -3.29      0.00
   -9   43    5     -2.76      0.00
   -6   43    5     -0.72      0.00
   -3   43    5      2.42      0.00
  -38   44    5     -0.52      0.00
  -35   44    5     -0.29      0.00
  -32   44    5      0.24      0.00
  -29   44    5     -3.13      0.00
  -26   44    5     -0.54      0.00
  -23   44    5      2.88      0.00
  -20   44    5     -2.35      0.00
  -17   44    5     -4.45      0.00
  -14   44    5     -5.08      0.00
  -11   44    5     -2.74      0.00
   -8   44    5     -3.03      0.00
   -5   44    5      1.96      0.00
  -37   45    5      0.20      0.00
  -34   45    5      0.80      0.00
  -31   45    5     -1.38      0.00
  -28   45    5     -1.95      0.00
  -25   45    5      1.25      0.00
  -22   45    5      0.10      0.00
  -19   45    5     -4.50      0.00
  -16   45    5     -2.77      0.00
  -13   45    5     -3.25      0.00
  -10   45    5     -2.07      0.00
   -7   45    5      0.26      0.00
  -36   46    5      0.96      0.00
  -33   46    5      1.10      0.00
  -30   46    5     -1.99      0.00
  -27   46    5      0.29      0.00
  -24   46    5      1.15      0.00
  -21   46    5     -4.99      0.00
  -18   46    5     -1.81      0.00
  -15   46    5     -2.72      0.00
  -12   46    5     -1.80      0.00
  -32   47    5      0.47      0.00
  -29   47    5     -0.37      0.00
  -26   47    5      1.43      0.00
  -23   47    5     -2.58      0.00
  -20   47    5     -4.62      0.00
  -17   47    5     -0.41      0.00
  -14   47    5     -3.52      0.00
  -28   48    5      1.85      0.00
  -25   48    5     -0.56      0.00
  -22   48    5     -4.20      0.00
  -19   48    5     -0.87      0.00
    0    0    6     -1.75      0.00
    1    1    6     -2.29      0.00
   -1    2    6     -1.30      0.00
    2    2    6     -1.80      0.00
   -3    3    6     -1.08      0.00
    0    3    6      0.12      0.00
    3    3    6     -1.28      0.00
   -5    4    6     -0.13      0.00
   -2    4    6      1.44      0.00
    1    4    6      1.29      0.00
    4    4    6     -2.98      0.00
   -7    5    6     -1.69      0.00
   -4    5    6      1.65      0.00
   -1    5    6      3.80      0.00
    2    5    6     -1.70      0.00
    5    5    6     -0.92      0.00
   -9    6    6     -2.17      0.00
   -6    6    6      1.91      0.00
   -3    6    6      2.95      0.00
    0    6    6      1.77      0.00
    3    6    6     -4.10      0.00
    6    6    6      2.37      0.00
  -11    7    6      3.59      0.00
   -8    7    6      0.07      0.00
   -5    7    6      4.01      0.00
   -2    7    6      3.62      0.00
    1    7    6     -3.76      0.00
    4    7    6     -2.97      0.00
    7    7    6      3.56      0.00
  -13    8    6      8.75      0.00
  -10    8    6      2.51      0.00
   -7    8    6      4.88      0.00
   -4    8    6      4.97      0.00
   -1    8    6      0.97      0.00
    2    8    6     -5.20      0.00
    5    8    6     -2.65      0.00
    8    8    6      4.22      0.00
  -15    9    6     10.32      0.00
  -12    9    6      8.29      0.00
   -9    9    6      3.76      0.00
   -6    9    6      7.71      0.00
   -3    9    6      4.36      0.00
    0    9    6     -0.75      0.00
    3    9    6     -4.41      0.00
    6    9    6     -1.34      0.00
    9    9    6      3.00      0.00
  -17   10    6      8.18      0.00
  -14   10    6     10.73      0.00
  -11   10    6      5.41      0.00
   -8   10    6      5.48      0.00
   -5   10    6      6.74      0.00
   -2   10    6      3.95      0.00
    1   10    6     -0.96      0.00
    4   10    6     -2.43      0.00
    7   10    6      0.45      0.00
   10   10    6      1.84      0.00
  -19   11    6      4.33      0.00
  -16   11    6     10.38      0.00
  -13   11    6      6.71      0.00
  -10   11    6      1.94      0.00
   -7   11    6      5.22      0.00
   -4   11    6      3.79      0.00
   -1   11    6      4.52      0.00
    2   11    6     -0.99      0.00
    5   11    6      0.25      0.00
    8   11    6      1.96      0.00
   11   11    6      1.76      0.00
  -21   12    6      2.82      0.00
  -18   12    6      8.20      0.00
  -15   12    6      6.99      0.00
  -12   12    6      1.82      0.00
   -9   12    6     -0.97      0.00
   -6   12    6      2.01      0.00
   -3   12    6      3.70      0.00
    0   12    6      2.49      0.00
    3   12    6      1.02      0.00
    6   12    6      1.55      0.00
    9   12    6      3.03      0.00
   12   12    6      3.16      0.00
  -23   13    6      3.21      0.00
  -20   13    6      6.70      0.00
  -17   13    6      7.85      0.00
  -14   13    6      2.77      0.00
  -11   13    6     -3.05      0.00
   -8   13    6     -2.66      0.00
   -5   13    6      0.31      0.00
   -2   13    6      3.80      0.00
    1   13    6      1.01      0.00
    4   13    6      2.07      0.00
    7   13    6      3.00      0.00
   10   13    6      2.88      0.00
   13   13    6      3.97      0.00
  -25   14    6      4.14      0.00
  -22   14    6      5.85      0.00
  -19   14    6      8.32      0.00
  -16   14    6      4.78      0.00
  -13   14    6     -0.79      0.00
  -10   14    6     -6.06      0.00
   -7   14    6     -2.05      0.00
   -4   14    6      1.47      0.00
   -1   14    6      2.76      0.00
    2   14    6      1.17      0.00
    5   14    6      2.37      0.00
    8   14    6      3.27      0.00
   11   14    6      2.75      0.00
   14   14    6      3.15      0.00
  -27   15    6      2.94      0.00
  -24   15    6      4.59      0.00
  -21   15    6      8.36      0.00
  -18   15    6      6.10      0.00
  -15   15    6      2.22      0.00
  -12   15    6     -4.24      0.00
   -9   15    6     -5.10      0.00
   -6   15    6      0.93      0.00
   -3   15    6      3.04      0.00
    0   15    6      2.08      0.00
    3   15    6      1.94      0.00
    6   15    6      2.48      0.00
    9   15    6      2.29      0.00
   12   15    6      1.69      0.00
   15   15    6      4.94      0.00
  -29   16    6      3.08      0.00
  -26   16    6      3.13      0.00
  -23   16    6      6.68      0.00
  -20   16    6      6.69      0.00
  -17   16    6      4.13      0.00
  -14   16    6     -0.91      0.00
  -11   16    6     -5.43      0.00
   -8   16    6     -0.33      0.00
   -5   16    6      3.33      0.00
   -2   16    6      4.63      0.00
    1   16    6      1.62      0.00
    4   16    6      3.17      0.00
    7   16    6      1.92      0.00
   10   16    6      0.02      0.00
   13   16    6      2.85      0.00
   16   16    6      4.62      0.00
  -31   17    6      6.14      0.00
  -28   17    6      1.64      0.00
  -25   17    6      4.60      0.00
  -22   17    6      7.09      0.00
  -19   17    6      4.12      0.00
  -16   17    6      2.32      0.00
  -13   17    6     -3.68      0.00
  -10   17    6     -2.38      0.00
   -7   17    6      4.12      0.00
   -4   17    6      5.24      0.00
   -1   17    6      4.22      0.00
    2   17    6      3.22      0.00
    5   17    6      2.86      0.00
    8   17    6      0.53      0.00
   11   17    6     -0.67      0.00
   14   17    6      4.22      0.00
   17   17    6      0.51      0.00
  -33   18    6      4.47      0.00
  -30   18    6      4.10      0.00
  -27   18    6      2.24      0.00
  -24   18    6      6.32      0.00
  -21   18    6      4.79      0.00
  -18   18    6      3.79      0.00
  -15   18    6     -1.00      0.00
  -12   18    6     -2.66      0.00
   -9   18    6      2.35      0.00
   -6   18    6      6.48      0.00
   -3   18    6      5.90      0.00
    0   18    6      3.65      0.00
    3   18    6      4.65      0.00
    6   18    6      1.75      0.00
    9   18    6     -1.52      0.00
   12   18    6      2.27      0.00
   15   18    6      0.84      0.00
   18   18    6     -1.29      0.00
  -35   19    6     -0.02      0.00
  -32   19    6      6.15      0.00
  -29   19    6      1.38      0.00
  -26   19    6      4.19      0.00
  -23   19    6      5.42      0.00
  -20   19    6      4.03      0.00
  -17   19    6      2.24      0.00
  -14   19    6     -2.31      0.00
  -11   19    6      1.11      0.00
   -8   19    6      6.04      0.00
   -5   19    6      7.00      0.00
   -2   19    6      5.34      0.00
    1   19    6      4.59      0.00
    4   19    6      4.21      0.00
    7   19    6     -0.22      0.00
   10   19    6     -0.10      0.00
   13   19    6      1.85      0.00
   16   19    6     -1.18      0.00
   19   19    6     -1.41      0.00
  -37   20    6     -2.18      0.00
  -34   20    6      2.28      0.00
  -31   20    6      4.09      0.00
  -28   20    6      0.69      0.00
  -25   20    6      4.43      0.00
  -22   20    6      4.19      0.00
  -19   20    6      3.52      0.00
  -16   20    6     -0.18      0.00
  -13   20    6      0.02      0.00
  -10   20    6      4.26      0.00
   -7   20    6      8.14      0.00
   -4   20    6      5.88      0.00
   -1   20    6      5.70      0.00
    2   20    6      5.45      0.00
    5   20    6      2.16      0.00
    8   20    6     -0.50      0.00
   11   20    6      1.13      0.00
   14   20    6     -0.11      0.00
   17   20    6     -0.18      0.00
   20   20    6     -1.56      0.00
  -39   21    6     -2.75      0.00
  -36   21    6     -1.79      0.00
  -33   21    6      3.90      0.00
  -30   21    6      0.55      0.00
  -27   21    6      1.42      0.00
  -24   21    6      3.22      0.00
  -21   21    6      3.72      0.00
  -18   21    6      1.50      0.00
  -15   21    6     -0.47      0.00
  -12   21    6      3.17      0.00
   -9   21    6      6.14      0.00
   -6   21    6      7.32      0.00
   -3   21    6      5.95      0.00
    0   21    6      6.23      0.00
    3   21    6      5.41      0.00
    6   21    6      0.38      0.00
    9   21    6      0.35      0.00
   12   21    6     -0.04      0.00
   15   21    6      0.70      0.00
   18   21    6      0.48      0.00
   21   21    6     -1.37      0.00
  -41   22    6     -2.40      0.00
  -38   22    6     -2.77      0.00
  -35   22    6      0.01      0.00
  -32   22    6      2.99      0.00
  -29   22    6     -0.74      0.00
  -26   22    6      1.38      0.00
  -23   22    6      3.36      0.00
  -20   22    6      1.61      0.00
  -17   22    6      0.79      0.00
  -14   22    6      1.16      0.00
  -11   22    6      4.94      0.00
   -8   22    6      6.35      0.00
   -5   22    6      5.16      0.00
   -2   22    6      7.03      0.00
    1   22    6      6.81      0.00
    4   22    6      3.89      0.00
    7   22    6      0.77      0.00
   10   22    6     -1.20      0.00
   13   22    6      1.07      0.00
   16   22    6      1.48      0.00
   19   22    6     -0.15      0.00
   22   22    6      1.29      0.00
  -43   23    6     -0.60      0.00
  -40   23    6     -2.23      0.00
  -37   23    6     -2.08      0.00
  -34   23    6      2.02      0.00
  -31   23    6      1.23      0.00
  -28   23    6     -0.56      0.00
  -25   23    6      2.53      0.00
  -22   23    6      2.24      0.00
  -19   23    6      0.74      0.00
  -16   23    6      1.36      0.00
  -13   23    6      4.08      0.00
  -10   23    6      4.39      0.00
   -7   23    6      4.86      0.00
   -4   23    6      4.24      0.00
   -1   23    6      7.46      0.00
    2   23    6      6.75      0.00
    5   23    6      3.03      0.00
    8   23    6     -0.56      0.00
   11   23    6     -0.47      0.00
   14   23    6      2.29      0.00
   17   23    6      1.34      0.00
   20   23    6     -0.63      0.00
   23   23    6      4.02      0.00
  -45   24    6      3.05      0.00
  -42   24    6     -1.86      0.00
  -39   24    6     -1.74      0.00
  -36   24    6     -0.39      0.00
  -33   24    6      2.46      0.00
  -30   24    6      0.38      0.00
  -27   24    6      0.77      0.00
  -24   24    6      3.25      0.00
  -21   24    6      0.43      0.00
  -18   24    6      2.23      0.00
  -15   24    6      3.20      0.00
  -12   24    6      5.75      0.00
   -9   24    6      2.85      0.00
   -6   24    6      2.58      0.00
   -3   24    6      4.90      0.00
    0   24    6      6.76      0.00
    3   24    6      6.18      0.00
    6   24    6      1.23      0.00
    9   24    6     -1.26      0.00
   12   24    6      2.13      0.00
   15   24    6      2.55      0.00
   18   24    6     -0.01      0.00
   21   24    6      1.05      0.00
  -44   25    6     -0.38      0.00
  -41   25    6     -1.71      0.00
  -38   25    6     -1.03      0.00
  -35   25    6      0.71      0.00
  -32   25    6      2.51      0.00
  -29   25    6     -0.25      0.00
  -26   25    6      2.92      0.00
  -23   25    6      1.19      0.00
  -20   25    6      0.97      0.00
  -17   25    6      4.29      0.00
  -14   25    6      5.97      0.00
  -11   25    6      4.16      0.00
   -8   25    6      2.04      0.00
   -5   25    6      1.04      0.00
   -2   25    6      5.69      0.00
    1   25    6      5.86      0.00
    4   25    6      3.87      0.00
    7   25    6     -0.95      0.00
   10   25    6      0.79      0.00
   13   25    6      3.60      0.00
   16   25    6      1.90      0.00
   19   25    6     -0.47      0.00
  -46   26    6      2.00      0.00
  -43   26    6     -2.57      0.00
  -40   26    6     -0.84      0.00
  -37   26    6     -0.60      0.00
  -34   26    6      1.64      0.00
  -31   26    6      1.83      0.00
  -28   26    6      0.36      0.00
  -25   26    6      2.20      0.00
  -22   26    6     -0.38      0.00
  -19   26    6      3.13      0.00
  -16   26    6      6.18      0.00
  -13   26    6      6.62      0.00
  -10   26    6      1.54      0.00
   -7   26    6      1.27      0.00
   -4   26    6      2.01      0.00
   -1   26    6      5.18      0.00
    2   26    6      4.92      0.00
    5   26    6     -0.55      0.00
    8   26    6     -0.18      0.00
   11   26    6      2.18      0.00
   14   26    6      4.21      0.00
   17   26    6      0.74      0.00
   20   26    6     -0.73      0.00
  -45   27    6     -0.96      0.00
  -42   27    6     -2.25      0.00
  -39   27    6     -0.11      0.00
  -36   27    6     -0.16      0.00
  -33   27    6      2.94      0.00
  -30   27    6      0.50      0.00
  -27   27    6      1.00      0.00
  -24   27    6     -0.37      0.00
  -21   27    6      0.03      0.00
  -18   27    6      6.21      0.00
  -15   27    6      6.11      0.00
  -12   27    6      4.06      0.00
   -9   27    6      0.33      0.00
   -6   27    6      0.63      0.00
   -3   27    6      4.25      0.00
    0   27    6      4.51      0.00
    3   27    6      1.28      0.00
    6   27    6     -1.62      0.00
    9   27    6     -0.09      0.00
   12   27    6      3.81      0.00
   15   27    6      2.91      0.00
   18   27    6     -0.26      0.00
  -44   28    6     -2.93      0.00
  -41   28    6     -0.07      0.00
  -38   28    6     -0.43      0.00
  -35   28    6      1.86      0.00
  -32   28    6      3.29      0.00
  -29   28    6     -0.44      0.00
  -26   28    6      0.49      0.00
  -23   28    6     -1.90      0.00
  -20   28    6      3.27      0.00
  -17   28    6      7.07      0.00
  -14   28    6      4.45      0.00
  -11   28    6     -0.15      0.00
   -8   28    6      0.80      0.00
   -5   28    6      1.02      0.00
   -2   28    6      6.03      0.00
    1   28    6      2.44      0.00
    4   28    6     -1.22      0.00
    7   28    6     -1.32      0.00
   10   28    6      0.26      0.00
   13   28    6      4.11      0.00
   16   28    6      1.22      0.00
  -46   29    6     -0.43      0.00
  -43   29    6     -2.18      0.00
  -40   29    6      0.77      0.00
  -37   29    6      0.50      0.00
  -34   29    6      3.72      0.00
  -31   29    6      2.36      0.00
  -28   29    6     -0.43      0.00
  -25   29    6     -0.86      0.00
  -22   29    6     -0.14      0.00
  -19   29    6      7.24      0.00
  -16   29    6      4.78      0.00
  -13   29    6      1.58      0.00
  -10   29    6     -1.75      0.00
   -7   29    6      0.42      0.00
   -4   29    6      3.94      0.00
   -1   29    6      4.55      0.00
    2   29    6      0.62      0.00
    5   29    6     -1.14      0.00
    8   29    6     -1.79      0.00
   11   29    6      2.11      0.00
   14   29    6      2.64      0.00
   17   29    6     -1.57      0.00
  -45   30    6     -2.17      0.00
  -42   30    6     -0.07      0.00
  -39   30    6     -0.06      0.00
  -36   30    6      2.41      0.00
  -33   30    6      3.94      0.00
  -30   30    6      0.58      0.00
  -27   30    6      0.28      0.00
  -24   30    6     -1.62      0.00
  -21   30    6      4.74      0.00
  -18   30    6      7.50      0.00
  -15   30    6      2.02      0.00
  -12   30    6     -1.17      0.00
   -9   30    6     -0.32      0.00
   -6   30    6      0.03      0.00
   -3   30    6      6.44      0.00
    0   30    6      0.87      0.00
    3   30    6      1.24      0.00
    6   30    6     -1.84      0.00
    9   30    6     -0.12      0.00
   12   30    6      2.85      0.00
   15   30    6      0.16      0.00
  -44   31    6     -2.41      0.00
  -41   31    6      0.10      0.00
  -38   31    6      0.14      0.00
  -35   31    6      2.00      0.00
  -32   31    6      3.06      0.00
  -29   31    6     -0.56      0.00
  -26   31    6     -0.39      0.00
  -23   31    6      1.22      0.00
  -20   31    6      7.33      0.00
  -17   31    6      4.49      0.00
  -14   31    6      0.10      0.00
  -11   31    6     -0.87      0.00
   -8   31    6      0.03      0.00
   -5   31    6      3.15      0.00
   -2   31    6      3.12      0.00
    1   31    6      1.15      0.00
    4   31    6     -0.17      0.00
    7   31    6     -0.54      0.00
   10   31    6      1.67      0.00
   13   31    6      2.26      0.00
  -43   32    6     -1.79      0.00
  -40   32    6     -0.76      0.00
  -37   32    6     -0.46      0.00
  -34   32    6      0.61      0.00
  -31   32    6      1.18      0.00
  -28   32    6     -1.12      0.00
  -25   32    6     -0.51      0.00
  -22   32    6      4.29      0.00
  -19   32    6      6.13      0.00
  -16   32    6      0.23      0.00
  -13   32    6      0.70      0.00
  -10   32    6      0.10      0.00
   -7   32    6      1.18      0.00
   -4   32    6      4.49      0.00
   -1   32    6     -0.23      0.00
    2   32    6      1.68      0.00
    5   32    6     -1.18      0.00
    8   32    6      1.59      0.00
   11   32    6      2.69      0.00
  -45   33    6     -2.42      0.00
  -42   33    6     -0.82      0.00
  -39   33    6     -1.88      0.00
  -36   33    6     -2.91      0.00
  -33   33    6      1.00      0.00
  -30   33    6     -1.82      0.00
  -27   33    6     -0.79      0.00
  -24   33    6      0.96      0.00
  -21   33    6      4.23      0.00
  -18   33    6      2.07      0.00
  -15   33    6     -0.94      0.00
  -12   33    6      1.07      0.00
   -9   33    6      1.42      0.00
   -6   33    6      2.85      0.00
   -3   33    6      1.94      0.00
    0   33    6      0.18      0.00
    3   33    6     -0.50      0.00
    6   33    6      0.91      0.00
    9   33    6      2.20      0.00
   12   33    6      1.80      0.00
  -44   34    6     -1.92      0.00
  -41   34    6     -0.02      0.00
  -38   34    6     -4.17      0.00
  -35   34    6     -3.06      0.00
  -32   34    6      0.82      0.00
  -29   34    6     -3.27      0.00
  -26   34    6      0.65      0.00
  -23   34    6      1.48      0.00
  -20   34    6      2.32      0.00
  -17   34    6     -1.84      0.00
  -14   34    6      0.87      0.00
  -11   34    6      0.39      0.00
   -8   34    6      3.09      0.00
   -5   34    6      2.17      0.00
   -2   34    6      0.33      0.00
    1   34    6     -0.17      0.00
    4   34    6     -0.53      0.00
    7   34    6      2.23      0.00
   10   34    6      1.49      0.00
  -43   35    6      0.95      0.00
  -40   35    6     -1.87      0.00
  -37   35    6     -4.88      0.00
  -34   35    6      0.05      0.00
  -31   35    6     -1.98      0.00
  -28   35    6     -0.30      0.00
  -25   35    6      0.56      0.00
  -22   35    6      1.31      0.00
  -19   35    6     -0.39      0.00
  -16   35    6     -1.37      0.00
  -13   35    6      0.52      0.00
  -10   35    6      2.66      0.00
   -7   35    6      1.13      0.00
   -4   35    6      2.21      0.00
   -1   35    6     -1.04      0.00
    2   35    6     -0.18      0.00
    5   35    6      0.98      0.00
    8   35    6      1.53      0.00
  -42   36    6      2.42      0.00
  -39   36    6     -4.15      0.00
  -36   36    6     -2.09      0.00
  -33   36    6      1.58      0.00
  -30   36    6     -2.44      0.00
  -27   36    6      2.29      0.00
  -24   36    6      0.12      0.00
  -21   36    6      0.06      0.00
  -18   36    6     -0.72      0.00
  -15   36    6     -0.50      0.00
  -12   36    6      1.74      0.00
   -9   36    6      2.55      0.00
   -6   36    6      0.14      0.00
   -3   36    6      1.44      0.00
    0   36    6     -0.98      0.00
    3   36    6      0.66      0.00
    6   36    6      1.92      0.00
  -41   37    6     -0.32      0.00
  -38   37    6     -2.60      0.00
  -35   37    6      0.99      0.00
  -32   37    6      0.54      0.00
  -29   37    6      0.95      0.00
  -26   37    6      1.30      0.00
  -23   37    6     -0.16      0.00
  -20   37    6     -0.33      0.00
  -17   37    6     -0.90      0.00
  -14   37    6      0.70      0.00
  -11   37    6      3.84      0.00
   -8   37    6     -1.24      0.00
   -5   37    6      2.58      0.00
   -2   37    6     -0.97      0.00
    1   37    6      1.22      0.00
    4   37    6      1.52      0.00
  -40   38    6     -2.31      0.00
  -37   38    6      0.06      0.00
  -34   38    6      2.21      0.00
  -31   38    6      0.19      0.00
  -28   38    6      2.97      0.00
  -25   38    6     -0.20      0.00
  -22   38    6     -1.05      0.00
  -19   38    6     -0.02      0.00
  -16   38    6     -2.29      0.00
  -13   38    6      4.26      0.00
  -10   38    6      0.29      0.00
   -7   38    6     -0.82      0.00
   -4   38    6      2.17      0.00
   -1   38    6     -0.57      0.00
    2   38    6      2.41      0.00
  -39   39    6     -1.14      0.00
  -36   39    6      0.45      0.00
  -33   39    6      2.50      0.00
  -30   39    6      0.81      0.00
  -27   39    6      2.36      0.00
  -24   39    6     -1.29      0.00
  -21   39    6     -0.82      0.00
  -18   39    6     -3.01      0.00
  -15   39    6      1.13      0.00
  -12   39    6      2.71      0.00
   -9   39    6     -3.21      0.00
   -6   39    6      1.75      0.00
   -3   39    6     -0.54      0.00
    0   39    6      1.48      0.00
  -38   40    6     -0.54      0.00
  -35   40    6      0.97      0.00
  -32   40    6      1.08      0.00
  -29   40    6      2.19      0.00
  -26   40    6      0.30      0.00
  -23   40    6     -1.10      0.00
  -20   40    6     -2.52      0.00
  -17   40    6     -2.84      0.00
  -14   40    6      4.11      0.00
  -11   40    6     -2.59      0.00
   -8   40    6     -1.98      0.00
   -5   40    6      1.21      0.00
   -2   40    6     -1.88      0.00
  -37   41    6     -0.93      0.00
  -34   41    6      1.90      0.00
  -31   41    6     -0.55      0.00
  -28   41    6      2.86      0.00
  -25   41    6     -0.77      0.00
  -22   41    6     -2.06      0.00
  -19   41    6     -3.76      0.00
  -16   41    6      2.36      0.00
  -13   41    6      0.89      0.00
  -10   41    6     -3.44      0.00
   -7   41    6      0.21      0.00
   -4   41    6     -1.86      0.00
  -36   42    6     -0.07      0.00
  -33   42    6      0.70      0.00
  -30   42    6      0.73      0.00
  -27   42    6      1.51      0.00
  -24   42    6     -1.12      0.00
  -21   42    6     -4.56      0.00
  -18   42    6      0.66      0.00
  -15   42    6      3.41      0.00
  -12   42    6     -1.27      0.00
   -9   42    6     -0.82      0.00
   -6   42    6      0.25      0.00
  -35   43    6      1.08      0.00
  -32   43    6     -0.57      0.00
  -29   43    6      2.81      0.00
  -26   43    6      0.12      0.00
  -23   43    6     -4.30      0.00
  -20   43    6     -1.69      0.00
  -17   43    6      3.27      0.00
  -14   43    6      1.65      0.00
  -11   43    6      0.33      0.00
   -8   43    6      1.30      0.00
  -34   44    6      1.21      0.00
  -31   44    6      0.63      0.00
  -28   44    6      3.29      0.00
  -25   44    6     -2.55      0.00
  -22   44    6     -4.71      0.00
  -19   44    6      2.54      0.00
  -16   44    6      1.23      0.00
  -13   44    6      1.98      0.00
  -10   44    6      1.80      0.00
  -33   45    6      0.83      0.00
  -30   45    6      3.31      0.00
  -27   45    6      1.04      0.00
  -24   45    6     -4.59      0.00
  -21   45    6      0.18      0.00
  -18   45    6      0.76      0.00
  -15   45    6      0.91      0.00
  -12   45    6      2.19      0.00
  -29   46    6      4.15      0.00
  -26   46    6     -2.46      0.00
  -23   46    6     -1.37      0.00
  -20   46    6      1.79      0.00
  -17   46    6     -1.37      0.00
   -1    1    7     -4.08      0.00
   -3    2    7     -2.36      0.00
    0    2    7     -3.66      0.00
   -5    3    7     -0.04      0.00
   -2    3    7     -3.55      0.00
    1    3    7     -2.62      0.00
   -7    4    7      2.20      0.00
   -4    4    7     -2.49      0.00
   -1    4    7     -4.78      0.00
    2    4    7     -0.51      0.00
   -9    5    7      0.60      0.00
   -6    5    7      0.38      0.00
   -3    5    7     -4.23      0.00
    0    5    7     -4.61      0.00
    3    5    7     -0.20      0.00
  -11    6    7     -2.15      0.00
   -8    6    7      2.72      0.00
   -5    6    7     -2.28      0.00
   -2    6    7     -4.89      0.00
    1    6    7     -2.57      0.00
    4    6    7     -2.20      0.00
  -13    7    7     -3.26      0.00
  -10    7    7      0.83      0.00
   -7    7    7      1.03      0.00
   -4    7    7     -3.28      0.00
   -1    7    7     -3.96      0.00
    2    7    7     -1.69      0.00
    5    7    7     -1.98      0.00
  -15    8    7     -3.32      0.00
  -12    8    7     -2.23      0.00
   -9    8    7      1.27      0.00
   -6    8    7     -1.43      0.00
   -3    8    7     -3.37      0.00
    0    8    7     -3.44      0.00
    3    8    7     -0.35      0.00
    6    8    7     -0.63      0.00
  -17    9    7     -0.80      0.00
  -14    9    7     -5.09      0.00
  -11    9    7     -1.50      0.00
   -8    9    7     -0.06      0.00
   -5    9    7     -3.41      0.00
   -2    9    7     -4.57      0.00
    1    9    7     -2.54      0.00
    4    9    7      0.77      0.00
    7    9    7      1.57      0.00
  -19   10    7      1.58      0.00
  -16   10    7     -5.07      0.00
  -13   10    7     -3.68      0.00
  -10   10    7     -1.39      0.00
   -7   10    7     -1.85      0.00
   -4   10    7     -4.89      0.00
   -1   10    7     -6.67      0.00
    2   10    7     -0.53      0.00
    5   10    7      0.91      0.00
    8   10    7      2.94      0.00
  -21   11    7      2.48      0.00
  -18   11    7     -1.63      0.00
  -15   11    7     -4.43      0.00
  -12   11    7     -2.34      0.00
   -9   11    7     -0.09      0.00
   -6   11    7     -3.20      0.00
   -3   11    7     -6.99      0.00
    0   11    7     -5.26      0.00
    3   11    7     -0.60      0.00
    6   11    7      1.84      0.00
    9   11    7      1.66      0.00
  -23   12    7      2.19      0.00
  -20   12    7      0.55      0.00
  -17   12    7     -2.25      0.00
  -14   12    7     -2.26      0.00
  -11   12    7      0.42      0.00
   -8   12    7      1.09      0.00
   -5   12    7     -4.25      0.00
   -2   12    7     -6.54      0.00
    1   12    7     -2.44      0.00
    4   12    7     -0.44      0.00
    7   12    7      0.89      0.00
   10   12    7      1.02      0.00
  -25   13    7      0.77      0.00
  -22   13    7      0.99      0.00
  -19   13    7     -0.70      0.00
  -16   13    7     -1.22      0.00
  -13   13    7      0.48      0.00
  -10   13    7      3.49      0.00
   -7   13    7      0.75      0.00
   -4   13    7     -3.86      0.00
   -1   13    7     -3.01      0.00
    2   13    7     -0.02      0.00
    5   13    7      0.01      0.00
    8   13    7     -0.42      0.00
   11   13    7      1.29      0.00
  -27   14    7     -0.07      0.00
  -24   14    7      0.25      0.00
  -21   14    7     -1.53      0.00
  -18   14    7      0.32      0.00
  -15   14    7     -0.50      0.00
  -12   14    7      3.63      0.00
   -9   14    7      4.13      0.00
   -6   14    7     -0.62      0.00
   -3   14    7     -0.87      0.00
    0   14    7      0.52      0.00
    3   14    7      1.95      0.00
    6   14    7     -0.24      0.00
    9   14    7      0.49      0.00
   12   14    7      2.03      0.00
  -29   15    7     -2.32      0.00
  -26   15    7      0.34      0.00
  -23   15    7     -1.71      0.00
  -20   15    7     -0.81      0.00
  -17   15    7      0.09      0.00
  -14   15    7      1.58      0.00
  -11   15    7      4.39      0.00
   -8   15    7      1.92      0.00
   -5   15    7     -0.05      0.00
   -2   15    7      1.36      0.00
    1   15    7      3.87      0.00
    4   15    7      1.40      0.00
    7   15    7      0.93      0.00
   10   15    7      3.35      0.00
   13   15    7      0.69      0.00
  -31   16    7     -3.03      0.00
  -28   16    7      0.43      0.00
  -25   16    7     -0.40      0.00
  -22   16    7     -2.19      0.00
  -19   16    7      0.91      0.00
  -16   16    7     -0.34      0.00
  -13   16    7      3.40      0.00
  -10   16    7      1.86      0.00
   -7   16    7      0.13      0.00
   -4   16    7      1.23      0.00
   -1   16    7      3.00      0.00
    2   16    7      3.93      0.00
    5   16    7      1.08      0.00
    8   16    7      3.42      0.00
   11   16    7      5.40      0.00
   14   16    7     -2.03      0.00
  -33   17    7      0.53      0.00
  -30   17    7     -2.22      0.00
  -27   17    7      2.06      0.00
  -24   17    7     -1.62      0.00
  -21   17    7     -0.14      0.00
  -18   17    7      0.64      0.00
  -15   17    7      0.81      0.00
  -12   17    7      1.71      0.00
   -9   17    7     -0.63      0.00
   -6   17    7      0.03      0.00
   -3   17    7      1.99      0.00
    0   17    7      3.56      0.00
    3   17    7      1.40      0.00
    6   17    7      2.38      0.00
    9   17    7      6.59      0.00
   12   17    7      2.95      0.00
   15   17    7      0.08      0.00
  -35   18    7      2.34      0.00
  -32   18    7     -2.64      0.00
  -29   18    7      1.15      0.00
  -26   18    7      0.72      0.00
  -23   18    7     -0.85      0.00
  -20   18    7      0.98      0.00
  -17   18    7      0.13      0.00
  -14   18    7      0.77      0.00
  -11   18    7     -2.07      0.00
   -8   18    7     -0.63      0.00
   -5   18    7      0.25      0.00
   -2   18    7      2.70      0.00
    1   18    7      1.44      0.00
    4   18    7      0.30      0.00
    7   18    7      4.68      0.00
   10   18    7      6.58      0.00
   13   18    7      1.43      0.00
   16   18    7      3.26      0.00
  -37   19    7      1.33      0.00
  -34   19    7     -0.23      0.00
  -31   19    7     -2.47      0.00
  -28   19    7      2.52      0.00
  -25   19    7     -0.37      0.00
  -22   19    7      0.20      0.00
  -19   19    7      1.14      0.00
  -16   19    7     -0.78      0.00
  -13   19    7     -2.05      0.00
  -10   19    7     -3.46      0.00
   -7   19    7     -0.53      0.00
   -4   19    7      1.67      0.00
   -1   19    7      0.99      0.00
    2   19    7     -0.34      0.00
    5   19    7      1.29      0.00
    8   19    7      5.85      0.00
   11   19    7      4.50      0.00
   14   19    7      2.68      0.00
   17   19    7      2.96      0.00
  -39   20    7      0.75      0.00
  -36   20    7      0.58      0.00
  -33   20    7     -2.50      0.00
  -30   20    7      0.21      0.00
  -27   20    7      1.50      0.00
  -24   20    7      0.04      0.00
  -21   20    7      0.77      0.00
  -18   20    7      0.77      0.00
  -15   20    7     -2.91      0.00
  -12   20    7     -5.06      0.00
   -9   20    7     -2.31      0.00
   -6   20    7     -0.51      0.00
   -3   20    7      1.75      0.00
    0   20    7     -1.32      0.00
    3   20    7     -0.55      0.00
    6   20    7      3.07      0.00
    9   20    7      5.00      0.00
   12   20    7      3.94      0.00
   15   20    7      2.32      0.00
   18   20    7      1.51      0.00
  -41   21    7      0.85      0.00
  -38   21    7      0.70      0.00
  -35   21    7     -0.43      0.00
  -32   21    7     -2.02      0.00
  -29   21    7      1.65      0.00
  -26   21    7      1.10      0.00
  -23   21    7      0.27      0.00
  -20   21    7      2.35      0.00
  -17   21    7     -1.65      0.00
  -14   21    7     -4.58      0.00
  -11   21    7     -5.56      0.00
   -8   21    7     -1.08      0.00
   -5   21    7      0.25      0.00
   -2   21    7     -1.16      0.00
    1   21    7     -1.75      0.00
    4   21    7      0.28      0.00
    7   21    7      3.51      0.00
   10   21    7      5.44      0.00
   13   21    7      1.96      0.00
   16   21    7      1.54      0.00
   19   21    7      0.41      0.00
  -43   22    7     -0.70      0.00
  -40   22    7      1.75      0.00
  -37   22    7      0.58      0.00
  -34   22    7     -0.71      0.00
  -31   22    7     -0.41      0.00
  -28   22    7      2.08      0.00
  -25   22    7      0.55      0.00
  -22   22    7      1.84      0.00
  -19   22    7      2.27      0.00
  -16   22    7     -4.05      0.00
  -13   22    7     -5.08      0.00
  -10   22    7     -3.18      0.00
   -7   22    7     -0.36      0.00
   -4   22    7     -0.15      0.00
   -1   22    7     -3.67      0.00
    2   22    7     -1.25      0.00
    5   22    7      0.82      0.00
    8   22    7      4.81      0.00
   11   22    7      4.34      0.00
   14   22    7      0.16      0.00
   17   22    7      0.99      0.00
   20   22    7     -0.68      0.00
  -42   23    7      1.87      0.00
  -39   23    7      1.38      0.00
  -36   23    7      0.83      0.00
  -33   23    7     -0.21      0.00
  -30   23    7      0.48      0.00
  -27   23    7      1.73      0.00
  -24   23    7      0.41      0.00
  -21   23    7      3.63      0.00
  -18   23    7     -0.56      0.00
  -15   23    7     -4.42      0.00
  -12   23    7     -4.50      0.00
   -9   23    7      0.51      0.00
   -6   23    7     -0.12      0.00
   -3   23    7     -1.83      0.00
    0   23    7     -3.78      0.00
    3   23    7     -1.47      0.00
    6   23    7      2.20      0.00
    9   23    7      5.62      0.00
   12   23    7      1.31      0.00
   15   23    7      0.35      0.00
   18   23    7      0.20      0.00
   21   23    7     -2.32      0.00
  -44   24    7     -0.77      0.00
  -41   24    7      2.63      0.00
  -38   24    7      0.79      0.00
  -35   24    7      1.62      0.00
  -32   24    7     -0.44      0.00
  -29   24    7      1.12      0.00
  -26   24    7      0.18      0.00
  -23   24    7      1.88      0.00
  -20   24    7      2.71      0.00
  -17   24    7     -3.72      0.00
  -14   24    7     -3.86      0.00
  -11   24    7     -1.97      0.00
   -8   24    7      2.41      0.00
   -5   24    7      0.39      0.00
   -2   24    7     -3.42      0.00
    1   24    7     -2.81      0.00
    4   24    7     -1.34      0.00
    7   24    7      4.16      0.00
   10   24    7      3.34      0.00
   13   24    7      0.12      0.00
   16   24    7      0.69      0.00
   19   24    7     -1.00      0.00
  -43   25    7      2.02      0.00
  -40   25    7      1.01      0.00
  -37   25    7      1.71      0.00
  -34   25    7      1.27      0.00
  -31   25    7     -0.74      0.00
  -28   25    7      0.95      0.00
  -25   25    7     -0.28      0.00
  -22   25    7      2.67      0.00
  -19   25    7     -0.33      0.00
  -16   25    7     -5.31      0.00
  -13   25    7     -3.36      0.00
  -10   25    7      1.76      0.00
   -7   25    7      1.82      0.00
   -4   25    7      0.86      0.00
   -1   25    7     -3.78      0.00
    2   25    7     -2.29      0.00
    5   25    7      0.91      0.00
    8   25    7      2.89      0.00
   11   25    7      1.69      0.00
   14   25    7     -0.39      0.00
   17   25    7      0.46      0.00
  -42   26    7      2.13      0.00
  -39   26    7      0.00      0.00
  -36   26    7      2.62      0.00
  -33   26    7     -0.18      0.00
  -30   26    7     -0.41      0.00
  -27   26    7      0.46      0.00
  -24   26    7      0.51      0.00
  -21   26    7      2.12      0.00
  -18   26    7     -4.15      0.00
  -15   26    7     -4.41      0.00
  -12   26    7     -2.21      0.00
   -9   26    7      3.42      0.00
   -6   26    7      1.41      0.00
   -3   26    7     -0.36      0.00
    0   26    7     -2.94      0.00
    3   26    7     -0.74      0.00
    6   26    7      1.14      0.00
    9   26    7      1.83      0.00
   12   26    7     -0.01      0.00
   15   26    7     -0.43      0.00
   18   26    7     -0.08      0.00
  -41   27    7     -0.21      0.00
  -38   27    7      1.25      0.00
  -35   27    7      1.33      0.00
  -32   27    7     -1.26      0.00
  -29   27    7      0.76      0.00
  -26   27    7     -0.22      0.00
  -23   27    7      1.91      0.00
  -20   27    7     -0.16      0.00
  -17   27    7     -5.53      0.00
  -14   27    7     -2.60      0.00
  -11   27    7      0.64      0.00
   -8   27    7      1.74      0.00
   -5   27    7      2.05      0.00
   -2   27    7     -3.15      0.00
    1   27    7     -0.56      0.00
    4   27    7     -0.38      0.00
    7   27    7      0.47      0.00
   10   27    7      1.64      0.00
   13   27    7     -1.99      0.00
   16   27    7     -0.27      0.00
  -43   28    7      0.55      0.00
  -40   28    7     -1.25      0.00
  -37   28    7      1.59      0.00
  -34   28    7     -0.64      0.00
  -31   28    7     -1.20      0.00
  -28   28    7      1.42      0.00
  -25   28    7     -0.24      0.00
  -22   28    7      2.16      0.00
  -19   28    7     -3.02      0.00
  -16   28    7     -3.12      0.00
  -13   28    7     -0.58      0.00
  -10   28    7      2.71      0.00
   -7   28    7      0.49      0.00
   -4   28    7      0.27      0.00
   -1   28    7     -3.31      0.00
    2   28    7      0.33      0.00
    5   28    7     -1.48      0.00
    8   28    7      1.95      0.00
   11   28    7     -0.68      0.00
   14   28    7     -2.17      0.00
  -42   29    7     -1.24      0.00
  -39   29    7     -0.44      0.00
  -36   29    7     -0.34      0.00
  -33   29    7     -1.52      0.00
  -30   29    7      0.02      0.00
  -27   29    7      0.05      0.00
  -24   29    7      1.01      0.00
  -21   29    7     -0.33      0.00
  -18   29    7     -3.45      0.00
  -15   29    7      0.45      0.00
  -12   29    7      1.83      0.00
   -9   29    7      2.05      0.00
   -6   29    7      1.24      0.00
   -3   29    7     -3.59      0.00
    0   29    7     -0.35      0.00
    3   29    7     -2.76      0.00
    6   29    7      0.65      0.00
    9   29    7      1.22      0.00
   12   29    7     -2.34      0.00
  -41   30    7     -1.86      0.00
  -38   30    7     -0.47      0.00
  -35   30    7     -1.54      0.00
  -32   30    7     -1.60      0.00
  -29   30    7      0.67      0.00
  -26   30    7     -0.90      0.00
  -23   30    7      0.27      0.00
  -20   30    7     -2.32      0.00
  -17   30    7     -1.67      0.00
  -14   30    7      2.89      0.00
  -11   30    7      2.73      0.00
   -8   30    7      1.30      0.00
   -5   30    7      0.05      0.00
   -2   30    7     -3.39      0.00
    1   30    7     -1.45      0.00
    4   30    7     -2.54      0.00
    7   30    7      1.73      0.00
   10   30    7     -0.77      0.00
   13   30    7     -1.95      0.00
  -40   31    7     -1.55      0.00
  -37   31    7     -1.20      0.00
  -34   31    7     -0.72      0.00
  -31   31    7     -1.68      0.00
  -28   31    7      0.64      0.00
  -25   31    7     -1.33      0.00
  -22   31    7     -1.40      0.00
  -19   31    7     -2.73      0.00
  -16   31    7      1.60      0.00
  -13   31    7      2.00      0.00
  -10   31    7      2.45      0.00
   -7   31    7      0.45      0.00
   -4   31    7     -1.69      0.00
   -1   31    7     -1.85      0.00
    2   31    7     -3.76      0.00
    5   31    7      0.63      0.00
    8   31    7     -0.42      0.00
   11   31    7     -1.36      0.00
  -42   32    7     -0.68      0.00
  -39   32    7     -0.89      0.00
  -36   32    7     -0.05      0.00
  -33   32    7     -0.97      0.00
  -30   32    7     -0.16      0.00
  -27   32    7     -0.59      0.00
  -24   32    7     -1.52      0.00
  -21   32    7     -1.50      0.00
  -18   32    7     -1.32      0.00
  -15   32    7      2.86      0.00
  -12   32    7      0.21      0.00
   -9   32    7      0.47      0.00
   -6   32    7     -0.24      0.00
   -3   32    7     -2.36      0.00
    0   32    7     -2.63      0.00
    3   32    7     -1.36      0.00
    6   32    7     -0.19      0.00
    9   32    7     -1.33      0.00
  -41   33    7     -1.13      0.00
  -38   33    7      1.00      0.00
  -35   33    7      1.47      0.00
  -32   33    7     -2.08      0.00
  -29   33    7      2.02      0.00
  -26   33    7     -2.78      0.00
  -23   33    7      0.02      0.00
  -20   33    7     -0.85      0.00
  -17   33    7      1.84      0.00
  -14   33    7      0.21      0.00
  -11   33    7     -0.08      0.00
   -8   33    7     -2.57      0.00
   -5   33    7     -0.06      0.00
   -2   33    7     -3.99      0.00
    1   33    7     -1.09      0.00
    4   33    7     -0.14      0.00
    7   33    7     -1.96      0.00
  -40   34    7      0.12      0.00
  -37   34    7      2.99      0.00
  -34   34    7      0.22      0.00
  -31   34    7     -0.11      0.00
  -28   34    7     -0.27      0.00
  -25   34    7     -1.67      0.00
  -22   34    7      0.95      0.00
  -19   34    7      1.20      0.00
  -16   34    7      2.35      0.00
  -13   34    7     -1.07      0.00
  -10   34    7     -2.56      0.00
   -7   34    7     -1.33      0.00
   -4   34    7     -3.31      0.00
   -1   34    7     -2.30      0.00
    2   34    7      0.25      0.00
    5   34    7     -1.42      0.00
  -39   35    7      3.18      0.00
  -36   35    7      2.19      0.00
  -33   35    7     -1.05      0.00
  -30   35    7      1.34      0.00
  -27   35    7     -3.68      0.00
  -24   35    7      0.85      0.00
  -21   35    7      1.42      0.00
  -18   35    7      2.18      0.00
  -15   35    7      1.25      0.00
  -12   35    7     -1.86      0.00
   -9   35    7     -3.58      0.00
   -6   35    7     -0.19      0.00
   -3   35    7     -5.80      0.00
    0   35    7      1.18      0.00
    3   35    7     -1.13      0.00
    6   35    7     -1.83      0.00
  -38   36    7      3.31      0.00
  -35   36    7      0.49      0.00
  -32   36    7     -0.86      0.00
  -29   36    7     -1.28      0.00
  -26   36    7     -3.01      0.00
  -23   36    7      1.19      0.00
  -20   36    7      1.53      0.00
  -17   36    7      1.73      0.00
  -14   36    7     -0.11      0.00
  -11   36    7     -3.53      0.00
   -8   36    7     -0.21      0.00
   -5   36    7     -4.04      0.00
   -2   36    7     -1.87      0.00
    1   36    7      0.14      0.00
    4   36    7     -1.63      0.00
  -37   37    7      0.69      0.00
  -34   37    7     -0.17      0.00
  -31   37    7     -1.51      0.00
  -28   37    7     -3.78      0.00
  -25   37    7     -1.09      0.00
  -22   37    7      0.93      0.00
  -19   37    7      0.17      0.00
  -16   37    7      2.11      0.00
  -13   37    7     -3.56      0.00
  -10   37    7     -1.20      0.00
   -7   37    7     -0.18      0.00
   -4   37    7     -5.06      0.00
   -1   37    7      0.99      0.00
    2   37    7     -1.86      0.00
  -36   38    7      0.42      0.00
  -33   38    7     -2.21      0.00
  -30   38    7     -1.83      0.00
  -27   38    7     -4.36      0.00
  -24   38    7      0.39      0.00
  -21   38    7     -0.19      0.00
  -18   38    7      1.48      0.00
  -15   38    7     -0.91      0.00
  -12   38    7     -3.10      0.00
   -9   38    7      1.18      0.00
   -6   38    7     -3.00      0.00
   -3   38    7     -1.99      0.00
    0   38    7     -0.35      0.00
  -35   39    7      0.35      0.00
  -32   39    7     -3.21      0.00
  -29   39    7     -2.55      0.00
  -26   39    7     -2.81      0.00
  -23   39    7      0.36      0.00
  -20   39    7      0.69      0.00
  -17   39    7      2.39      0.00
  -14   39    7     -3.94      0.00
  -11   39    7      1.31      0.00
   -8   39    7     -0.14      0.00
   -5   39    7     -3.44      0.00
   -2   39    7     -0.09      0.00
  -34   40    7     -1.79      0.00
  -31   40    7     -1.16      0.00
  -28   40    7     -4.28      0.00
  -25   40    7     -0.50      0.00
  -22   40    7      0.32      0.00
  -19   40    7      3.54      0.00
  -16   40    7     -0.93      0.00
  -13   40    7     -0.38      0.00
  -10   40    7      2.09      0.00
   -7   40    7     -1.29      0.00
   -4   40    7     -2.18      0.00
  -33   41    7     -1.83      0.00
  -30   41    7     -0.73      0.00
  -27   41    7     -3.77      0.00
  -24   41    7      0.05      0.00
  -21   41    7      3.19      0.00
  -18   41    7      1.73      0.00
  -15   41    7     -1.21      0.00
  -12   41    7      2.91      0.00
   -9   41    7      0.74      0.00
   -6   41    7     -1.78      0.00
  -32   42    7      0.12      0.00
  -29   42    7     -2.41      0.00
  -26   42    7     -1.82      0.00
  -23   42    7      2.07      0.00
  -20   42    7      3.02      0.00
  -17   42    7     -0.94      0.00
  -14   42    7      1.31      0.00
  -11   42    7      1.76      0.00
  -28   43    7     -3.37      0.00
  -25   43    7      1.08      0.00
  -22   43    7      3.78      0.00
  -19   43    7     -0.69      0.00
  -16   43    7      0.11      0.00
  -13   43    7      0.70      0.00
  -24   44    7      4.18      0.00
  -21   44    7      0.96      0.00
  -18   44    7     -0.54      0.00
    0    1    8      4.21      0.00
   -2    2    8      3.13      0.00
    1    2    8      2.22      0.00
   -4    3    8      0.81      0.00
   -1    3    8      2.77      0.00
    2    3    8     -0.66      0.00
   -6    4    8     -1.77      0.00
   -3    4    8      2.33      0.00
    0    4    8      2.06      0.00
    3    4    8     -1.97      0.00
   -8    5    8     -2.00      0.00
   -5    5    8      1.03      0.00
   -2    5    8      3.24      0.00
    1    5    8      1.41      0.00
    4    5    8     -0.28      0.00
  -10    6    8     -0.51      0.00
   -7    6    8     -0.38      0.00
   -4    6    8      2.98      0.00
   -1    6    8      3.79      0.00
    2    6    8      2.00      0.00
    5    6    8      1.97      0.00
  -12    7    8      1.58      0.00
   -9    7    8     -0.42      0.00
   -6    7    8      1.38      0.00
   -3    7    8      4.05      0.00
    0    7    8      4.47      0.00
    3    7    8      2.39      0.00
    6    7    8      3.98      0.00
  -14    8    8      3.76      0.00
  -11    8    8      0.11      0.00
   -8    8    8      0.63      0.00
   -5    8    8      3.13      0.00
   -2    8    8      4.88      0.00
    1    8    8      4.57      0.00
    4    8    8      2.68      0.00
    7    8    8      3.32      0.00
  -16    9    8      3.21      0.00
  -13    9    8      2.25      0.00
  -10    9    8      1.02      0.00
   -7    9    8      1.87      0.00
   -4    9    8      4.90      0.00
   -1    9    8      6.39      0.00
    2    9    8      3.21      0.00
    5    9    8      3.05      0.00
    8    9    8      1.16      0.00
  -18   10    8      2.43      0.00
  -15   10    8      3.60      0.00
  -12   10    8      2.25      0.00
   -9   10    8      1.71      0.00
   -6   10    8      3.97      0.00
   -3   10    8      7.10      0.00
    0   10    8      6.51      0.00
    3   10    8      3.17      0.00
    6   10    8      1.64      0.00
    9   10    8      1.85      0.00
  -20   11    8      2.15      0.00
  -17   11    8      2.39      0.00
  -14   11    8      3.94      0.00
  -11   11    8      1.82      0.00
   -8   11    8      2.65      0.00
   -5   11    8      6.15      0.00
   -2   11    8      8.26      0.00
    1   11    8      5.97      0.00
    4   11    8      3.26      0.00
    7   11    8      2.33      0.00
   10   11    8      2.17      0.00
  -22   12    8      0.28      0.00
  -19   12    8      2.24      0.00
  -16   12    8      2.38      0.00
  -13   12    8      3.13      0.00
  -10   12    8      1.23      0.00
   -7   12    8      3.40      0.00
   -4   12    8      7.21      0.00
   -1   12    8      7.23      0.00
    2   12    8      5.30      0.00
    5   12    8      3.89      0.00
    8   12    8      4.82      0.00
   11   12    8      1.07      0.00
  -24   13    8     -0.18      0.00
  -21   13    8      2.10      0.00
  -18   13    8      0.57      0.00
  -15   13    8      3.28      0.00
  -12   13    8      0.66      0.00
   -9   13    8      1.31      0.00
   -6   13    8      3.72      0.00
   -3   13    8      5.26      0.00
    0   13    8      5.67      0.00
    3   13    8      3.71      0.00
    6   13    8      6.53      0.00
    9   13    8      4.93      0.00
   12   13    8      0.49      0.00
  -26   14    8      0.91      0.00
  -23   14    8      1.72      0.00
  -20   14    8      1.99      0.00
  -17   14    8      0.65      0.00
  -14   14    8      2.23      0.00
  -11   14    8     -0.31      0.00
   -8   14    8      1.46      0.00
   -5   14    8      2.40      0.00
   -2   14    8      2.66      0.00
    1   14    8      2.51      0.00
    4   14    8      4.49      0.00
    7   14    8      7.00      0.00
   10   14    8      3.16      0.00
   13   14    8      0.98      0.00
  -28   15    8      2.60      0.00
  -25   15    8      2.24      0.00
  -22   15    8      3.42      0.00
  -19   15    8      0.70      0.00
  -16   15    8      1.65      0.00
  -13   15    8      0.40      0.00
  -10   15    8      0.83      0.00
   -7   15    8      0.83      0.00
   -4   15    8      0.27      0.00
   -1   15    8      0.33      0.00
    2   15    8      0.61      0.00
    5   15    8      5.53      0.00
    8   15    8      4.84      0.00
   11   15    8      0.35      0.00
   14   15    8      3.44      0.00
  -30   16    8      3.99      0.00
  -27   16    8      1.62      0.00
  -24   16    8      4.06      0.00
  -21   16    8      2.82      0.00
  -18   16    8      0.27      0.00
  -15   16    8      1.82      0.00
  -12   16    8      0.30      0.00
   -9   16    8      2.05      0.00
   -6   16    8     -0.71      0.00
   -3   16    8     -0.87      0.00
    0   16    8     -1.37      0.00
    3   16    8      1.75      0.00
    6   16    8      3.98      0.00
    9   16    8      1.35      0.00
   12   16    8     -0.48      0.00
   15   16    8      3.99      0.00
  -32   17    8      2.28      0.00
  -29   17    8      1.09      0.00
  -26   17    8      2.82      0.00
  -23   17    8      3.60      0.00
  -20   17    8      1.67      0.00
  -17   17    8      0.37      0.00
  -14   17    8      1.89      0.00
  -11   17    8      2.21      0.00
   -8   17    8      0.62      0.00
   -5   17    8     -0.79      0.00
   -2   17    8     -1.96      0.00
    1   17    8      0.25      0.00
    4   17    8      1.99      0.00
    7   17    8      1.67      0.00
   10   17    8     -2.08      0.00
   13   17    8      0.72      0.00
   16   17    8      1.44      0.00
  -34   18    8      0.02      0.00
  -31   18    8      1.05      0.00
  -28   18    8      0.04      0.00
  -25   18    8      3.18      0.00
  -22   18    8      2.46      0.00
  -19   18    8      0.25      0.00
  -16   18    8      1.92      0.00
  -13   18    8      2.65      0.00
  -10   18    8      3.25      0.00
   -7   18    8     -1.25      0.00
   -4   18    8     -0.88      0.00
   -1   18    8     -0.41      0.00
    2   18    8      1.74      0.00
    5   18    8      1.53      0.00
    8   18    8     -0.90      0.00
   11   18    8     -3.23      0.00
   14   18    8      0.79      0.00
   17   18    8     -0.24      0.00
  -36   19    8      0.50      0.00
  -33   19    8      0.45      0.00
  -30   19    8     -0.71      0.00
  -27   19    8      1.22      0.00
  -24   19    8      1.89      0.00
  -21   19    8      1.56      0.00
  -18   19    8     -0.07      0.00
  -15   19    8      4.51      0.00
  -12   19    8      4.21      0.00
   -9   19    8      1.49      0.00
   -6   19    8     -1.01      0.00
   -3   19    8     -1.01      0.00
    0   19    8      2.83      0.00
    3   19    8      1.37      0.00
    6   19    8      1.08      0.00
    9   19    8     -2.83      0.00
   12   19    8     -3.07      0.00
   15   19    8      0.68      0.00
   18   19    8     -0.41      0.00
  -38   20    8      1.46      0.00
  -35   20    8      1.05      0.00
  -32   20    8      0.15      0.00
  -29   20    8     -0.22      0.00
  -26   20    8      1.15      0.00
  -23   20    8      1.22      0.00
  -20   20    8     -0.04      0.00
  -17   20    8      2.53      0.00
  -14   20    8      6.42      0.00
  -11   20    8      4.95      0.00
   -8   20    8     -0.24      0.00
   -5   20    8     -0.19      0.00
   -2   20    8      1.56      0.00
    1   20    8      3.06      0.00
    4   20    8      1.59      0.00
    7   20    8      0.00      0.00
   10   20    8     -4.19      0.00
   13   20    8     -1.13      0.00
   16   20    8      0.35      0.00
   19   20    8     -0.17      0.00
  -40   21    8      1.07      0.00
  -37   21    8      2.43      0.00
  -34   21    8      0.81      0.00
  -31   21    8      0.25      0.00
  -28   21    8      0.67      0.00
  -25   21    8      0.45      0.00
  -22   21    8      0.13      0.00
  -19   21    8     -0.59      0.00
  -16   21    8      6.16      0.00
  -13   21    8      6.66      0.00
  -10   21    8      4.21      0.00
   -7   21    8     -0.26      0.00
   -4   21    8      1.61      0.00
   -1   21    8      3.92      0.00
    2   21    8      1.98      0.00
    5   21    8      1.87      0.00
    8   21    8     -1.96      0.00
   11   21    8     -3.68      0.00
   14   21    8      1.38      0.00
   17   21    8     -0.71      0.00
   20   21    8      0.97      0.00
  -39   22    8      1.62      0.00
  -36   22    8      1.53      0.00
  -33   22    8      0.43      0.00
  -30   22    8      0.92      0.00
  -27   22    8      0.35      0.00
  -24   22    8     -0.20      0.00
  -21   22    8     -1.61      0.00
  -18   22    8      0.93      0.00
  -15   22    8      7.52      0.00
  -12   22    8      5.85      0.00
   -9   22    8      2.11      0.00
   -6   22    8      1.90      0.00
   -3   22    8      3.39      0.00
    0   22    8      4.25      0.00
    3   22    8      1.83      0.00
    6   22    8      0.55      0.00
    9   22    8     -3.55      0.00
   12   22    8     -0.72      0.00
   15   22    8      1.40      0.00
   18   22    8     -0.69      0.00
  -41   23    8     -0.32      0.00
  -38   23    8      1.59      0.00
  -35   23    8     -0.50      0.00
  -32   23    8      0.73      0.00
  -29   23    8      0.87      0.00
  -26   23    8     -0.13      0.00
  -23   23    8     -1.48      0.00
  -20   23    8     -2.50      0.00
  -17   23    8      3.34      0.00
  -14   23    8      5.57      0.00
  -11   23    8      4.62      0.00
   -8   23    8      0.28      0.00
[truncated: 584,345 more chars]
